# Supplementary material for: Beyond Amyloid: A Machine Learning-Driven Approach Reveals Properties of Potent GSK-3β Inhibitors Targeting Neurofibrillary Tangles
Source: Int J Mol Sci. 2024 Feb 24;25(5):2646. doi: 10.3390/ijms25052646 (PMC10931970; doi:10.3390/ijms25052646)
Supplement: Supplementary file 1 [file ijms-25-02646-s001.zip]

Archive with 4 entries (4 files):
- Supplemental_data_1.csv
- Supplemental_data_2.csv
- Supplemental_data_3.csv
- Supplemental_data_4.csv
