# Supplementary material for: Beyond Amyloid: A Machine Learning-Driven Approach Reveals Properties of Potent GSK-3β Inhibitors Targeting Neurofibrillary Tangles
Source: Int J Mol Sci. 2024 Feb 24;25(5):2646. doi: 10.3390/ijms25052646 (PMC10931970; doi:10.3390/ijms25052646)
Supplement: Supplementary file 1 [file ijms-25-02646-s001.zip › Supplemental_data_1.csv]

PUBCHEM_RESULT_TAG	PUBCHEM_SID	CID	SMILES	ACTIVITY	PUBCHEM_ACTIVITY_SCORE	PUBCHEM_ACTIVITY_URL	PUBCHEM_ASSAYDATA_COMMENT	PubChem Standard Value	Standard Type	Standard Relation	Standard Value	Standard Units
1	103358883	10365181	C1CN2CCC1[C@H](C2)OC(=O)[C@@](C/C=C/I)(C3=CC=CC=C3)O	1				0.00239	Kd	=	2.39	nM
2	103189559	6436265	C[C@H]1CCC[C@@H](N1C)/C=C/[C@@H]2[C@H]3CCCC[C@@H]3C[C@H]4[C@@H]2[C@@H](OC4=O)C	1				0.0054	Kd	=	5.4	nM
3	103270704	1687	CN1C2CCC1CC(C2)OC(C3=CC=CC=C3)C4=CC=C(C=C4)Cl	1				1.47	Ki	=	1470	nM
	103674286	45262613	C=CCN1C2CCC1CC(C2)OC(C3=CC=CC=C3)C4=CC=C(C=C4)Cl.Cl	1				4.72	Ki	=	4720	nM
	103674287	45262614	C=CCN1C2CCC1CC(C2)OC(C3=CC=C(C=C3)Cl)C4=CC=C(C=C4)Cl.Cl	1				4.14	Ki	=	4140	nM
	103674302	45262625	CCCCC1=CC(=CC=C1)N2C3CCC2CC(C3)OC(C4=CC=CC=C4)C5=CC(=CC=C5)Cl.Cl	1				1.47	Ki	=	1470	nM
	103674305	45262628	C1CC2CC(CC1N2CC3=CC=CC=C3)OC(C4=CC=CC=C4)C5=CC(=CC=C5)Cl.Cl	1				6.46	Ki	=	6460	nM
	103674319	45262635	C=CCN1C2CCC1CC(C2)OC(C3=CC=CC=C3)C4=CC(=CC=C4)Cl.Cl	1				1.23	Ki	=	1230	nM
	103678490	45265310	C1CC2CC(CC1N2)OC(C3=CC=CC=C3)C4=CC=C(C=C4)Cl.Cl	1				1.01	Ki	=	1010	nM
	103678584	45265378	C1CC2CC(CC1N2)OC(C3=CC=CC=C3)C4=CC(=CC=C4)Cl.Cl	1				0.508	Ki	=	508	nM
	103678614	45265393	C1CC2CC(CC1N2CC3=CC=CC=C3)OC(C4=CC=C(C=C4)Cl)C5=CC=C(C=C5)Cl.Cl	1				7.66	Ki	=	7660	nM
	103678656	45265427	C1CC2CC(CC1N2)OC(C3=CC=C(C=C3)Cl)C4=CC=C(C=C4)Cl.Cl	1				6.04	Ki	=	6040	nM
	194144760	9976807	CN1[C@@H]2CC[C@H]1CC(C2)OC(C3=CC=C(C=C3)Cl)C4=CC=C(C=C4)Cl	1				2.98	Ki	=	2980	nM
	194151551	76316940	CCCCC1=CC(=CC=C1)N2[C@@H]3CC[C@H]2CC(C3)OC(C4=CC=C(C=C4)Cl)C5=CC=C(C=C5)Cl.Cl	1				4.95	Ki	=	4950	nM
	194165535	10664970	CN1[C@@H]2CC[C@H]1CC(C2)OC(C3=CC=CC=C3)C4=CC(=CC=C4)Cl	1				0.451	Ki	=	451	nM
	194172368	76327881	CCCC1=CC(=CC=C1)N2[C@@H]3CC[C@H]2CC(C3)OC(C4=CC=CC=C4)C5=CC(=CC=C5)Cl.Cl	1				1.81	Ki	=	1810	nM
	194186051	76335146	CCCCC1=CC(=CC=C1)N2[C@@H]3CC[C@H]2CC(C3)OC(C4=CC=CC=C4)C5=CC=C(C=C5)Cl.Cl	1				2.32	Ki	=	2320	nM
	103176926	5141361	COC(=O)C1C2CCC(N2)CC1C3=CC=C(C=C3)I	1				0.00185	Ki	=	1.85	nM
	103260392	44307440	COC(=O)C1C2CCC(N2)CC1C3=CC(=CC=C3)I	1				0.282	Ki	=	282	nM
	103260813	44307585	CN1C2CCC1C(C(C2)C3=CC=CC(=C3)C4=CC=CO4)C(=O)OC	1				10	Ki	=	10000	nM
	103287247	44462051	CN1[C@@H]2CCC1[C@H]([C@H](C2)C3=CC=C(C=C3)I)C(=O)OC	1				0.0028	Ki	=	2.8	nM
	103366333	5311303	CNC1=C2C(=NC=N1)N(C=N2)[C@H]3C[C@@H]([C@H](O3)COP(=O)(O)O)OP(=O)(O)O	1				0.507	Kb	=	507	nM
	103178666	104850	CC1=C(N(N=C1C(=O)NN2CCCCC2)C3=C(C=C(C=C3)Cl)Cl)C4=CC=C(C=C4)Cl	1				0.815	Ki	=	815	nM
	103620433	24857902	C1CS(=O)(=O)CCN1C2=CN=C(C(=N2)C3=C(C=NC=C3)Cl)C4=CC=C(C=C4)C(F)(F)F	1				1.9	Ki	=	1900	nM
	103620614	24857903	CC(C)C(=O)NC1CCN(CC1)C2=CN=C(C(=N2)C3=C(C=NC=C3)Cl)C4=CC=C(C=C4)C(F)(F)F	1				4.945	Ki	=	4945	nM
	103607806	44570007	CC(CCOC(=O)N(C)C1=CC=C(C=C1)C#N)N(C)C	1
	103607877	44570053	CC(CCCC(=O)N(C)C)N(C)C	1
	103607882	44570057	CC(CCOC(=O)NCCCC1=CC=CC=C1)N(C)C	1
	103607945	44570100	CN(C)C(CCOC(=O)N(C)C)CO	1
	103607947	44570102	CN(C)C(CCOC(=O)N(C)C)C1=CSC=C1	1
	103607948	44570103	CN(C)C(CCOC(=O)N(C)C)C1=CC=CC=C1	1
	103762544	44582351	CC(C)C[C@@H](CC(=O)N[C@@H](CCC(=O)O)CC(=O)N[C@@H](CC(=O)N[C@@H](CC1=CNC2=CC=CC=C21)CC(=O)N[C@@H](CCCN)CC(=O)N[C@@H](CC(=O)N[C@@H](CC3=CC=CC=C3)CC(=O)N[C@@H](CCC(=O)O)CC(=O)O)C(C)C)C(C)C)NC(=O)C[C@@H](C(C)C)NC(=O)C[C@H](CCCN)NC(=O)CCSCC(=O)NC4=CC(=C(C=C4)C5=C6C=CC(=O)C=C6OC7=C5C=CC(=C7)O)C(=O)O	1				9.09	Kd	=	9090	nM
	103762545	44582359	CC[C@H](C)[C@H](CC(=O)N[C@@H](CC1=CC=CC=C1)CC(=O)N[C@@H](CCC(=O)O)CC(=O)O)NC(=O)C[C@H](CCCN)NC(=O)C[C@H](CC2=CNC3=CC=CC=C32)NC(=O)C[C@@H]([C@@H](C)CC)NC(=O)C[C@H](CCC(=O)O)NC(=O)C[C@H](CC(C)C)NC(=O)C[C@@H]([C@@H](C)CC)NC(=O)C[C@H](CCCN)NC(=O)CCSCC(=O)NC4=CC(=C(C=C4)C5=C6C=CC(=O)C=C6OC7=C5C=CC(=C7)O)C(=O)O	1				2.13	Kd	=	2130	nM
	103762546	44582361	CC[C@H](C)[C@H](CC(=O)N[C@@H](CC1=CC=CC=C1)CC(=O)N[C@@H](CCC(=O)O)CC(=O)O)NC(=O)C[C@H](CCCN)NC(=O)C[C@H](CC2=CC(=CC=C2)C(F)(F)F)NC(=O)C[C@@H]([C@@H](C)CC)NC(=O)C[C@H](CCC(=O)O)NC(=O)C[C@H](CC(C)C)NC(=O)C[C@@H]([C@@H](C)CC)NC(=O)C[C@H](CCCN)NC(=O)CCSCC(=O)NC3=CC(=C(C=C3)C4=C5C=CC(=O)C=C5OC6=C4C=CC(=C6)O)C(=O)O	1				0.518	Kd	=	518	nM
	103762547	44582363	CC[C@H](C)[C@H](CC(=O)N[C@@H](CC1=CC=CC=C1)CC(=O)N[C@@H](CCC(=O)O)CC(=O)O)NC(=O)C[C@H](CCCN)NC(=O)C[C@H](CC2=CNC3=C2C=CC(=C3)Cl)NC(=O)C[C@@H]([C@@H](C)CC)NC(=O)C[C@H](CCC(=O)O)NC(=O)C[C@H](CC(C)C)NC(=O)C[C@@H]([C@@H](C)CC)NC(=O)C[C@H](CCCN)NC(=O)CCSCC(=O)NC4=CC(=C(C=C4)C5=C6C=CC(=O)C=C6OC7=C5C=CC(=C7)O)C(=O)O	1				1.6	Kd	=	1600	nM
	103174146	5311	C1=CC=C(C=C1)NC(=O)CCCCCCC(=O)NO	1
	103680307	15986510	C1=CC(=CC=C1/C=C/C(=O)NO)C2=CC=C(C=C2)C#N	1
	103680310	42630933	CN(C)C1=CC=C(C=C1)C2=CC=C(C=C2)/C=C/C(=O)NO	1
	103680312	42632614	C1=CC=C(C=C1)C2=CC=C(C=C2)/C=C/C=C/C(=O)NO	1
	103680317	42631047	COC1=CC=C(C=C1)C2=CC=C(C=C2)/C=C/C=C/C(=O)NO	1
	103682067	15986507	C1=CC(=CC=C1/C=C/C(=O)NO)C2=CC(=C(C=C2)O)Cl	1
	103685491	15986509	COC1=CC=C(C=C1)C2=CC=C(C=C2)/C=C/C(=O)NO	1
	103685497	42630932	C1=CSC(=C1)C2=CC=C(C=C2)/C=C/C(=O)NO	1
	103689034	15986418	C1=CC(=CC=C1/C=C/C(=O)NO)C2=CC=C(C=C2)O	1
	103689035	15986506	C1=CC(=CC=C1CO)C2=CC=C(C=C2)/C=C/C(=O)NO	1
	103690788	22915475	C1=CC=C(C=C1)C2=CC=C(C=C2)CCCCC(=O)NO	1
	103692560	15986508	C1=CC(=CC=C1/C=C/C(=O)NO)C2=CC=C(C=C2)Cl	1
	103747526	135934866	CC(C)CCN=CC1=C(C=C(N1)C2=CC=CN2)OC	1				0.0035	IC50	=	3.5	nM
	103748143	46885637	CC(=C)[C@@H]1CC[C@]2([C@H]1[C@H]3CC[C@@H]4[C@]5(CC[C@@H](C([C@@H]5CC[C@]4([C@@]3(CC2)C)C)(C)C)OC(=O)C)C)[C@H]6CC(=C)C(=O)O6	1				8.1	IC50	=	8100	nM
	103748146	46885640	CC(=C)[C@@H]1CC[C@]2([C@H]1[C@H]3CC[C@@H]4[C@]5(CC[C@@H](C([C@@H]5CC[C@]4([C@@]3(CC2)C)C)(C)C)OC(=O)C)C)[C@H]6CCC(=O)O6	1				8.2	IC50	=	8200	nM
	103748147	46885641	CC(=C)[C@@H]1CC[C@]2([C@H]1[C@H]3CC[C@@H]4[C@]5(CC[C@@H](C([C@@H]5CC[C@]4([C@@]3(CC2)C)C)(C)C)O)C)[C@@H](C#CC(=O)OC)O	1				6	IC50	=	6000	nM
	103748148	46885642	CC(=C)[C@@H]1CC[C@]2([C@H]1[C@H]3CC[C@@H]4[C@]5(CC[C@@H](C([C@@H]5CC[C@]4([C@@]3(CC2)C)C)(C)C)OC(=O)C)C)[C@@H](C#CC(=O)OC)O	1				5.9	IC50	=	5900	nM
	103748149	46885643	CC(=C)[C@@H]1CC[C@]2([C@H]1[C@H]3CC[C@@H]4[C@]5(CC[C@@H](C([C@@H]5CC[C@]4([C@@]3(CC2)C)C)(C)C)OC)C)[C@@H](C#CC(=O)OC)O	1				7.5	IC50	=	7500	nM
	103748150	46885644	CC(=C)[C@@H]1CC[C@]2([C@H]1[C@H]3CC[C@@H]4[C@]5(CC[C@@H](C([C@@H]5CC[C@]4([C@@]3(CC2)C)C)(C)C)O)C)[C@H]6C=CC(=O)O6	1				6.9	IC50	=	6900	nM
	103748151	46885645	CC(=C)[C@@H]1CC[C@]2([C@H]1[C@H]3CC[C@@H]4[C@]5(CC[C@@H](C([C@@H]5CC[C@]4([C@@]3(CC2)C)C)(C)C)OC(=O)C)C)[C@H]6C=CC(=O)O6	1				3.6	IC50	=	3600	nM
	98626476	46742372	C1CN(CCC1CC2=CC=CC=C2)CC3=C4C=CC=NC4=C(C=C3)O.C(=O)(C(F)(F)F)O.C(=O)(C(F)(F)F)O	1	50
	87349818	44602318	C1=CC=C(C=C1)C2=CC(=NO2)C(=O)NCCCCO	1	57
	98626469	46742361	C1CN(CCC1(C#N)C2=CC=CC=C2)CC3=C4C=CC=NC4=C(C=C3)O.C(=O)(C(F)(F)F)O.C(=O)(C(F)(F)F)O	1	47
	98626452	46742341	COC1=CC=C(C=C1)CNC2=C(N=NC(=N2)C3=CC=CC=N3)C4=CC=CC=C4	1	60
	98626460	46742350	C1=CC=C(C=C1)C2=C(N=C(N=N2)C3=CC=CC=N3)NCC4=CC=CC=N4	1	53
	87349813	6404645	CN(C)C1=C(N=NC(=N1)C2=CC=CC=N2)C3=CC=CC=C3	1	50
	87349852	44602352	CC1=CC=C(C=C1)CNC2=C(N=NC(=N2)C3=CC=CC=N3)C4=CC=CC=C4	1	61
	87349828	34829688	C1CC1CNC(=O)C2=NOC(=C2)C3=CC=CC=C3	1	48
	87349817	43417670	C1=CC=C(C=C1)C2=CC(=NO2)C(=O)NCCCO	1	52
	87692446	44631787	C1CN(CCC1N2CCOCC2)C3=C(N=NC(=N3)C4=CC=CC=N4)C5=CC=CC=C5.C(=O)(C(F)(F)F)O	1	52
	91890037	45099939	C1=CC=C(C=C1)C2=C(N=C(N=N2)C3=CC=CC=N3)NC4=NC5=CC=CC=C5N=C4	1	57
	98626471	46742365	COC1=CC=CC=C1N2CCN(CC2)CC3=C4C=CC=NC4=C(C=C3)O.C(=O)(C(F)(F)F)O.C(=O)(C(F)(F)F)O	1	48
	91890035	45099935	CC1=NC=C(C=C1)NC2=C(N=NC(=N2)C3=CC=CC=N3)C4=CC=CC=C4.C(=O)(C(F)(F)F)O	1	52
	87349831	36711028	CCCCNC(=O)C1=NOC(=C1)C2=CC=CC=C2	1	52
	98626463	46742353	C1=CC=C(C=C1)C2=CC=C(C=C2)CNC3=C(N=NC(=N3)C4=CC=CC=N4)C5=CC=CC=C5	1	68
	98626466	46742356	C1CN(CC2=CC=CC=C21)CC3=C4C=CC=NC4=C(C=C3)O.C(=O)(C(F)(F)F)O.C(=O)(C(F)(F)F)O	1	47
	93621916	2398303	C1CN(CC2=CC=CC=C21)CC3=C4C=CC=NC4=C(C=C3)O	1	53
	91890038	45099940	C1=CC=C(C=C1)C2=C(N=C(N=N2)C3=CC=CC=N3)NC4=NC5=CC=CC=C5S4	1	63
	87692445	44631786	C1CN(CCC1CO)C2=C(N=NC(=N2)C3=CC=CC=N3)C4=CC=CC=C4	1	50
	98626456	46742345	CC(C)(C)C1=CC=C(C=C1)CNC2=C(N=NC(=N2)C3=CC=CC=N3)C4=CC=CC=C4	1	66
	87349815	44602315	C1=CC=C(C=C1)C2=CC(=NO2)C(=O)NCCCN3C=CN=C3.C(=O)(C(F)(F)F)O	1	52
	91890044	45099948	C1CN(CCN1C2=CC=NC=C2)C3=C(N=NC(=N3)C4=CC=CC=N4)C5=CC=CC=C5.C(=O)(C(F)(F)F)O	1	55
	91890040	45099943	C1=CC=C(C=C1)C2=CN=C(S2)NC3=C(N=NC(=N3)C4=CC=CC=N4)C5=CC=CC=C5	1	47
	87349850	44602350	CC1=CC=CC=C1CNC2=C(N=NC(=N2)C3=CC=CC=N3)C4=CC=CC=C4	1	62
	98626451	46742340	C1=CC=C(C=C1)C2=C(N=C(N=N2)C3=CC=CC=N3)NCC4=CC(=CC=C4)Cl	1	61
	98626465	46742355	C1COCCC1CNC2=C(N=NC(=N2)C3=CC=CC=N3)C4=CC=CC=C4	1	51
	91890041	45099944	C1=CC=C(C=C1)C2=C(N=C(N=N2)C3=CC=CC=N3)NC4=NN=C(S4)C5=CC=CC=C5	1	49
	91890042	45099945	C1=CC=C(C=C1)C2=CSC(=N2)NC3=C(N=NC(=N3)C4=CC=CC=N4)C5=CC=CC=C5	1	60
	98626475	46742371	CC(C)(C)OC(=O)N1CCN(CC1)CC2=C3C=CC=NC3=C(C=C2)O.C(=O)(C(F)(F)F)O.C(=O)(C(F)(F)F)O	1	46
	98626464	46742354	C1=CC=C(C=C1)C2=CC=CC(=C2)CNC3=C(N=NC(=N3)C4=CC=CC=N4)C5=CC=CC=C5	1	64
	98626453	46742342	COC1=CC=CC(=C1)CNC2=C(N=NC(=N2)C3=CC=CC=N3)C4=CC=CC=C4	1	58
	87692443	44631784	CC(C)(C)CCNC1=C(N=NC(=N1)C2=CC=CC=N2)C3=CC=CC=C3	1	64
	87349853	6404644	C1=CC=C(C=C1)CNC2=C(N=NC(=N2)C3=CC=CC=N3)C4=CC=CC=C4	1	57
	98626455	46742344	C[C@H](C1CCCCC1)NC2=C(N=NC(=N2)C3=CC=CC=N3)C4=CC=CC=C4	1	63
	98626449	46742338	CC1=C(C=C(C=C1)CNC2=C(N=NC(=N2)C3=CC=CC=N3)C4=CC=CC=C4)C	1	61
	87349814	6413024	C=CCNC1=C(N=NC(=N1)C2=CC=CC=N2)C3=CC=CC=C3	1	53
	98626461	46742351	C1=CC=C(C=C1)C2=C(N=C(N=N2)C3=CC=CC=N3)NCCC4=CC=CC=N4	1	52
	98626448	46742337	C1CN(CC1C2=CC=CC=C2)C3=C(N=NC(=N3)C4=CC=CC=N4)C5=CC=CC=C5	1	62
	87349840	17488911	C1=CC=C(C=C1)C2=CC(=NO2)C(=O)NC3=NC4=CC=CC=C4S3	1	45
	87349823	44602325	C1COCCN1CCNC(=O)C2=NOC(=C2)C3=CC=CC=C3.C(=O)(C(F)(F)F)O	1	47
	91890039	45099941	CC1=NC(=CC=C1)NC2=C(N=NC(=N2)C3=CC=CC=N3)C4=CC=CC=C4.C(=O)(C(F)(F)F)O	1	56
	87349824	44602326	C1COCCN1CCCNC(=O)C2=NOC(=C2)C3=CC=CC=C3.C(=O)(C(F)(F)F)O	1	48
	98626468	46742359	C1C(CC2=CC=CC=C21)NCC3=C4C=CC=NC4=C(C=C3)O.C(=O)(C(F)(F)F)O.C(=O)(C(F)(F)F)O	1	53
	98626459	46742349	C1=CC=C(C=C1)CCNC2=C(N=NC(=N2)C3=CC=CC=N3)C4=CC=CC=C4	1	53
	87692442	44631783	C1CCC(CC1)CNC2=C(N=NC(=N2)C3=CC=CC=N3)C4=CC=CC=C4	1	61
	98626467	46742357	C1CCC2CN(CCC2C1)CC3=C4C=CC=NC4=C(C=C3)O.C(=O)(C(F)(F)F)O.C(=O)(C(F)(F)F)O	1	53
	91890043	45099946	CN1CCN(CC1)C2=C(N=NC(=N2)C3=CC=CC=N3)C4=CC=CC=C4.C(=O)(C(F)(F)F)O	1	53
	98626458	46742348	CC(C1=CC=CC=C1)NC2=C(N=NC(=N2)C3=CC=CC=N3)C4=CC=CC=C4	1	60
	98626470	46742363	C1CC2=CC=CC=C2C1NCC3=C4C=CC=NC4=C(C=C3)O.C(=O)(C(F)(F)F)O.C(=O)(C(F)(F)F)O	1	49
	98626462	46742352	C[C@H](C1=CC=CC=C1)NC2=C(N=NC(=N2)C3=CC=CC=N3)C4=CC=CC=C4	1	58
	98626450	46742339	C1CCC(CC1)C2CCN(C2)C3=C(N=NC(=N3)C4=CC=CC=N4)C5=CC=CC=C5	1	66
	98626474	46742370	CC1CN(CC(O1)C)CC2=C3C=CC=NC3=C(C=C2)O.C(=O)(C(F)(F)F)O.C(=O)(C(F)(F)F)O	1	47
	87692447	44631789	C1COCCN1CCNC2=C(N=NC(=N2)C3=CC=CC=N3)C4=CC=CC=C4.C(=O)(C(F)(F)F)O	1	51
	98626454	46742343	C[C@@H](C1CCCCC1)NC2=C(N=NC(=N2)C3=CC=CC=N3)C4=CC=CC=C4	1	62
	98626457	46742346	C1=CC=C(C=C1)C2=C(N=C(N=N2)C3=CC=CC=N3)NCC4=CN=CC=C4.C(=O)(C(F)(F)F)O	1	54
	87692448	44631791	C1COCCN1CCCNC2=C(N=NC(=N2)C3=CC=CC=N3)C4=CC=CC=C4.C(=O)(C(F)(F)F)O	1	51
	87349851	44602351	CC1=CC(=CC=C1)CNC2=C(N=NC(=N2)C3=CC=CC=N3)C4=CC=CC=C4	1	59
	87692441	44631782	C1CC1CNC2=C(N=NC(=N2)C3=CC=CC=N3)C4=CC=CC=C4	1	57
	87692444	44631785	C1=CC=C(C=C1)C2=C(N=C(N=N2)C3=CC=CC=N3)NCCCO	1	50
	98626472	46742366	C1CN(CCC1CO)CC2=C3C=CC=NC3=C(C=C2)O.C(=O)(C(F)(F)F)O.C(=O)(C(F)(F)F)O	1	54
	87349816	44602316	CN(C)CCNC(=O)C1=NOC(=C1)C2=CC=CC=C2.C(=O)(C(F)(F)F)O	0	0
	87349846	44602346	CN1C2=CC=CC=C2N=C1NC(=O)C3=NOC(=C3)C4=CC=CC=C4.C(=O)(C(F)(F)F)O	0	0
	87349837	44602334	C1=CC=C(C=C1)C2=CC(=NO2)C(=O)NC3=NC=C(O3)C4=CC=CC=C4	0	0
	87349829	21156700	C1CCC(CC1)CNC(=O)C2=NOC(=C2)C3=CC=CC=C3	0	0
	87349841	44602338	C1CN(C2=C1C=CC=N2)C(=O)C3=NOC(=C3)C4=CC=CC=C4.C(=O)(C(F)(F)F)O	0	0
	87349822	44602324	C1C(CC2=CC=CC=C21)NC(=O)C3=NOC(=C3)C4=CC=CC=C4	0	0
	87349830	34710689	CC(C)(C)CCNC(=O)C1=NOC(=C1)C2=CC=CC=C2	0	0
	87349842	44602340	CC1=NC=C(C=C1)NC(=O)C2=NOC(=C2)C3=CC=CC=C3.C(=O)(C(F)(F)F)O	0	0
	87349819	44602319	C1CN(CCC1CO)C(=O)C2=NOC(=C2)C3=CC=CC=C3	0	0
	87349845	44602344	C1=CC=C(C=C1)C2=CC(=NO2)C(=O)NC3=NC4=CC=CC=C4C=C3.C(=O)(C(F)(F)F)O	0	0
	87349839	44602336	CN1C(=CN=C1NC(=O)C2=NOC(=C2)C3=CC=CC=C3)C4=CC=CC=C4.C(=O)(C(F)(F)F)O	0	0
	87349827	44602330	C1CN(CCN1C2=CC=NC=C2)C(=O)C3=NOC(=C3)C4=CC=CC=C4.C(=O)(C(F)(F)F)O	0	0
	87349832	39440655	CC1=CC=CC=C1CNC(=O)C2=NOC(=C2)C3=CC=CC=C3	0	0
	87349844	44602343	C1=CC=C(C=C1)C2=CC(=NO2)C(=O)NC3=CN4C=CC=CC4=N3	0	0
	87349820	44602320	C1CCN(CC1)CCNC(=O)C2=NOC(=C2)C3=CC=CC=C3.C(=O)(C(F)(F)F)O	0	0
	87349849	44602349	C1CC2=CC=CC=C2CC1NC(=O)C3=NOC(=C3)C4=CC=CC=C4	0	0
	87349825	44602327	C1CN(CCC1N2CCOCC2)C(=O)C3=NOC(=C3)C4=CC=CC=C4.C(=O)(C(F)(F)F)O	0	0
	87349826	44602329	CN1CCN(CC1)C(=O)C2=NOC(=C2)C3=CC=CC=C3.C(=O)(C(F)(F)F)O	0	0
	87349843	44602342	CC1=NC(=CC=C1)NC(=O)C2=NOC(=C2)C3=CC=CC=C3.C(=O)(C(F)(F)F)O	0	0
	87349838	44602335	C1=CC=C(C=C1)C2=CC(=NO2)C(=O)NC3=CC4=CC=CC=C4N=C3.C(=O)(C(F)(F)F)O	0	0
	87349821	44602322	C1CCN(C1)C2CCN(CC2)C(=O)C3=NOC(=C3)C4=CC=CC=C4.C(=O)(C(F)(F)F)O	0	0
	87349833	34166572	CC1=CC(=CC=C1)CNC(=O)C2=NOC(=C2)C3=CC=CC=C3	0	0
	98626473	46742368	C1CN(CCC1N2C3=CC=CC=C3NC2=O)CC4=C5C=CC=NC5=C(C=C4)O.C(=O)(C(F)(F)F)O.C(=O)(C(F)(F)F)O	0	0
	87349834	16455799	CC1=CC=C(C=C1)CNC(=O)C2=NOC(=C2)C3=CC=CC=C3	0	0
	87349835	5243833	C1=CC=C(C=C1)CNC(=O)C2=NOC(=C2)C3=CC=CC=C3	0	0
	91890036	45099937	CN1C(=CN=C1NC2=C(N=NC(=N2)C3=CC=CC=N3)C4=CC=CC=C4)C5=CC=CC=C5.C(=O)(C(F)(F)F)O	0	0
	87349848	44602348	C1=CC=C(C=C1)C2=CC(=NO2)C(=O)NC3=NC(=CS3)C4=CC=CC=C4	0	0
	87349836	44602332	C1=CC=C(C=C1)C2=CC(=NO2)C(=O)NC3=NC4=CC=CC=C4C=N3.C(=O)(C(F)(F)F)O	0	0
	87349847	44602347	C1=CC=C(C=C1)C2=CC(=NO2)C(=O)NC3=NN=C(S3)C4=CC=CC=C4	0	0
	103519080	6439461	CCCCCCCC/C=C\CCCCCCCCCCCCOP(=O)([O-])OCC[N+](C)(C)C	1				9.3	IC50	=	9300	nM
	136924726	56971257	CCCCCCCCCCCCCCCCCCO[C@H]1CCC[C@H]1COP(=O)([O-])OCC[N+](C)(C)C	1				9.2	IC50	=	9200	nM
	136927966	56970797	CCCCCCCCCCCCCCCCCCCCOC[C@@H]1CCC[C@H]1OP(=O)([O-])OCC[N+](C)(C)C	1				8.7	IC50	=	8700	nM
	136934664	56971259	CCCCCCCCCCCCCCCCCCCCO[C@H]1CCC[C@H]1COP(=O)([O-])OCC[N+](C)(C)C	1				8.8	IC50	=	8800	nM
	136934665	56971482	CCCCCCCCCCCCCCCCCCCCCCO[C@H]1CCC[C@H]1COP(=O)([O-])OCC[N+](C)(C)C	1				8.6	IC50	=	8600	nM
	136940994	56971022	CCCCCCCCCCCCCCCCCCO[C@@H]1CCC[C@H]1COP(=O)([O-])OCC[N+](C)(C)C	1				8.2	IC50	=	8200	nM
	136940995	56971024	CCCCCCCCCCCCCCCCCCCCO[C@@H]1CCC[C@H]1COP(=O)([O-])OCC[N+](C)(C)C	1				7.7	IC50	=	7700	nM
	136944226	56971253	CCCCCCCCCCCCO[C@H]1CCC[C@H]1COP(=O)([O-])OCC[N+](C)(C)C	1				7.4	IC50	=	7400	nM
	103506979	9926791	C[C@@H]1CCN(C[C@@H]1N(C)C2=NC=NC3=C2C=CN3)C(=O)CC#N	1				0.033	IC50	=	33	nM
	136921423	23585560	C1COCCN1C2=CC=C(C=C2)C3=CC4=C(S3)C(=CN=C4N)C(=O)N	1				0.548	IC50	=	548	nM
	136931221	56834889	CC(C)(C)NS(=O)(=O)C1=CC=C(C=C1)C2=CC3=C(S2)C(=CN=C3N)C(=O)NCCN4CCOCC4	1				7.3	IC50	=	7300	nM
	136937749	53497572	CC(C)(C)NS(=O)(=O)C1=CC=C(C=C1)C2=CC3=C(S2)C(=CN=C3N)C(=O)NC	1				0.625	IC50	=	625	nM
	136940978	56925550	CC(C)(C)NS(=O)(=O)C1=CC=C(C=C1)C2=CC3=C(S2)C(=CN=C3N)C(=O)NCCOC	1				4.45	IC50	=	4450	nM
	103186893	3599	CCCCCCCCCCCCCCCCOP(=O)([O-])OCC[N+](C)(C)C	1				0.5	IC50	=	500	nM
	136936627	57398741	COC1=CC(=O)OC(=C1)C2C(C(C2C3=CC4=CC=CC=C4C=C3)C5=CC(=CC(=O)O5)OC)C6=CC7=CC=CC=C7C=C6	1				10	IC50	=	10000	nM
	136939758	57400401	CC(C)(C)C1=CC=C(C=C1)/C=C/[C@]23[C@@H]([C@H]([C@H]2C(=CC(=O)O3)OC)C4=CC=C(C=C4)C(C)(C)C)C5=CC(=CC(=O)O5)OC	1				4.5	IC50	=	4500	nM
	136921900	25167053	C1=CC(=C(C=C1F)OCCCOC2=NC=C(S2)C3=NN(N=N3)CC(=O)O)Br	1				7.6	Drug uptake	=	7.6	uM
	136921901	56835181	C1=CC(=C(C=C1OC(F)(F)F)OCCCOC2=NC=C(S2)C3=NN(N=N3)CC(=O)O)Br	1				4.2	Drug uptake	=	4.2	uM
	136924927	24988881	C1CN(CCC1OC2=C(C=CC(=C2)F)Br)C3=NOC(=C3)C4=NN(N=N4)CC(=O)O	1				4.9	Drug uptake	=	4.9	uM
	194158604	44310877	C1CC(CCC1CN)C(=O)NC(CC2=CC=C(C=C2)OC3=NC=CC=N3)C(=O)NC4=CC=CC(=C4)C(=O)O	1				0.71	IC50	=	710	nM
	160672134	70683138	C1=CC=C(C=C1)COC(=O)[C@@H]2[C@@H](C(=O)N2C(=O)OC3=CC=CC(=C3)C(=O)OCC4=CC=CC=C4)CC5=CC=C(C=C5)O	1				0.226	IC50	=	226	nM
	103229114	467411	CC(C)[C@@H]1CC[C@]2([C@H]1[C@H]3CC[C@@H]4[C@]5(CCC(=O)C([C@@H]5CC[C@]4([C@@]3(CC2)C)C)(C)C)C)C(=O)O	1				4.1	IC50	=	4100	nM
	160668228	56928318	CC(=C)[C@@H]1CC[C@]2([C@H]1[C@H]3CC[C@H]4[C@]([C@@]3(CC2)C)(CC[C@@H]5[C@@]4(CC6=C(C5(C)C)NN=C6)C)C)C(=O)O	1				4.5	IC50	=	4500	nM
	160673530	56928317	CC(C)[C@@H]1CC[C@]2([C@H]1[C@H]3CC[C@H]4[C@]([C@@]3(CC2)C)(CC[C@@H]5[C@@]4(CC6=C(C5(C)C)NN=C6)C)C)C(=O)O	1				3.9	IC50	=	3900	nM
	160689603	70690142	CC(C)[C@@H]1CC[C@]2([C@H]1[C@H]3CC[C@H]4[C@]([C@@]3(CC2)C)(CC[C@@H]5[C@@]4(CC(C(=O)C5(C)C)(Br)Br)C)C)C(=O)O	1				2.4	IC50	=	2400	nM
	160705733	9871834	CC(C)[C@@H]1CC[C@]2([C@H]1[C@H]3CC[C@H]4[C@]([C@@]3(CC2)C)(CC[C@@H]5[C@@]4(CC(C(=O)C5(C)C)Br)C)C)C(=O)O	1				4.3	IC50	=	4300	nM
	160705734	70696445	CC(C)[C@@H]1CC[C@]2([C@H]1[C@H]3CC[C@H]4[C@]([C@@]3(CC2)C)(CC[C@@H]5[C@@]4(CC6=C(C5(C)C)N=C(S6)N)C)C)C(=O)O	1				5.1	IC50	=	5100	nM
	103167027	5280343	C1=CC(=C(C=C1C2=C(C(=O)C3=C(C=C(C=C3O2)O)O)O)O)O	1				0.7	IC50	=	700	nM
	103207220	5280445	C1=CC(=C(C=C1C2=CC(=O)C3=C(C=C(C=C3O2)O)O)O)O	1				0.9	IC50	=	900	nM
	103243172	5322065	C1=CC(=C(C=C1C2=CC(=O)C3=C(O2)C=C(C=C3)O)O)O	1				5.2	IC50	=	5200	nM
	103276398	5351234	COC1=C(C=C(C=C1)C2=CC(=O)C3=C(C=C(C=C3O2)O)O)OC	1				3.33	IC50	=	3330	nM
	103299005	5281612	COC1=C(C=C(C=C1)C2=CC(=O)C3=C(C=C(C=C3O2)O)O)O	1				0.7	IC50	=	700	nM
	103499939	5280666	COC1=C(C=CC(=C1)C2=CC(=O)C3=C(C=C(C=C3O2)O)O)O	1				0.4	IC50	=	400	nM
	103512506	145726	C1=CC=C2C(=C1)C(=O)C=C(O2)C3=CC(=C(C=C3)O)O	1				0.9	IC50	=	900	nM
	103528489	88281	C1=CC(=C2C(=C1)OC(=CC2=O)C3=CC(=C(C=C3)O)O)O	1				0.39	IC50	=	390	nM
	134437902	11095	C1C(OC2=CC(=CC(=C2C1=O)O)O)C3=CC(=C(C=C3)O)O	1				1.4	IC50	=	1400	nM
	160688478	57519948	CS(=O)(=O)N1CCC(CC1)OC2=CC(=C(C=C2)CC(=O)N3CCC(CC3)N4C(=O)CCC5=CC=CC=C54)OCCF	1				0.016	Ki	=	16	nM
	174503662	73350822	C1CNCCC1OC2=CC(=C(C=C2)CC(=O)N3CCC(CC3)N4C(=O)CCC5=CC=CC=C54)OCCF.Cl	1				0.015	Ki	=	15	nM
	103166767	14985	CC1=C(C2=C(CC[C@@](O2)(C)CCC[C@H](C)CCC[C@H](C)CCCC(C)C)C(=C1O)C)C	1
	103579966	54670067	C([C@@H]([C@@H]1C(=C(C(=O)O1)O)O)O)O	1
	174486333	72189390	COC1=C(C=CC(=C1)C[C@H](CO[C@H]2[C@@H]([C@H]([C@@H]([C@H](O2)CO)O)O)O)[C@H](CC3=CC(=C(C=C3)O)OC)CO[C@H]4[C@@H]([C@H]([C@@H]([C@H](O4)CO)O)O)O)O	1
	174508788	9917980	COC1=C(C=CC(=C1)C[C@@H](CO[C@H]2[C@@H]([C@H]([C@@H]([C@H](O2)CO)O)O)O)[C@@H](CC3=CC(=C(C=C3)O)OC)CO[C@H]4[C@@H]([C@H]([C@@H]([C@H](O4)CO)O)O)O)O	1
	103457950	643668	C[C@H]1[C@@H](OC(=O)[C@@H]([C@H]1O)C)C[C@@H](/C=C\[C@H](C)[C@@H]([C@@H](C)/C=C(/C)\C[C@H](C)[C@H]([C@H](C)[C@H]([C@@H](C)/C=C\C=C)OC(=O)N)O)O)O	1
	124974065	36314	CC1=C2[C@H](C(=O)[C@@]3([C@H](C[C@@H]4[C@]([C@H]3[C@@H]([C@@](C2(C)C)(C[C@@H]1OC(=O)[C@@H]([C@H](C5=CC=CC=C5)NC(=O)C6=CC=CC=C6)O)O)OC(=O)C7=CC=CC=C7)(CO4)OC(=O)C)O)C)OC(=O)C	1
	134440013	54577246	C[C@H]1[C@@H](OC(=O)[C@@H]([C@H]1O)C)C[C@@H](/C=C\[C@H](C)[C@@H]([C@@H](C)/C=C(/C)\C[C@H](C)[C@H]([C@H](C)[C@H]([C@@H](C)/C=C\C=C)OC(=O)NCCCNC(=O)C2=CC=C(C=C2)N=[N+]=[N-])O)O)O	1
	134447730	54577450	C[C@H]1[C@@H](OC(=O)[C@@H]([C@H]1O)C)C[C@@H](/C=C\[C@H](C)[C@@H]([C@@H](C)/C=C(/C)\C[C@H](C)[C@H]([C@H](C)[C@H]([C@@H](C)/C=C\C=C)OC(=O)NCCCNC(=O)C2=CC=C(C=C2)C3(N=N3)C(F)(F)F)O)O)O	1
	134463085	53465282	C[C@H]1[C@@H](OC(=O)[C@@H]([C@H]1O)C)C[C@@H](/C=C\[C@H](C)[C@@H]([C@@H](C)/C=C(/C)\C[C@H](C)[C@H]([C@H](C)[C@H]([C@@H](C)/C=C\C=C)OC(=O)NCCCNC(=O)C2=CC(=CC=C2)N=[N+]=[N-])O)O)O	1
	103457950	643668	C[C@H]1[C@@H](OC(=O)[C@@H]([C@H]1O)C)C[C@@H](/C=C\[C@H](C)[C@@H]([C@@H](C)/C=C(/C)\C[C@H](C)[C@H]([C@H](C)[C@H]([C@@H](C)/C=C\C=C)OC(=O)N)O)O)O	1
	124974065	36314	CC1=C2[C@H](C(=O)[C@@]3([C@H](C[C@@H]4[C@]([C@H]3[C@@H]([C@@](C2(C)C)(C[C@@H]1OC(=O)[C@@H]([C@H](C5=CC=CC=C5)NC(=O)C6=CC=CC=C6)O)O)OC(=O)C7=CC=CC=C7)(CO4)OC(=O)C)O)C)OC(=O)C	1
	134440013	54577246	C[C@H]1[C@@H](OC(=O)[C@@H]([C@H]1O)C)C[C@@H](/C=C\[C@H](C)[C@@H]([C@@H](C)/C=C(/C)\C[C@H](C)[C@H]([C@H](C)[C@H]([C@@H](C)/C=C\C=C)OC(=O)NCCCNC(=O)C2=CC=C(C=C2)N=[N+]=[N-])O)O)O	1
	134447730	54577450	C[C@H]1[C@@H](OC(=O)[C@@H]([C@H]1O)C)C[C@@H](/C=C\[C@H](C)[C@@H]([C@@H](C)/C=C(/C)\C[C@H](C)[C@H]([C@H](C)[C@H]([C@@H](C)/C=C\C=C)OC(=O)NCCCNC(=O)C2=CC=C(C=C2)C3(N=N3)C(F)(F)F)O)O)O	1
	134463085	53465282	C[C@H]1[C@@H](OC(=O)[C@@H]([C@H]1O)C)C[C@@H](/C=C\[C@H](C)[C@@H]([C@@H](C)/C=C(/C)\C[C@H](C)[C@H]([C@H](C)[C@H]([C@@H](C)/C=C\C=C)OC(=O)NCCCNC(=O)C2=CC(=CC=C2)N=[N+]=[N-])O)O)O	1
	404713258	69496820	CC[C@H](C(=O)O)OC1=C(C=C(C(=N1)OC2=CC(=CC(=C2)C3=CC=CC(=C3)CN)C)F)F	1				0.91	IC50	=	910	nM
	404716076	145992618	CCCCCCCCCCCC[N+]1(CCN(CC1)CC(=O)O[C@H]2CCC[C@@H](OC(=O)C[C@H]3[C@@H]4C=C[C@@H]5C[C@H](C[C@H]5[C@@H]4C=C3C(=O)[C@@H]2C)O[C@H]6[C@@H]([C@@H]([C@H]([C@@H](O6)C)OC)OC)OC)CC)C.[I-]	1				10	IC50	=	10000	nM
	103268310	486387	CC1=CC(=CC(=C1NC2=NC(=NC=C2C#N)NC3=CC=C(C=C3)C#N)C)C#N	1				0.0026	IC50	=	2.6	nM
	103268452	193962	CC1=CC(=CC(=C1OC2=NC(=NC(=C2Br)N)NC3=CC=C(C=C3)C#N)C)C#N	1				0.0012	IC50	=	1.2	nM
	103268929	486395	CC1=CC(=CC(=C1OC2=NC(=NC=C2N)NC3=CC=C(C=C3)C#N)C)C#N	1				0.0013	IC50	=	1.3	nM
	103268936	488777	CC1=CC(=CC(=C1NC2=NC(=NC=C2)NC3=CC=C(C=C3)C#N)C)C#N	1				0.0019	IC50	=	1.9	nM
	103268958	486394	CC1=CC(=CC(=C1OC2=NC(=NC=C2[N+](=O)[O-])NC3=CC=C(C=C3)C#N)C)C#N	1				0.01	IC50	=	10	nM
	103268978	20773527	CC1=CC(=CC(=C1OC2=NC(=NC=C2NC(=O)C)NC3=CC=C(C=C3)C#N)C)C#N	1				0.0033	IC50	=	3.3	nM
	103269038	486362	C1=CC(=C(C(=C1)Cl)CC2=NC(=NC(=N2)NC3=CC=C(C=C3)C#N)N)Cl	1				0.04	IC50	=	40	nM
	103269085	486381	CC1=CC(=CC(=C1NC2=NC(=NC=C2Br)NC3=CC=C(C=C3)C#N)C)C#N	1				0.0004	IC50	=	0.4	nM
	103269117	486385	CC1=CC(=C(C(=C1)C)NC2=NC(=NC=C2C=C)NC3=CC=C(C=C3)C#N)C	1				0.0058	IC50	=	5.8	nM
	103269118	486384	CC1=CC(=C(C(=C1)C)NC2=NC(=NC=C2C#C)NC3=CC=C(C=C3)C#N)C	1				0.0062	IC50	=	6.2	nM
	103269187	16723794	CC1=CC(=CC(=C1SC2=NC(=NC=C2)NC3=CC=C(C=C3)C#N)C)Br	1				0.039	IC50	=	39	nM
	103269343	486363	C1=CC(=C(C(=C1)Cl)CC2=CC(=NC(=N2)NC3=CC=C(C=C3)C#N)N)Cl	1				0.012	IC50	=	12	nM
	103269453	486389	CC1=CC(=CC(=C1NC2=NC(=NC=C2Cl)NC3=CC=C(C=C3)C#N)C)C#N	1				0.0009	IC50	=	0.9	nM
	103269474	486392	CC1=CC(=CC(=C1NC2=NC(=NC=C2C)NC3=CC=C(C=C3)C#N)C)C#N	1				0.0017	IC50	=	1.7	nM
	103269970	488789	CC1=CC(=CC(=C1OC2=NC(=NC=C2)NC3=CC=C(C=C3)C#N)C)C#N	1				0.0027	IC50	=	2.7	nM
	103269662	214347	CC1=CC(=C(C(=C1)C)NC2=NC(=NC=C2)NC3=CC=C(C=C3)C#N)C	1				0.001	IC50	=	1	nM
	404698240	145980800	C1=CC=C(C(=C1)/C(=N/N)/C2=NC(=NC=C2)NC3=CC=C(C=C3)C#N)Br	1				0.0017	EC50	=	1.7	nM
	404706260	488801	CC1=CC(=C(C(=C1)C)NC2=NC(=NC=C2)NC3=CC=C(C=C3)Cl)C	1				0.003162	IC50	=	3.162	nM
	404707154	22398430	CC1=CC(=C(C(=C1)C)NC2=NC(=NC=C2)NC3=CC=C(C=C3)C(=O)N)C	1				0.0631	IC50	=	63.1	nM
	404708594	145987840	C1=CC=C2C=C(C=CC2=C1)/C(=N/N)/C3=NC(=NC=C3)NC4=CC=C(C=C4)C#N	1				0.0084	EC50	=	8.4	nM
	103174056	5839	C[C@]12CCC(=O)C=C1CC[C@@H]3[C@@H]2[C@H](C[C@]4([C@H]3CC[C@@H]4C(=O)CO)C=O)O	1				0.0005	Kd	=	0.5	nM
	103333099	5753	C[C@]12CCC(=O)C=C1CC[C@@H]3[C@@H]2[C@H](C[C@]4([C@H]3CC[C@@H]4C(=O)CO)C)O	1				0.0005	Kd	=	0.5	nM
	104234238	5754	C[C@]12CCC(=O)C=C1CC[C@@H]3[C@@H]2[C@H](C[C@]4([C@H]3CC[C@@]4(C(=O)CO)O)C)O	1				0.0005	Kd	=	0.5	nM
	124966335	69920	C1=CC=C2C(=C1)N(C3=CC=CC=C3S2)C(=O)CCl	1				9.3	IC50	=	9300	nM
	336865603	10803696	C1=CC=C2C(=C1)N(C3=C(O2)C=CC(=C3)Cl)C(=O)CCl	1				7.6	IC50	=	7600	nM
	336867920	127026790	C1C2=CC=CC=C2N(C3=C(O1)C=CC(=C3)Cl)C(=O)CCl	1				7.2	IC50	=	7200	nM
	381838359	86306023	C1=CC=C(C=C1)C2=CC=CC=C2C3=CN(N=N3)CCCCCCCN4C=C(N=N4)C5=CN=CC=C5	1				0.0078	IC50	=	7.8	nM
	381843352	86298751	C1=CC=C(C=C1)C2=CC=CC=C2C(=O)NCCCCCCCN3C=C(N=N3)C4=CN=CC=C4	1				0.0049	IC50	=	4.9	nM
	381863720	86305870	C1=CC=C(C=C1)C2=CC=CC=C2OCCCCCCN3C=C(N=N3)C4=CN=CC=C4	1				0.0067	IC50	=	6.7	nM
	381863950	137649821	CC(=O)NC1=CC=C(C=C1)C2=CC3=C(NC=C3C4=CC=C(C=C4)O)N=C2	1				2.1	EC50	=	2100	nM
	381870307	137654129	C1=CC(=CC=C1C2=CC3=C(NC=C3C4=CC=C(C=C4)O)N=C2)N	1				0.8	EC50	=	800	nM
	381847382	10091613	CN1CCN(CC1)CC2=CN(C3=CC=CC=C32)S(=O)(=O)C4=CC=C(C=C4)F	1				8.8	IC50	=	8800	nM
	381860913	137647787	CC(C)C1=CC=C(C=C1)S(=O)(=O)N2C=C(C3=C2C=CC=C3OC)CN4CCN(CC4)C.Cl.Cl	1				9.7	IC50	=	9700	nM
	381872233	137655402	CC(C)C1=CC=C(C=C1)S(=O)(=O)N2C=C(C3=C2C=CC(=C3)F)CN4CCN(CC4)C.Cl.Cl	1				7.7	IC50	=	7700	nM
	381882870	137658916	CC(C)C1=CC=C(C=C1)S(=O)(=O)N2C=C(C3=C2C=CC(=C3)OC)CN4CCCN(CC4)C.Cl.Cl	1				1.9	IC50	=	1900	nM
	103174146	5311	C1=CC=C(C=C1)NC(=O)CCCCCCC(=O)NO	1				0.1938	IC50	=	193.8	nM
	134441153	53387509	CC[C@H](C)[C@@H](C(=O)N1CC2=C(C[C@H]1C(=O)NC3=CC=C(C=C3)OC)C=CC(=C2)OCC(=O)NO)NC(=O)CC(C)(C)C	1				0.0694	IC50	=	69.4	nM
	381837367	137631974	CC(C)(C)CC(=O)NCC(=O)N1CC2=C(C[C@H]1C(=O)NC3=CC=C(C=C3)N(C)C)C=CC(=C2)OCC(=O)NO	1				0.3766	IC50	=	376.6	nM
	381850143	137640476	CC[C@H](C)[C@@H](C(=O)N1CC2=C(C[C@H]1C(=O)NC3=CC=C(C=C3)N(C)C)C=CC(=C2)OCC(=O)NO)NC(=O)OC(C)(C)C	1				0.055	IC50	=	55	nM
	381854931	132609333	CC[C@H](C)[C@@H](C(=O)N1CC2=C(C[C@H]1C(=O)NC3=CC=C(C=C3)N(C)C)C=CC(=C2)OCC(=O)NO)NC(=O)CC(C)(C)C	1				0.0385	IC50	=	38.5	nM
	461515256	91801204	C1CC(CCC1O)OC2=CC=CC3=CN=C(N=C32)NC4=CC5=C(C=C4)N=CN5	1				0.021	IC50	=	21	nM
	57269051	137226	CC1=CC(=C(C=C1)O)N=NC2=NC=CS2	1	42
	49649197	5731731	COC1=C(C(=CC(=C1)/C=C/C2=NC3=C(C=CC=C3O)C=C2)Br)OC	1	42
	24815108	4196731	CN1C2=C(C=C(C=C2)S(=O)(=O)N3CCOCC3)C(=C1O)N=NC(=S)NC4=CC=CC=C4F	1	97
	17508384	5766646	COC1=CC=C(C=C1)C(=O)/C=C/C2=CC(=C(C=C2)OC)CN3C4=CC=CC=C4N=N3	1	42
	49732327	222275	C1=CC=C2C(=C1)C3=CC=CC=C3N=C2CCl	1	42
	49679763	4683230	CC1=C(C(=O)N(N1)C(=S)N)N=NC2=CC(=CC=C2)Cl	1	41
	49680094	135736487	C1=CC(=C(C(=C1)O)O)/C=N/NC2=NN=C(C=C2)Cl	1	43
	17505175	791796	CC(=O)NC1=CC(=C(C=C1Cl)Cl)N=CC2=C(C=C(C=C2)O)O	1	45
	24793086	1254472	C1CN(CCN1C2=CC=C(C=C2)NC(=O)C3=CC=C(O3)[N+](=O)[O-])C(=O)C4=CC=C(C=C4)Cl	1	41
	17509557	6862122	CC1=C(C(=NN1C2=CC=CC=C2)C)/C=N/NC(=O)C3=NNC(=C3)C4=CC=CS4	1	42
	14728533	638278	C1=CC(=CC=C1/C=C/C(=O)C2=C(C=C(C=C2)O)O)O	1	42
	24836832	3580434	CCN1C2=CC=CC=C2C(=C1O)N=NC(=S)NCC3CCCO3	1	42
	857270	658612	C1=CC2=C(C=CN=C2C(=C1)O)CO	0	0
	859832	661140	C1C(C(=C2N(C1=O)C(CS2)(C3=CC=CC=C3)O)C#N)C4=CC=CC=C4	0	0
	49648543	6575509	CC(=O)N[C@H]1CCC2=CC(=C(C(=C2C3=CC=C(C(=O)C=C13)N(C)CC(OC)OC)OC)OC)OC	0	0
	49648530	6870338	COC1=C(C(=C(C=C1)/C=N/NC(=O)C2=C(C3=C(N2)C=CC(=C3)Cl)C4=CC=CC=C4)C(=O)O)OC	0	0
	859077	660379	C1CN(CCN1C2=CC=CC=N2)C(=O)N3C4=CC=CC=C4SC5=CC=CC=C53	0	0
	49647784	16397324	CCCCC[C@@H](/C=C/[C@H]1CCC(=O)[C@@H]1CCCCCCC(=O)N2CCCCC2CO)O	0	0
	49647739	3830118	CCC(C(=O)O)NC(=O)CCC1=C(C2=CC3=C(C=C2OC1=O)OC4=C3CCCC4)C	0	0
	49665015	6878600	COC1=C2C=C(NC2=C(C=C1)OC)C(=O)N/N=C/C3=CC(=C(C=C3)OC)O	0	0
	49647672	1756351	CC1=C(C(=O)OC2=CC3=C(C=C12)C4=C(O3)CCCC4)CCC(=O)N[C@@H](CC(C)C)C(=O)O	0	0
	49647663	16399323	C[C@]12CC/C(=N\OCC(=O)NCC(C)(C)C(C(=O)O)O)/C=C1CCC3C2C(C[C@]4(C3CC[C@@]4(C(=O)CO)O)C)O	0	0
	49647570	1765052	CC1=C(C=CC(=C1)OC)NC2=NC(=O)N3CCC4=CC(=C(C=C4C3=C2)OC)OC	0	0
	49647507	1757603	CC1=C(C(=O)OC2=C(C3=C(C=C12)C4=C(O3)CCCC4)C)CCC(=O)NCCC(=O)O	0	0
	49647442	1802773	CC1=C(C(=O)OC2=CC3=C(C=C12)C4=C(O3)CCCC4)CCC(=O)NCCCC(=O)O	0	0
	49648575	6353538	CN[C@H]1CCC2=CC(=C(C(=C2C3=CC=C(C(=O)C=C13)N(C)CC(OC)OC)OC)OC)OC	0	0
	858683	659991	COC1=CC=CC=C1N2CCN(CC2)C(=O)C3C4=CC=CC=C4OC5=CC=CC=C35	0	0
	49665092	16457257	CC1=CC=CC=C1C2=NC3=C4C=CC=CC4=NC(=S)N3N2	0	0
	858187	659539	C1CCN(CC1)C2=C3C(=NC=N2)OC4=C(C=C(C=C4)Cl)C=N3	0	0
	49665161	8073189	C1=CC=C(C(=C1)C2=NC3=C4C=CC=CC4=NC(=S)N3N2)Br	0	0
	49666811	5423405	C1=CC=C\2C(=C1)C3=C(C=CC=C3/C2=N\NC(=S)N)C#N	0	0
	49647390	1757570	CC1=C(C(=O)OC2=CC3=C(C=C12)C4=C(O3)CCCC4)CCC(=O)N[C@@H](CCCNC(=O)N)C(=O)O	0	0
	49667408	6885106	CCOC1=CC2=C(C=C1)NC(=C2)C(=O)N/N=C/C3=CC=C(C=C3)OC	0	0
	49817203	6866095	COC1=C(C=C(C=C1)/C=N/NC(=O)C(=O)N2CCCCCC2)[N+](=O)[O-]	0	0
	49824656	1805735	CC1=C(C(=O)OC2=CC3=C(C=C12)C4=C(O3)CCCC4)CCC(=O)N5CCC(CC5)C(=O)O	0	0
	49829119	6351343	CC1=C(C(=O)OC2=CC3=C(C=C12)C4=C(O3)CCCC4)CCC(=O)N5CCC[C@H]5C(=O)O	0	0
	50085682	1759638	CC1=C(C(=O)OC2=CC3=C(C=C12)C4=C(O3)CCCC4)CCC(=O)N5CCC(CC5)(C6=CC=CC=C6)C(=O)O	0	0
	50086733	16396156	CC[NH+](CC)CC.C1=NC(=C2C(=N1)N(C=N2)C3C(C(C(O3)COP(=O)(O)[O-])O)O)N	0	0
	50086848	6419976	C1=NC(=C2C(=N1)N(C=N2)[C@H]3[C@@H]([C@@H]([C@H](O3)COP(=O)(O)O)O)O)N.O	0	0
	856344	657713	COC1=CC(=CC(=C1OC)OC)C2C3=C(C=C(C=C3)N)OC(=C2C#N)N	0	0
	49666927	2006281	CC1=CC(=NN1C2=NC3=CC=CC=C3C(=O)N2OCC#N)C	0	0
	49647322	1940391	CCN(CC)C1=CC=C(C=C1)NC2=NC(=O)N3CCC4=CC(=C(C=C4C3=C2)OC)OC	0	0
	17513874	6862138	COC1=C(C=C(C=C1)/C=N/NC(=O)C2=C3CCC4=CC=CC=C4C3=NN2)OC	0	0
	17513753	135517136	C1=CC=C(C=C1)C2=C(NC3=C2C=C(C=C3)Br)C(=O)N/N=C/C4=CC=C(C=C4)O	0	0
	17513707	4544552	CCOC(=O)C1=CN=C(N=C1CSC(=S)N2CCCCC2)NC3=NC4=CC=CC=C4O3	0	0
	17513667	6184113	CC1=CC=CC=C1C(=O)OC2=C(C=C(C=C2)F)C(=O)/C=C/C3=CC(=C(C=C3)OC)OC	0	0
	17513630	951254	CC1=CC(=CC=C1)N2C3=C(C=C(C=C3)[N+](=O)[O-])C=C4C2=NC(=O)NC4=O	0	0
	17513473	1183030	CC1=CC=C(O1)CCC(=O)NC2=NC=C(S2)CC3=C(C=CC(=C3)Cl)Cl	0	0
	17513385	9695924	C1=CC=C(C=C1)/C=C(\C=N\NC(=O)C2=CC3=C(C=C2)N=CN3)/Br	0	0
	17513261	3787451	CNC1=NC(=C(C(=N1)NCC2=CC=CC=C2)[N+](=O)[O-])N	0	0
	17513186	135517113	CC1=C(C(=NN1C(C)C(=O)N/N=C(\C)/C2=CC=CC=C2O)C)[N+](=O)[O-]	0	0
	17513033	631721	CC1=CC=CC=C1C2=NC(C3=C(N2)N(C(=O)N(C3=O)C)C)(C(F)(F)F)C(F)(F)F	0	0
	17512330	1275231	CC1=CC(=C(N1C2=CC3=C(C=C2)OCO3)C)/C=C(/C#N)\C(=O)NC4=CC=C(C=C4)OC	0	0
	17512138	1933967	C1CCCC(=C2C(=O)NC(=O)S2)CC1	0	0
	17511915	1959989	CC1(CC2=C(CO1)SC3=NC=NC(=C23)NNC(=S)NCC4=CC=CC=C4)C	0	0
	17511678	1719534	CCN1C2=C(C=C(C=C2)NC(=O)C3=CC(=CC(=C3)OC)OC)C4=CC=CC=C41	0	0
	17506110	5900342	C1=CC=C2C(=C1)N=C(O2)/C(=C/C3=CC=C(C=C3)Cl)/C#N	0	0
	17505804	135451671	C/C(=N\N1CCCCC1)/C2=C(NC(=O)NC2=O)O	0	0
	17513754	6865722	COC1=CC=C(C=C1)/C=N/NC(=O)C2=C(C3=C(N2)C=CC(=C3)Br)C4=CC=CC=C4	0	0
	17513875	9559476	COC1=C(C=C(C=C1)/C=N/NC(=O)CCN2C=NC(=C2C3=CC=CC=C3)C4=CC=CC=C4)OC	0	0
	861634	662872	COC1=CC=C(C=C1)C2=NN3C(=NN=C3SC2)C4=CC=C(C=C4)OC	0	0
	17513905	6878137	C1=CC=C(C=C1)/C=N/NC(=O)C2=C(C3=C(N2)C=CC(=C3)Br)C4=CC=CC=C4	0	0
	49647236	1760601	CC1=C(C(=O)OC2=CC3=C(C=C12)C4=C(O3)CCCC4)CCC(=O)N[C@@H](C)C(=O)O	0	0
	49646965	1390982	COC1=CC=CC=C1C(=O)NC2=CC=CC=C2SC(=O)C3=CC=CC=C3OC	0	0
	49646633	3837381	CCOC(=O)C1=C(OC2=C(C1C3=CC(=C(C=C3)O)OC)C4=CC=CC=C4C=C2)N	0	0
	49646300	1759886	CC[C@@H](C)[C@@H](C(=O)O)NC(=O)CCC1=C(C2=CC3=C(C(=C2OC1=O)C)OC4=C3CCCC4)C	0	0
	49646057	17582328	CC1=CC2=C(C=C1)N(C(=O)C2=O)CC3COC4=CC=CC=C4O3	0	0
	49645857	2004899	CC1=CC=CC=C1NC2=NC(=O)N3CCC4=CC(=C(C=C4C3=C2)OC)OC	0	0
	49645813	2024661	CC1=CC=C(C=C1)NC2=NC(=O)N3CCC4=CC(=C(C=C4C3=C2)OC)OC	0	0
	24824001	2692	C1CCC(CC1)NC2=C3C(=NC=N2)N(C=N3)C4C(C(C(O4)CO)O)O	0	0
	24791511	5938754	COC1=C(C=C(C=C1)/C=C/C(=O)C2=C(C=CC(=C2)F)OC(=O)C3=CC=CC=C3OC)OC	0	0
	22402598	6878229	CC1=C(NC2=C1C=C(C=C2)Cl)C(=O)N/N=C/C3=CC=C(C=C3)Cl	0	0
	22401803	767164	C1=CC=C2C(=C1)C(=C(N2CC3=CC=C(C=C3)F)O)N=NC(=S)N	0	0
	17514424	1619995	CCCCN1C(=O)C(=CN(C1=O)CC2=CC(=C(C=C2)OC)[N+](=O)[O-])F	0	0
	17514148	1400355	CCC(=NCCC(C1=CC=CC=C1)C2=CC=CC=C2)C3=C(NC(=O)NC3=O)O	0	0
	17514146	1998020	CCN(CC)C(=S)SCC1=NC(=NC=C1C(=O)OCC)NC2=NC3=CC=CC=C3O2	0	0
	17513928	5534431	COC1=CC=C(C=C1)/C=N/NC(=O)CCN2C=NC(=C2C3=CC=CC=C3)C4=CC=CC=C4	0	0
	861109	662376	CCOC(=O)C1=C(N(C2=C1C(=C(C=C2)OC)NC(=O)CN3CCC4(CC3)OCCO4)C)C	0	0
	81066865	42628598	CC1CCC2(CCCCO2)O[C@@H]1C(C)CC([C@@H]3C(=C)C([C@H]4[C@H](O3)CC[C@]5(O4)CC[C@@H](O5)/C=C/C(C)[C@@H]6CC(=CC7(O6)C(CC[C@H](O7)C[C@](C)(CO)O)O)C)O)O	0	0
	861970	663191	CN(C)C1=CC=C(C=C1)C2=NN3C(=NN=C3S2)C4=CC=CC=C4OC	0	0
	862999	664237	COC1=C(C=C2C(=C1)CCN3C2=CC(=NC3=O)NC4CCCCC4)OC	0	0
	51087213	7524108	CC1=CC=C(C=C1)S(=O)(=O)NC2=CC=CC(=C2)C3=NN4C=NN=C4C=C3	0	0
	51086781	18578781	CCC1=CC=C(C=C1)NC(=O)CSC2=NC(=O)N(C3=C2CCCC3)CCCN4CCOCC4	0	0
	51086308	16829858	CC1=CC=C(C=C1)S(=O)(=O)N2CCCC2CNC(=O)C(=O)NC3=CC=C(C=C3)OC	0	0
	51086117	18575325	COC1=CC=C(C=C1)N2CC(CC2=O)C(=O)N3CCC(CC3)C4=NC5=CC=CC=C5N4	0	0
	49724783	805484	CC1=CC=CC=C1NC(=S)C2=NC3=CC=CC=C3C=C2	0	0
	49680195	5357627	CC1=C(C(=O)OC2=C1C=CC(=C2)O)C3=CC=C(C=C3)OC	0	0
	49677999	5393158	CC1=C(C(=O)OC2=C1C=CC(=C2)O)C3=CC(=C(C=C3)OC)OC	0	0
	49677219	7087303	CC1=C(C2=CC=CC=C2N1C)C(=O)C(=O)NCCC3=CC(=C(C=C3)OC)OC	0	0
	49676494	9619589	C1=CC=C(C=C1)/C=C/C(=O)OC2=CC=CC=C2/C=N/NC(=S)N	0	0
	24816491	4234758	C1=COC(=C1)C2NC(=O)C(=C(N2C3=CC=C(C=C3)F)S)C#N	0	0
	24815167	2553085	COC1=CC(=CC(=C1OC)OC)/C=C\C(=O)OCN2C(=O)C3=CC=CC=C3N=N2	0	0
	22402148	2140519	CC1=C(SC(=C1C(=O)N)NC(=S)NC(=O)CCC(=O)OC)C	0	0
	17515831	12006170	CC1=NC2=C(S1)C=C(C=C2)S(=O)(=O)NC3=CC=CC(=C3)C4=NC5=C(S4)N=CC=C5	0	0
	17515579	6139654	COC1=C(C=C(C=C1)/C=C/C(=O)NC2=CC=C(C=C2)N3C(=CN=N3)C4=CC(=C(C=C4)OC)OC)OC	0	0
	17515415	5118633	CCONC(=O)NC1=CC=CC=C1[N+](=O)[O-]	0	0
	51088031	16823191	CC1C2=CC(=CC3=C2N(C1=O)CCC3)NC(=O)C4=CC=CC=C4Br	0	0
	51090283	18578135	COCCCNC(=O)C(=O)NC1=CC2=C(CCCN2S(=O)(=O)C3=CC=CS3)C=C1	0	0
	51090661	16829693	CC1=CC=C(C=C1)S(=O)(=O)N2CCCCC2CCNC(=O)C(=O)NCC3=CC=CC=C3	0	0
	7970850	4612092	CC1=CSC2=NC=C(C(=O)N12)C(=O)NCCC3=CC(=C(C=C3)OC)OC	0	0
	49680001	2815890	CNC1=NC2=C(N=CN=C2N1[C@@H]3[C@H]([C@H]([C@@H](O3)CO)O)O)N	0	0
	49671824	2826197	CC1=C(C=CC(=N1)NC(=O)C2=NC=CN=C2)Br	0	0
	49671357	2833	CC(=O)NC1CCC2=CC(=C(C(=C2C3=CC=C(C(=O)C=C13)OC)OC)OC)OC	0	0
	89854527	44825461	C1C=C[C@@H]2[C@H]1NC(=O)C3=CC=CC=C3N2	0	0
	7971799	5310555	COC1=C2C(=CC=C1)SC(=N2)NC3=NN=C(O3)C4=CC=CC=C4Cl	0	0
	7971738	3636712	CC1=NN2C(=C(SC2=N1)C(C3=CC(=C(C(=C3)OC)OC)OC)N4CCN(CC4)C5=CC=CC=C5)O	0	0
	7970631	4289057	CCOC(=O)C(C)OC1=CC=CC2=C1C=CN(C2=O)CC(=O)NCC3=CC4=C(C=C3)OCO4	0	0
	51090675	16829989	CC1=C(C=C(C=C1)NC(=O)C(=O)NCC2CCCN2S(=O)(=O)C3=CC=CS3)C	0	0
	7970599	3142290	CCOC(=O)CSC1=C(C(CC(=O)N1)C2=CC=C(O2)C)C#N	0	0
	7969723	4170858	CCOC(=O)C(C)OC1=CC=CC2=C1C=CN(C2=O)CC(=O)NCC3=CC=CO3	0	0
	7969596	75526	CCOC(=O)C1=C(NC(=C1C)C(=O)OCC)C	0	0
	56423785	16873514	CC1=NN=C2N1N=C(C=C2)C3=CC=C(C=C3)NS(=O)(=O)C4=CC=CC=C4[N+](=O)[O-]	0	0
	56422970	7524171	CCC1=CC=C(S1)S(=O)(=O)NC2=CC=C(C=C2)C3=NN4C(=NN=C4C=C3)C	0	0
	56324206	16873510	CC1=NN=C2N1N=C(C=C2)C3=CC=C(C=C3)NS(=O)(=O)C4=C(C=CC(=C4)OC)OC	0	0
	17515385	2156407	CCN(CC)S(=O)(=O)C1=CC=C(C=C1)C(=O)NCCSC2=CNC3=CC=CC=C32	0	0
	17515363	6893523	CCOC(=O)C1=C(NC(=C1C)C(=O)N/N=C/C2=CC=C(C=C2)Br)C	0	0
	17515179	2157722	CCOC1=CC=C(C=C1)NC(=S)N(CCC2=C(NC3=CC=CC=C32)C)CC4=CN=CC=C4	0	0
	17402304	3644194	CCCNC1=NC(=C(C=C1C#N)C(=O)OCC)C2=CC=CC=C2	0	0
	24818735	5260651	COC1=C(C=CC(=C1)C2C3=CC4=C(C=C3NC5=C2C(=O)OC5)OCO4)OCC#C	0	0
	24818530	3778038	C1=CC=[N+](C(=C1)SCC(=O)CSC2=CC=CC=[N+]2[O-])[O-]	0	0
	17410733	9638857	C1=CC(=CC=C1COC2=C(SC=C2)C(=O)N/N=C/C3=CC=C(C=C3)Cl)F	0	0
	17410698	1479815	CC1=CC(=CC=C1)C(=O)NN(C)C2=NC(=NC3=CC=CC=C32)SC	0	0
	17410370	1481616	COC1=CC=CC(=C1)CSC2=NC3=CC=CC=C3C=C2C=O	0	0
	17410316	1481622	CC1=CC=C(C=C1)CSC2=NC3=CC=CC=C3C=C2C=O	0	0
	14740036	9637260	CN1C(=C(C(=N1)C(F)(F)F)/C=N/OC(=O)C2=CC=CC=C2)SC3=CC=C(C=C3)Cl	0	0
	24818891	1480662	CC1=NC2=CC(=NN2C(=C1)C(F)(F)Cl)C3=C(N(N=C3)C)C(F)(F)F	0	0
	14729449	9581745	C1=CC=C(C=C1)SC2=C(C=C(C=C2)/C=N/O)[N+](=O)[O-]	0	0
	14728838	135473469	CC[C@H](C)[C@@H](C(=O)N1CCN(CC1)C2=NC(=NC(=N2)N3CCN(CC3)C(=O)[C@H](C(C)C)N4C=C(N=N4)CCO)NCCOCCOCCOCC#C)N5C=C(N=N5)CCC[NH+]=C(N)N.[Cl-]	0	0
	85272351	6479089	CC1(C(CC2=C(C=CC(=C2O1)C(=O)/C=C/C3=CC=C(C=C3)O)OC)O)C	0	0
	85148335	2203	COC1=CC(=CC(=C1OC)OC)C2C3C(CC4=CC5=C(C=C24)OCO5)COC3=O	0	0
	17402478	638439	COC1=C(C=CC(=C1)/C=C/[N+](=O)[O-])O	0	0
	14743084	5624298	CC1=C(N=C(S1)/N=C/2\C=C(OC3=CC=CC=C32)C4=CC(=C(C=C4)OC)O)C5=CC=CC=C5	0	0
	24818742	211186	COC1=C(C=C(C=C1Cl)C(=O)NN)Cl	0	0
	24818981	3744897	CCOC1=CC=CC=C1C2C3=CC4=C(C=C3NC5=C2C(=O)OC5)OCO4	0	0
	17515137	4178272	CC1=CC=CC=C1NC(=S)NCC2=CC3=C(C=C2)N(C(=C3)C)C	0	0
	24824457	5260605	C1C2=C(C(C3=CC4=C(C=C3N2)OCO4)C5=CC=C(C=C5)F)C(=O)O1	0	0
	17515108	4178087	CC1=CC=CC=C1NC(=S)NCC2=CC3=C(C=C2)NC4=C3CCCC4	0	0
	17514789	5048787	C1CCC2=C(C1)C3=C(N2)C=CC(=C3)CNC(=S)NC4=CC=CC=C4	0	0
	17514292	4162672	COC1=C(C=C(C=C1)C2=CN=NN2C3=CC=C(C=C3)NC(=O)C4=CC=C(C=C4)S(=O)(=O)N5CCCCC5)OC	0	0
	14740261	4376839	CCN1C2=C3C(=C(C=C2)NC(=O)C4=CC(=C(C=C4)OC)OC)C=CC=C3C1=O	0	0
	49666241	2763658	C1=CC=C(C=C1)C2=C(NC3=CC=CC=C32)C(=O)NN	0	0
	24824507	3798347	C1=CC=[N+](C(=C1)SCC(=C(C#N)C#N)N)[O-]	0	0
	24822368	16195262	COC1=C(C=C(C=C1)C2C3=CC4=C(C=C3NC5=C2C(=O)OC5)OCO4)OCC#C	0	0
	24819868	135461330	COC1=CC=C(C=C1)N=N/C(=C\O)/C(=O)C2=CC=CO2	0	0
	24822303	2763766	CC1=CC=C(C=C1)SC2=C(C(=NN2C)C3=CC=CC=C3)CO	0	0
	24821999	1472948	CC1=C2CCSC2=C3C=CC=C(C3=N1)C(F)(F)F	0	0
	24821567	9619296	CC1=CC(=C(C=C1)OC/C(=N\O)/C(C)(C)C)[N+](=O)[O-]	0	0
	24820479	3573345	CCCCCC1CCC(CC1)C2=NNC(=S)N2C	0	0
	24820174	2769282	CN(C1=NC(=NC2=CC=CC=C21)C(F)(F)F)NC(=O)C3=CC=C(C=C3)OC	0	0
	24819877	4309361	CC1COC2=CC=CC=C2N1S(=O)(=O)C3=CC=C(C=C3)OC	0	0
	17505764	1625073	CCCC1=NN=C(S1)NC(=O)CCC(=O)NCCC2=CC(=C(C=C2)OC)OC	0	0
	85305109	44263746	CC[C@]12CC[C@@H](CC1=CCC3C2CC[C@]4(C3CCC4=O)C)O	0	0
	14741431	6866937	C/C(=C\C1=CC=CC=C1)/C=N/NC(=O)C2=NNC3=C2CCC3	0	0
	24829594	6904065	CNC(=S)N/N=C/C1=CC=C(S1)N2CCOCC2	0	0
	24831676	4883123	CC1=C(SC(=N1)N2C(CC(=N2)C3=CC=C(C=C3)Cl)C4=CC=CO4)C(=O)N(C)C	0	0
	24831516	6904122	C1=CC(=CC=C1NC(=S)N/N=C/C2=CC(=C(C=C2)F)F)F	0	0
	24831507	9612783	C/C(=N\NC(=O)COC1=CC=CC=C1C2=CC=CC=C2)/C3=CC=CC=N3	0	0
	24831461	9608859	CC(C)CC/C(=N/NC(=O)COC1=CC=CC=C1C2=CC=CC=C2)/C	0	0
	24831458	9668891	C1CCC(CC1)/C=N/NC2=NC3=CC=CC=C3N2	0	0
	24831434	3486787	COC1=CC=C(C=C1)CCNCC(COC2=CC(=CC=C2)Br)O	0	0
	24831146	2413701	C1=CC=[N+](C(=C1)SCC(=O)C2=C(C=CC(=C2)Cl)Cl)[O-]	0	0
	24831087	135519865	CCN(CC)C1=CC(=C(C=C1)/C=N/NC(=S)NC)O	0	0
	24830565	819972	CCOC1=C(C=C(C(=C1)C=O)Br)OCC	0	0
	24830343	4112354	CN(C)NC(=S)NC(=O)C12CC3CC(C1)CC(C3)C2	0	0
	24830156	6893069	CC1=C(SC=C1)/C=N/NC(=O)C2=CC(=C(C(=C2)OC)OC)OC	0	0
	24830123	3432151	CC1=C(C(NC(=S)N1)C2=C(C(=CC=C2)OC)OC)C(=O)C3=CC=CC=C3	0	0
	24829887	6901240	CC1=CC(=C(C=C1)/C=N/NC(=S)NCC=C)C	0	0
	24829830	2434031	C1=CC=C(C(=C1)C(=O)CSC2=CC=CC=[N+]2[O-])Br	0	0
	24829722	3442589	C=CCNC(=S)NN=C1CCCCCCC1	0	0
	24831735	2323145	COC1=CC=C(C=C1)C2=NN(C=C2C(=O)NC(=S)NNC(=O)C3=CC=NC=C3)C4=CC=CC=C4	0	0
	24831920	2375394	C1=CC=C(C=C1)C2=CC=C(C=C2)C(=O)CSC3=CC=CC=[N+]3[O-]	0	0
	24832144	2444453	CC1=CC2=C(C=C1)N=C(S2)NC(=O)C3=CC=CC=N3	0	0
	24835364	3515733	CN1CCN(CC1)C(C2=CC=CC=N2)C3=CC(=C4C=CC=NC4=C3O)Cl	0	0
	24836288	2557396	CC1=C(C(=NO1)C)COC2=CC=C(C=C2)CC(=O)NCC3=CC=CC=C3	0	0
	24836189	6079531	CC(C)NC(=S)N/N=C(\C)/C=C/C1=CC=CC=C1	0	0
	24835904	4423092	CCCCNC(=S)N=NC1=C(NC2=CC=CC=C21)O	0	0
	24835684	2438769	CNC1=NC(=C(S1)C2=CC=C(C=C2)OC)C3=CC=C(C=C3)OC	0	0
	24835545	6892736	CC1=NN=C(N1/N=C/C2=CC3=CC=CC=C3N=C2Cl)C	0	0
	24835425	6892670	CC1=CC(=NC(=N1)SCC2=CC=C(C=C2)C(=O)N/N=C/C3=CN=CC=C3)C	0	0
	24835192	2474590	C1=CC=NC(=C1)C(=O)NC2=NC3=C(C=C(C=C3S2)F)F	0	0
	24832215	963415	C1=CC=C2C(=C1)N=C(S2)NC(=S)N	0	0
	24835081	1523424	C1COCCN1CC2=CC(=C3C=CC=NC3=C2OC(=O)C4=CC=CC=C4Cl)Cl	0	0
	24834107	9609021	C/C(=N\NC(=S)NCCOC)/C1=C(C(=C(C=C1)Cl)Cl)Cl	0	0
	24833205	9641592	C/C(=N\NC(=S)NC)/C1=CC(=C(C=C1)Cl)Cl	0	0
	24833091	4151700	CCOC1=CC=C(C=C1)C(=O)NC(=S)NC2=CC(=CC=C2)S(=O)(=O)NC3=NCCC3	0	0
	24832605	4098803	C1=CC=C(C=C1)OC2=CC=C(C=C2)OCC(=O)NCC3=CN4C=CC=CC4=N3	0	0
	24832229	9687074	COC1=CC(=CC(=C1OC)OC)C(=O)N/N=C(\CC2=NC=CN2)/C3=CC=CC=C3	0	0
	24829691	2341267	C1=CC=[N+](C(=C1)SCC(=O)C2=CC=C(C=C2)Cl)[O-]	0	0
	24829539	2342289	C1=CC=[N+](C(=C1)SCC(=O)C2=CC=C(S2)Cl)[O-]	0	0
	14730494	1086109	C1C=C2[C@H](CN1C(=O)OCC3=CC=CC=C3)[C@H](C(C(=C2C#N)N)(C#N)C#N)C4=CN=CC=C4	0	0
	24829351	6243091	CN(C)/C=N/C1=C(C2=C(S1)CCCC2)C#N	0	0
	24826369	6902865	CC(C)(C)C1=CC=C(C=C1)/C=N/NC(=S)NCC=C	0	0
	24826028	4577599	C1CCC(=NNC(=O)COC2=CC=CC=C2C3=CC=CC=C3)C1	0	0
	24825834	2543535	CC1=C(NC(=C1C(=O)C)C)C(=O)OCCOC2=CC=C(C=C2)OC	0	0
	24825702	2528804	CCOC1=C(C=CC=N1)C(=O)N2CCN(CC2)C3=CC=CC(=C3C)C	0	0
	24825657	135439831	COC1=C(C=C(C=C1)C2=CSC(=N2)C3=C(CN(C3=N)CCCN4CCCC4=O)O)OC	0	0
	24825426	9604011	C1=CC(=CN=C1)NC(=S)N/N=C/C2=CC=C(C=C2)F	0	0
	24825367	2430915	CC1=C(SC(=N1)NC(=O)CSC2=NC(=O)CN2C(=O)C)C3=CC=CC=C3	0	0
	24825115	2161820	CC1=CC(=CC=C1)C(=O)N[C@@H](C(C)C)C(=O)NC2=NC3=CC=CC=C3N2	0	0
	24825067	2114872	C1=CC=NC(=C1)C(=O)NC2=NC3=C(S2)C=C(C=C3)F	0	0
	24824688	2119758	CCOC1=C(C=CC=N1)C(=O)N2CCN(CC2)C3=C(C=CC(=C3)Cl)C	0	0
	24791720	6908412	C1=CC=C(C=C1)C2=CC=C(C=C2)C3=NC4=CC=CC=C4C(=C3)C(=O)N/N=C/C5=CC=C(O5)[N+](=O)[O-]	0	0
	24791273	135433199	CCN(CC)C1=CC(=C(C=C1)/C=N/N=C(N)N)O	0	0
	24782141	3268787	CC1=C(C=C(C=C1)NC(=S)NC(=O)C2=CC=C(C=C2)F)S(=O)(=O)NC3=CC(=CC=C3)Cl	0	0
	22411577	4014857	CC1=C(C=C(C=C1)NC(=O)CNC(=O)C2=CC(=CC=C2)OC)S(=O)(=O)NC3=CC=C(C=C3)OC	0	0
	22411384	3688338	C1CCCN(CC1)S(=O)(=O)C2=CC(=C(C=C2)Cl)NC(=O)CCl	0	0
	24826418	3774068	COC1=CC=C(C=C1)C2=NCC(S2)CBr	0	0
	24826748	6899915	C1=CC(=CC=C1C2=NN(C=C2/C=N/NC(=S)N)CCC#N)Br	0	0
	24827252	6905677	C=CCNC(=S)N/N=C/C1=CC=C(C=C1)C(F)(F)F	0	0
	24828068	3253517	CCCCC(=O)NC(=S)NC1=NN(N=N1)CCC	0	0
	24829144	9651363	C/C(=N\NC(=O)C1=CC(=C(C(=C1)OC)OC)OC)/C2=CC3=C(C=C2)OCO3	0	0
	24828936	2910188	CCC1CCCCN1C(=S)NC(=O)C2=CC=CS2	0	0
	24828894	9650424	CC1=CC=C(O1)/C(=N/NC(=S)NC2CCCCC2)/C	0	0
	24828367	4288468	CC(=O)C1=CC(=C(C=C1)OC)COC(=O)C2=CC(=C(C=C2)N)[N+](=O)[O-]	0	0
	24828365	9689514	C/C(=N\NC(=S)NCCOC)/C1=CC=CC=C1F	0	0
	24828272	1534928	C1COCCN1CC2=CC(=C3C=CC=NC3=C2OC(=O)C4=CC=CC=C4F)Cl	0	0
	24828005	9562864	COC1=CC(=CC(=C1OC)OC)/C=N/NC(=S)NC2=CN=CC=C2	0	0
	24827328	6385048	CC1=C/C(=N\NC(=S)NCC2=CC=CC=C2)/CC1	0	0
	24828002	2426562	CC1=C(SC(=N1)N(CC=C)C(=O)CSC2=NC(=O)CN2C(=O)C)C3=CC=CC=C3	0	0
	24827990	6903175	COC1=C(C=C(C=C1)NC(=S)N/N=C/C2=CC=C(C=C2)F)OC	0	0
	24827902	2126566	CC(C)[C@@H](C(=O)NC1=NC2=CC=CC=C2N1)NC(=O)C3=CC(=CC(=C3)OC)OC	0	0
	24827894	1395238	CCCN1N=C(N=N1)NC(=S)NC(=O)CC2=CC=CC=C2	0	0
	24827470	9628470	C/C(=N\NC(=S)NCCC1=CC=CC=C1)/C2=CC(=CC=C2)Br	0	0
	24827400	9663636	CC1=C(C(=CC=C1)NC(=S)N/N=C/C(C)C2=CC=CC=C2)C	0	0
	24837489	1534931	C1COCCN1CC2=CC(=C3C=CC=NC3=C2OC(=O)C4=CC=CS4)Cl	0	0
	24837939	2099944	C1=CC=C(C=C1)C2=CC3=C(S2)N=C(NC3=O)C4=CC=CC=N4	0	0
	24839382	9569210	CC1=CC=C(C=C1)/C=N/NC(=O)C2=CC(=NC3=CC=CC=C32)C4=CN=CC=C4	0	0
	24839863	9560801	COC1=CC=CC=C1/C=N/NC(=S)NC2=CN=CC=C2	0	0
	85269823	4807299	CC1=C(C(=NO1)C)COC2=CC=C(C=C2)C(=O)NCC3=CC=CS3	0	0
	85269563	3952096	CCOC(=O)C1=C(NC(=C(C1C(=O)OCC(=O)NCC2=CC=CC=C2OC)C(=O)OCC)C)C	0	0
	85269454	3897544	C1=CNC(=C1)C(=O)COC(=O)C2=CC(=C(C=C2)Cl)Cl	0	0
	85268791	2450251	CC1=CC=CC=C1C(=O)N2CCC(CC2)C(=O)N3CCN(CC3)CC4=CC5=C(C=C4)OCO5	0	0
	85268712	2351493	C1=CC=C(C=C1)C(=NNC(=O)C2=CC=CC=C2)C3=CC=CC=N3	0	0
	85268136	6144705	CCC1=CC=C(C=C1)NC(=O)C(C)OC(=O)/C=C/C2=CC(=C(C=C2)O)OC	0	0
	85268028	4984227	CC1=NC2=CC=CC=C2C(=C1)C(=O)NN=C(C)C3=CC=C(C=C3)N4CCOCC4	0	0
	85198358	3598233	C1CCC(=NCC1)NS(=O)(=O)C2=CC=CC(=C2)NC(=O)CCl	0	0
	57267891	16334061	CN(CC1=CN(N=C1)CC2=CC=CC=C2)C(=O)C3=CC(=C(C=C3)OC)S(=O)(=O)N4CCOCC4	0	0
	57267787	4857878	C1COCCN1C2=CC=C(C=C2)NC(=O)CSC3=C(C=CC(=C3)Cl)Cl	0	0
	57267714	2333892	C1COCCN1C(=S)NC(=O)C2=CN(N=C2C3=CC=CC=C3)C4=CC=CC=C4	0	0
	57267489	4432931	COC1=CC=C(C=C1)CC(=O)OCC(=O)C2=CNC3=CC=CC=C32	0	0
	57267207	7886303	CC1=C(NC(=C1C(=O)C)C)C(=O)OCC(=O)C2=C(C=CC(=C2)OC)OC	0	0
	57267131	135815847	CN(CC1=NC2=CC=CC=C2C(=O)N1)CC(=O)NC3=CC4=C(C=C3)OCCO4	0	0
	57266863	8895033	CCN(CC(=O)NC1=C(C=CC(=C1)Cl)C)C(=O)C2CC2	0	0
	85270038	9265700	CCC1=CC2=C(S1)N=CN=C2SCC(=O)NC3CC3	0	0
	85270113	9268284	CC(=O)NC1=CC=C(C=C1)S(=O)(=O)N2CCSC3=CC=CC=C32	0	0
	85270194	2548499	CC1=CC(=CC=C1)OCCCC(=O)NNC(=O)C2=CC(=CC=C2)N(C)C	0	0
	85271771	6218404	COC1=CC=C(C=C1)/C=C/C(=O)NC2=C(C=CC(=C2)S(=O)(=O)N3CCOCC3)OC	0	0
	50085589	2812036	CC1C2=CC(=C(C=C2CCN1C(=O)C3=NOC(=C3)C)OC)OC	0	0
	85272974	15784539	CCCC[C@@H](C)C[C@@H](C)C(=O)N(C)[C@@H](CC(C)C)C(=O)N[C@@H](C(C)OC(=O)C)C(=O)N(C)[C@@H](C(C)C)C(=O)N1C[C@H](C[C@H]1C(=O)N2[C@H](C=CC2=O)C)O	0	0
	85272972	21575335	C[C@H]1C[C@H]1C2=N[C@@H](CS2)/C=C\CC/C=C/C=C/CC[C@H](CC=C)OC	0	0
	85200950	2988281	CCCN1C2=C(C=C(C=C2)Cl)C(=O)C1=O	0	0
	81066407	11302446	CC1=CC=C(C=C1)S(=O)(=O)N2C=C(C3=CC=CC=C32)C4=CC=CC=C4	0	0
	51090288	242436	CC(=O)N[C@H]1CCC2=CC(=C(C(=C2C3=C1C=C(C=C3)O)OC)OC)OC	0	0
	85271502	135452157	CCC1=NC2=CC=CC=C2C(=C1C)C(=O)OCC3=NC4=CC=CC=C4C(=O)N3	0	0
	85270270	2364960	C1CC1NC(=O)CSC2=NC3=CC=CC=C3C(=O)N2C4=CC=CC=C4F	0	0
	85271153	2347598	CC1=CC(=C(C=C1)NS(=O)(=O)C2=CC=CC(=C2)C(=O)NC3=NC=CC(=C3)C)C	0	0
	85271023	2361469	CC1=CC(=C(O1)C)C(=O)OCC(=O)NC2=C(C=CC=C2Cl)Cl	0	0
	85270920	3632099	CC1=C(SC2=C1C(=O)N(C(=N2)SCC(=O)NC3=CC(=CC=C3)S(=O)(=O)N)CC=C)C	0	0
	85270895	3432078	CCN1C2=C(C=C(C=C2)S(=O)(=O)N3CCOCC3)NC1=S	0	0
	85270736	4783068	CCN(C1=CC=CC=C1)S(=O)(=O)C2=CC=C(C=C2)C(=O)NC3CCN(CC3)CC4=CC=CC=C4	0	0
	85270311	4019569	CCN(CC)S(=O)(=O)C1=CC(=C(C=C1)N2CCOCC2)NC(=O)C3=C(C(=C(N3)C)C(=O)C)C	0	0
	57265716	6219608	COC1=C(C=C(C=C1)S(=O)(=O)N2CCOCC2)NC(=O)/C=C/C3=CC(=CC=C3)OC	0	0
	57265501	16251472	CC1CC(CN(C1)S(=O)(=O)C2=CC=C(C=C2)NC(=O)C3=CNC(=O)C=C3)C	0	0
	57263860	2704518	CC1=C(NC(=C1C(=O)C)C)C(=O)OCC(=O)C2=CNC3=CC=CC=C32	0	0
	49671353	16288176	CCN(CC(=O)NCC1=CC=C(C=C1)F)C(=O)/C=C/C2=CC(=C(C=C2)OC)S(=O)(=O)NC(C)C	0	0
	49674036	2096282	COC1=CC(=CC(=C1)C(=O)NCC(=O)NC2=CC=C(C=C2)C3=CC=CC=C3)OC	0	0
	49673679	2129628	CC1=CC(=CC(=C1O)C)/C=C(\C#N)/C(=O)N2CCCCC2	0	0
	49673653	16229737	CCCNS(=O)(=O)C1=CC=CC(=C1)C(=O)OCC2=CC(=O)OC3=C2C=CC(=C3)OC	0	0
	49673523	2096340	COC1=C(C=C(C=C1)/C=C/2\CCC3=CC=CC=C3C2=O)O	0	0
	49673287	1549394	CC1=CSC(=N1)NC(=S)NC(=O)C2=CC=CC=C2	0	0
	49671662	7481245	C1=CC=C(C=C1)COC2=CC=CC=C2/C=C/3\C(=O)N(C(=S)S3)CCCC(=O)O	0	0
	3717123	2096187	COC1=CC=C(C=C1)CCNC(=O)CN2C3=CC=CC=C3N=CC2=O	0	0
	49674813	16298233	CC(C1=CC2=C(C=C1)C=C(C=C2)OC)C(=O)NC3=CC=CC(=C3)C(=O)NC	0	0
	3714713	2098196	CC1=C(C(=NO1)C)COC2=CC=CC(=C2)C(=O)OCC(=O)N3CC(=O)NC4=CC=CC=C43	0	0
	3714362	2536033	CCCSC1=NN=C(S1)SC2=NN=NN2C3=CC=CC=C3	0	0
	3713171	2363200	CC1=CC(=C(N1C2=CC=C(C=C2)F)C)C(=O)OCC(=O)NCC3=CC=CO3	0	0
	3712782	2540218	C1COC2=C(O1)C=CC(=C2)C(=O)COC(=O)CC3=NNC(=O)C4=CC=CC=C43	0	0
	24841235	5038763	CC(C)NC(=S)N=NC1=C(NC2=C1C=C(C=C2)[N+](=O)[O-])O	0	0
	24841171	16196952	CC(C)[C@@H](C(=O)NC1=NC2=CC=CC=C2N1)NC(=O)C3=CC=C(C=C3)OC	0	0
	49674065	2321468	C1=CC=C2C(=C1)N=C(C3=CN=NN23)C(Cl)(Cl)Cl	0	0
	49675981	9666862	C1COCCN1CCNC(=S)N/N=C/C2=CC=CS2	0	0
	57263558	16280467	CCN(C1=CC=CC=C1)C(=O)COC(=O)C2=C(C=CC(=C2)[N+](=O)[O-])N3CCOCC3	0	0
	57259555	135675599	CC1CCC2=C(C1)SC(=C2C(=O)N)NC(=O)CSC3=NC(=CC(=O)N3)N	0	0
	57262960	9119961	CCOC1=C(C=CC(=C1)C(=O)N(C)CC(=O)NC2=CC=CC3=CC=CC=C32)OC	0	0
	57262550	4796512	CC(C1=CC=C(C=C1)F)NC(=O)C2=CC=C(C=C2)S(=O)(=O)NCC3=CC=CO3	0	0
	57262362	2124918	CCN(C1=CC=CC=C1)S(=O)(=O)C2=CC=C(C=C2)C(=O)NNC(=O)C3=CC=CC=C3F	0	0
	57262127	2080508	CCC1=CC2=C(S1)N=CN=C2SCC(=O)NC3=CC=C(C=C3)NC(=O)C	0	0
	57261729	4799233	COC1=C(C=C(C=C1)S(=O)(=O)N2CCCCC2)NC(=O)C3=CC(=C(C=C3)OC)OC	0	0
	57260425	16295993	CC1=CC(=O)C(=NN1C2=CC=CC=C2Cl)C(=O)NC3=CC(=CC=C3)N4CCCC4=O	0	0
	57259451	2615235	C1CN(CC2=CC=CC=C21)C(=O)COC(=O)C3=CC(=C(C=C3)Cl)S(=O)(=O)N	0	0
	49676124	2440506	COC1=CC=C(C=C1)/C=C(\C#N)/C2=CNC3=CC=CC=C32	0	0
	57258971	6182749	COC1=C(C=C(C=C1)S(=O)(=O)N2CCOCC2)NC(=O)/C=C/C3=CC=C(C=C3)F	0	0
	57257008	4781285	CC(C)(C)C1=CC=C(C=C1)C(=O)CCC(=O)NCC2=CC=CC=C2	0	0
	57256277	7676839	CC1=C(C(=CC=C1)C)NC(=O)CNC(=O)CNC(=O)CC2=CC=CC3=CC=CC=C32	0	0
	57255808	4803221	CCC1=CC=C(C=C1)N2CC(CC2=O)C(=O)OCC(=O)NC3=CC=CC=C3C	0	0
	49680524	16240451	CCOC1=C(C=CC(=C1)/C=C\2/C(=O)/C(=C/C3=CC(=C(C=C3)O)OCC)/CN(C2)C)O.Cl	0	0
	49676973	4963872	CC1=CC=C(C=C1)C(C2=CC=CC=C2)NCC(=O)NC3=C(C=CC(=C3)C)OC	0	0
	49680173	3820678	C1=CC=C(C=C1)C2=C(NC3=C2C=C(C=C3)[N+](=O)[O-])C(=O)NN	0	0
	26664581	275363	C1=CC2=C(C=CC(=C2N=C1)O)C=O	0	0
	50085634	2813585	CCOC(=O)C1CCN(CC1)S(=O)(=O)C2=C(C=CC3=NON=C32)Cl	0	0
	49829339	24683591	COC1=C(C=C(C=C1)S(=O)(=O)N)C(=O)OCCCOC(=O)C2=C(C=CC(=C2)S(=O)(=O)N)OC	0	0
	87345805	44601966	CC[C@@]12[C@H](C[C@@H](C(=O)N1CCC3=C2NC4=C3C=CC(=C4)CCC(=O)N(C)C)CC(=O)NC/C=C(\C)/CCC=C(C)C)C(=O)N5CCN(CC5)C(=O)C6=CC=CO6	0	0
	87345803	44601964	CC[C@@]12[C@H](C[C@@H](C(=O)N1CCC3=C2NC4=C3C=CC(=C4)CCC(=O)N(C)C)CC(=O)NC(C)(C)C)C(=O)N5CCN(CC5)C(=O)C6=CC=CO6	0	0
	87345801	44601962	CC[C@@]12[C@H](C[C@@H](C(=O)N1CCC3=C2NC4=C3C=CC(=C4)CCC(=O)N(C)C)CC(=O)NCCC5=CC=CC=N5)C(=O)N6CCN(CC6)C(=O)C7CC7	0	0
	87342336	44601769	C[C@@]12[C@H](CC(C(=O)N1CCC3=C2NC4=C3C=C(C=C4)OC)CC(=O)NCC56CC7CC(C5)CC(C7)C6)C(=O)N8CCCCC8	0	0
	87336759	44601637	C[C@@]12[C@H](C[C@@H](C(=O)N1CCC3=C2NC4=C3C=C(C=C4)Cl)CC(=O)NCCCOC)C(=O)N5CCCCC5	0	0
	57267348	25163339	CC(C)COC1=CC=C(C=C1)C(=O)NC2=C(C=CC(=C2)S(=O)(=O)N3CCOCC3)N4CCCC4	0	0
	57267346	25163337	CC1=CC(=C(C=C1)S(=O)(=O)N2CCN(CC2)C(=O)CSC3=NNC(=N3)N)C	0	0
	57258440	25162470	CCCCN(C1CCS(=O)(=O)C1)C(=O)CSC2=NC3=CC=CC=C3N2CC	0	0
	57257824	25161965	CN(CC(=O)NC1=CC=CC=C1C(F)(F)F)C(=O)C2=CC=CC=C2SC3=CC=CC=C3C#N	0	0
	57257351	25161563	CCOC(=O)C1=C(NC(=O)NC1C)COC(=O)/C=C/C2=CC(=C(C=C2)O)OC	0	0
	57257299	18106533	COC1=CC(=CC(=C1)C(=O)NCC(=O)N2CCC(=CC2)C3=CC=CC=C3)OC	0	0
	56324848	18293051	CC1=CC=C(S1)/C=N/NC(=O)C2COC3=CC=CC=C3O2	0	0
	56322476	7404291	CSC1=CC=C(C=C1)COC(=O)C2=C(C=CC(=C2)[N+](=O)[O-])N3CCOCC3	0	0
	56320299	16959036	CCC(C)N(C1CCS(=O)(=O)C1)C(=O)COC(=O)C2=C(C=CC(=C2)[N+](=O)[O-])N3CCOCC3	0	0
	56318668	7404199	COC1=C(C=C(C=C1)COC(=O)C2=C(C=CC(=C2)[N+](=O)[O-])N3CCOCC3)F	0	0
	87345806	44601967	CC[C@@]12[C@H](C[C@@H](C(=O)N1CCC3=C2NC4=C3C=CC(=C4)CCC(=O)N(C)C)CC(=O)NCC56CC7CC(C5)CC(C7)C6)C(=O)N8CCN(CC8)C(=O)C9=CC=CO9	0	0
	87345810	44601971	CC[C@@]12[C@H](C[C@@H](C(=O)N1CCC3=C2NC4=C3C=CC(=C4)CCC(=O)N(C)C)CC(=O)NCCCN(C)C)C(=O)N5CCN(CC5)C(=O)C6=CC=CO6	0	0
	87345812	44601973	CC[C@@]12[C@H](C[C@@H](C(=O)N1CCC3=C2NC4=C3C=CC(=C4)CCC(=O)N(C)C)CC(=O)NCC5=CC=CO5)C(=O)N6CCN(CC6)C(=O)C7=CC=CO7	0	0
	24792303	907197	CC1=C(C(=O)OC2=CC3=C(C=C12)C4=C(O3)CCCC4)CCC(=O)O	0	0
	24815321	5079010	CCOC(=O)C(C)OC1=CC=CC2=C1C=CN(C2=O)CC(=O)NCC3=CC=CC=C3	0	0
	24815027	2149417	CCOC(=O)COC1=CC=CC2=C1C=CN(C2=O)CC(=O)NCC3=CC=C(C=C3)F	0	0
	24815012	3399068	CCOC(=O)C(C)OC1=CC=CC2=C1C=CN(C2=O)CC(=O)NCC3=CC=C(C=C3)F	0	0
	24814982	2149567	COC(=O)COC1=CC=CC2=C1C=CN(C2=O)CC(=O)NCC3=CC=CC=C3	0	0
	24802430	617341	C1=CC=C(C=C1)C2=NC3=C(C=C(C=C3)Cl)C(=N2)C(Cl)Cl	0	0
	24797051	6468758	CCOC(=O)C1=CC=C(C=C1)NC(=O)NC2=NOC=C2	0	0
	24781965	9645239	CN(C)S(=O)(=O)C1=CC=CC(=C1)NC(=S)N/N=C/C2=CC(=CC=C2)OC	0	0
	47200727	2257755	COC1=CC=C(C=C1)N/C=C/C(=O)C2=CC(=C(C(=C2)OC)OC)OC	0	0
	24779993	5987248	C/C(=N\NC(=S)NCCOC)/C1=CC=C(S1)Cl	0	0
	24779461	3106472	CC1=CC(=CC=C1)N=NC2C(=NN(C2=O)C(=S)N)C	0	0
	24779201	1075260	CC1=C2C(=C(C=C1)N3C(=O)C4=C5C(=C(C=C4)N)C=CC=C5C3=O)C=CC=N2	0	0
	24779150	1442807	CC1=CC(=C2C(=C1)C=C3C(=C(SC3=N2)C(=O)N4CCOCC4)N)C	0	0
	11532969	66414	C[C@]12CC[C@H]3[C@H]([C@@H]1CC[C@@H]2O)CCC4=CC(=C(C=C34)OC)O	0	0
	11532956	448222	CCNC(=O)[C@@H]1[C@H]([C@H]([C@@H](O1)N2C=NC3=C(N=CN=C32)N)O)O	0	0
	56315814	7606954	COC1=CC=CC=C1CNC(=O)CSC(=S)N2CCCC2	0	0
	49828775	18075388	CC1=CC=C(C=C1)COC(=O)C2=C(C=CC(=C2)[N+](=O)[O-])N3CCOCC3	0	0
	46500307	10950575	COC1=CC=C(C=C1)CNC2=C3C(=NC(=N2)NCC4=CC=C(C=C4)OC)N(C=N3)C5CCCC5	0	0
	49828749	7892717	C1CN(CCN1C2=CC=CC=C2)C(=O)C3=C(C=CC(=C3)[N+](=O)[O-])N4CCOCC4	0	0
	24841561	16197054	CCO[C@@H]1[C@H]([C@@H](C=C(O1)C(=O)NCC2=NC3=CC=CC=C3N2)C4CC4)CCCO	0	0
	85201343	44202427	C[C@H]1CN(C(=O)CC2=C(C=CC(=C2)NC(=O)CCC(F)(F)F)O[C@H]1CN(C)S(=O)(=O)C3=CC=C(C=C3)C)[C@@H](C)CO	0	0
	49827650	1791390	CC1=C(C=C(C=C1)NC(=S)NC(=O)C2CC2)Cl	0	0
	49824272	5433119	CC1=NN(C(=C1[N+](=O)[O-])C(=O)N/N=C(\C)/C2=CC=C(C=C2)NC(=O)C3CCCC3)C	0	0
	49821208	9563800	CC1=CC=C(O1)/C=N/NC(=O)C2=CC(=NC3=CC=CC=C32)C4=CC=NC=C4	0	0
	47199156	837882	CC1=CC=CC=C1C(=O)OC2=CC3=C(C=CC(=C3)O)C=C2	0	0
	47195780	2215497	CC1=NNC(=S)N1NCC2=C(C=CC3=CC=CC=C32)OCC=C	0	0
	47194394	7312407	CC1=CC2=C(C=C1C)N=C(N2)/C=C/C3=CN=CC=C3	0	0
	24797695	2716734	COC1=CC(=CC(=C1OC)OC)C(=O)NNC(=S)NC2=CC=C(C=C2)S(=O)(=O)N	0	0
	24788116	9725767	C1=CC=C(C(=C1)/C=N/NC(=O)C2=CC=C(C=C2)[N+](=O)[O-])OC(=O)C3=CC=CO3	0	0
	22415094	681157	CC1=CC=CC=C1N=NC2=C(NN(C2=O)C(=S)N)C	0	0
	22415021	1589547	CC(C)N=C(C(Cl)(Cl)Cl)NS(=O)(=O)C1=CC=CC=C1	0	0
	22415017	833990	C1=CC=C(C=C1)COC2=CC=CC=C2CNC3=CC=C(C=C3)O	0	0
	22414874	993468	CC1=CC=CC=C1C(=O)N(C2=CC=C(C=C2)OC)S(=O)(=O)C3=CC=CS3	0	0
	22414530	1202215	C1=CC(=CC=C1C2=CC(=O)NN2)F	0	0
	24412938	16033079	COC1=CC(=CC(=C1)C(=O)NCC2=CC3=C(C=C2)N(CC3)C(=O)C4=CC=CC=C4)OC	0	0
	24413115	16033252	CCOC1=CC=CC=C1NC(=O)N2CCC(CC2)N3CCN(C(=O)C3=O)CC4=CC=CC=C4	0	0
	24413327	6411847	COC1=C(C=C(C=C1)C2=C(N=NC(=N2)SCC(=O)NCC3=CC=CC=C3)C4=CC(=C(C=C4)OC)OC)OC	0	0
	24415762	16034294	CC1=NC2=C(C=CC(=C2)C(=O)NC3CCCC3)SC4=C1C=C(C=C4)Cl	0	0
	49819916	24818053	C1CC(CN(C1)C(=O)CNC(=O)C2=CC=C(C=C2)OC3=CC=CC=C3)C(F)(F)F	0	0
	87349212	44216841	COC1=CC=C(C=C1)C2CC(=NN2C3=CC=C(C=C3)S(=O)(=O)N)C4=CC=NC=C4	0	0
	24707837	11834389	CC1=CC=C(C=C1)S(=O)(=O)N2C=CC(=N2)OC(=O)C3=CC=CS3	0	0
	24417443	7312224	CCCC1=C(C2=C(O1)C=CC(=C2)NS(=O)(=O)C3=CC=C(C=C3)OC)C(=O)OCC	0	0
	24417360	15993424	CCC1=NC2=C(C=CC(=C2)C(=O)NCCCOC(C)C)SC3=C1C=C(C=C3)C	0	0
	24416588	1587676	CCOC1=CC=C(C=C1)S(=O)(=O)NC2=CC3=C(C=C2)OC(=C3C(=O)OCCOC)C	0	0
	24415760	16034293	CC1=NC2=C(C=CC(=C2)C(=O)NC3CCCCC3)SC4=C1C=C(C=C4)Cl	0	0
	24413359	16033468	CCOC1=C(C=CC(=C1)C2=C(N=NC(=N2)SCC(=O)NCC3=CC=CC=C3)C4=CC(=C(C=C4)OC)OCC)OC	0	0
	24415740	16034285	CCC1=NC2=C(C=CC(=C2)C(=O)NCC3=CC=CC=C3Cl)SC4=C1C=C(C=C4)C	0	0
	24415642	16034252	CCOC1=C(C=C(C=C1)CCNC(=O)C2=CC(=O)NC3=C2C=C(C=C3)S(=O)(=O)N4CCCCC4C)OCC	0	0
	24414799	16034061	CCCC1=NC2=C(C=CC(=C2)C(=O)NC3CCCCC3)SC4=C1C=C(C=C4)C	0	0
	24414672	4302061	COC1=CC=C(C=C1)C(=O)NC2=CC=C(C=C2)N3C(=CN=N3)C4=CC(=C(C=C4)OC)OC	0	0
	24413705	5012681	CC1=CC=C(C=C1)CNC(=O)C2=C(SC(=C2N)C(=O)C3=CC=C(C=C3)F)NC4=CC(=CC=C4)OC	0	0
	24413703	5012680	CC1=CC=C(C=C1)CNC(=O)C2=C(SC(=C2N)C(=O)C3=CC=C(C=C3)Cl)NC4=CC(=CC=C4)OC	0	0
	24815383	6620526	CCC1=NC2=C(C=CC(=C2)C(=O)NCC3=CN=CC=C3)SC4=C1C=C(C=C4)C	0	0
	24815393	2149416	CCOC(=O)COC1=CC=CC2=C1C=CN(C2=O)CC(=O)NCC3=CC=CC=C3	0	0
	24819463	691373	C1CCC(CC1)NC(=O)OC2=C(C=C3C(=C2)OC(=O)S3)Cl	0	0
	24819692	135472362	CC1=CC(=C(C2=C1C=CC(=N2)/C=N/O)O)C	0	0
	26726373	9633540	C1COC2=C(C=C(C=C2)C3C/C(=N\NC(=S)N)/C4=C(O3)C=CC(=C4)F)OC1	0	0
	26725707	1984902	C1=CC(=CC=C1NC(=S)N=NC2=C(NC3=C2C=C(C=C3)Br)O)F	0	0
	26725702	948969	CCOC1=CC2=C(C=C1)N=C(S2)N3C(=O)CNC3=S	0	0
	26724189	135616073	COC1=C(C=CC(=C1)/C=N/NC(=O)NC2CCCCC2)O	0	0
	26671670	945686	COC1=C(C=C2C(=C1)CCN3C2=CC(=NC3=O)NC4=CC=CC=C4)OC	0	0
	26671546	135706571	C1=COC(=C1)/C=C/C=C\2/C(=O)NC(=NC3=CC=C(C=C3)O)S2	0	0
	26671540	1883291	C1COCCN1C(=S)N=NC2=C(NC3=C2C=C(C=C3)Br)O	0	0
	26671530	947057	COC1=CC=C(C=C1)NC(=S)N=NC2=C(NC3=CC=CC=C32)O	0	0
	26671436	6863223	CN1C=C(C2=CC=CC=C21)/C=N/NC(=S)NCC=C	0	0
	26671104	9620333	COC1=CC=C(C=C1)N\2C(=O)CS/C2=N\C(=S)NC3=CC=CC=C3	0	0
	26670943	135529573	CN1C=CC=C1/C=C\2/C(=O)NC(=NC3=CC=C(C=C3)O)S2	0	0
	26670390	135494026	C1CCC2=C(C1)C(=C(S2)NC(=O)CSC3=NC(=CC(=O)N3)N)C(=O)N	0	0
	26669601	9633907	CC1=C(C2=C(N1C)C=CC(=C2)OC)/C=N/NC3=NC4=CC=CC=C4N3	0	0
	26667127	791979	CC1=NC(=C(C=C1)C#N)SCC2=CC=CC=C2F	0	0
	26666937	1006392	CCCN1N=C(N=N1)NC(=S)NC(=O)C2=CC=C(O2)C3=CC=C(C=C3)Br	0	0
	26727253	2727140	COC1=C(C(=CC=C1)OC)C(=O)NC(=O)NC2=CC=C(C=C2)OC3=NC=C(C(=C3)C(F)(F)F)C(=O)OC	0	0
	26727358	2804824	C1=CC(=C(C(=C1)Cl)CSC2=C(C=CC=N2)[N+](=O)[O-])F	0	0
	26727600	2731799	CC(C)(C)NNC(=S)NC1=CC(=CC=C1)F	0	0
	26729439	9583744	C1=C(C=NC(=C1Cl)/C=N/NC(=S)N)C(F)(F)F	0	0
	26731605	2814551	C1=CC=C(C=C1)NC(=S)C(C#N)C2=NC3=CC=CC=C3N2	0	0
	26731489	2731987	CCOC(=O)C1=CC=C(C=C1)NC(=S)NNC(C)(C)C	0	0
	26731465	2731986	CC(C)(C)NNC(=S)NC1=CC=CC(=C1)C(F)(F)F	0	0
	26730871	2822848	C1=CC2=C(C=C1OC(F)(F)F)C=C(N2)C(=O)NN	0	0
	26730738	2727056	CCN(C1=C(C=C(C=C1)Cl)Cl)C(=O)C2=CN=C(C=C2C(F)(F)F)NC(C)C	0	0
	26730707	2731984	CC1=CC=C(C=C1)NC(=S)NNC(C)(C)C	0	0
	26728882	9566105	CC(C)(C)NC(=S)N/N=C/C1=CN=CC=C1	0	0
	26727602	9580312	CC1=C(C=C(C=C1)Cl)NC(=S)N/N=C/C2=CC=CC3=CC=CC=C32	0	0
	26728752	2743116	CC1=CC(=NN1C2=C(C=C(C=C2Cl)Cl)Cl)C(=O)N	0	0
	26728302	2814597	C1CC2=C(C1)N=C3N=CNN3C2=S	0	0
	26728171	5715095	COC1=CC(=CC(=C1OC)OC)/C=C\2/C(=O)NNC(=N2)C3=CC=CC=C3	0	0
	26728139	9583837	CCOC1=CC=CC=C1/C=N/NC2=NC3=C(N=CN=C3N2[C@@H]4[C@H]([C@H]([C@@H](O4)CO)O)O)N	0	0
	26727789	2731271	CC1=C(C(=NO1)C2=CC=CC=C2)C3=NC4=C(C=CC(=C4)Cl)C(=O)O3	0	0
	26727658	2731067	CCNC(=S)NNC1=CC=CC=C1	0	0
	26666076	6861960	C1CCC2=C(C1)C(=NN2)C(=O)N/N=C/C3=CC=C(C=C3)Cl	0	0
	26665685	16409834	CN1C(=NN=N1)N=N/C(=N/NC2=CC=CC=C2)/C3=CC=CC=C3	0	0
	26665593	6859360	C1=CC=C(C=C1)/C=C(/C=N/N2C(=NNC2=S)C3=CC=CO3)\Cl	0	0
	26657802	1279835	COC1=CC(=CC(=C1)C(=O)OC2=C3C(=C(C=C2CN4CCOCC4)Cl)C=CC=N3)OC	0	0
	26660437	3701502	CC1(N=C2C=CC(=C(C2=[N+]1[O-])N)[N+](=O)[O-])C	0	0
	26660318	919099	COC1=CC(=C(C=C1)C=C2C3=CC=CC=C3C(=O)C4=CC=CC=C42)OC	0	0
	26660171	5711013	CNC(=S)N/N=C/C1=CC=CO1	0	0
	26659322	6882801	CC1=CC=C(C=C1)C2=CC=C(O2)/C=N/NC(=S)N	0	0
	26659164	5336606	CC1=NC2=CC=CC=C2N=C1N/N=C(\C)/C3=CC(=C(C=C3)OC)OC	0	0
	26658600	1419264	C1=CC=C2C(=C1)C(=NN=C2NC3=CC(=CC=C3)O)C4=CC=C(C=C4)O	0	0
	24840518	6902281	COC1=CC=C(C=C1)NC(=S)N/N=C/C2=CC(=C(C=C2)F)F	0	0
	26660735	3511107	CCCOCC(CC(CC=C)C(=O)NNC(=S)NC1=CC=CC=C1)O	0	0
	24836121	2319204	COC1=C(C=C(C=C1)C2=NN(C=C2/C=C/C(=O)O)C3=CC=CC=C3)[N+](=O)[O-]	0	0
	24833843	135488560	CCN(CC1=NC2=CC=CC=C2C(=O)N1)CC(=O)NC3=CC=CC=C3SC	0	0
	24833035	135519889	CCN(CC)S(=O)(=O)C1=CN=C(C=C1)N/N=C(\C)/C2=C(C=C(C=C2)OC)O	0	0
	24830775	6179676	CC1=CC=C(S1)/C=N/NC(=S)NCC=C	0	0
	24830650	2089261	CCOC1=CC2=C(C=C1)N=C(S2)NC(=O)C3=CC=CC=N3	0	0
	24830602	5201242	CC1CCCCN1C(=S)NC(=O)C2=CC=CS2	0	0
	26660665	947049	C1=CC(=CN=C1)CSC2=C(C=CC(=N2)C3=CC=CS3)C#N	0	0
	26660891	135423479	CC1(CC(=O)C(=C(C1C(=O)OC)O)C=NC2=CC=CC3=CC=CC=C32)C	0	0
	26665554	9566818	C1=CC=C2C(=C1)N=C(S2)N/N=C/C3=CC=CC=N3	0	0
	26663568	931904	COC1=CC=C(C=C1)NC2=NC(=NC(=N2)N)CCl	0	0
	26665528	1379161	C1CCC(=NNC(=O)C2=C(C3=C(N2)C=CC(=C3)Cl)C4=CC=CC=C4)C1	0	0
	26665526	949905	C1=CC=C(C=C1)C2=C(NC3=C2C=C(C=C3)Cl)C(=O)NN	0	0
	26665525	949916	C1=CC=C(C=C1)C2=C(NC3=C2C=C(C=C3)Br)C(=O)NN	0	0
	26663998	1951273	CN(C)C1=CC=C(C=C1)NC2=NC(=O)N3CCC4=CC(=C(C=C4C3=C2)OC)OC	0	0
	26663857	6861947	CC1=CC=C(C=C1)/C=N/NC(=O)C2=NNC3=C2CCCC3	0	0
	26663653	4893252	CC1=CC(=O)OC2=C1C=CC(=C2)OCC3CC(=NO3)C4=CC=CC=C4OC	0	0
	26663236	1902456	CC(=O)NC1=CC=C(C=C1)OCC2=C(C=CC(=C2)C=C3C(=O)N(C(=O)N(C3=O)C)C)OC	0	0
	26660924	6870336	COC1=C(C(=C(C=C1)/C=N/NC(=O)C2=C(C3=C(N2)C=CC(=C3)Br)C4=CC=CC=C4)C(=O)O)OC	0	0
	26663041	5388992	CC[C@@]1(C[C@H]2C[C@@](C3=C(CCN(C2)C1)C4=CC=CC=C4N3)(C5=C(C=C6C(=C5)[C@]78CCN9[C@H]7[C@@](C=CC9)([C@H]([C@@]([C@@H]8N6C=O)(C(=O)OC)O)OC(=O)C)CC)OC)C(=O)OC)O.OS(=O)(=O)O	0	0
	26663016	5388983	CC[C@@]1(C[C@H]2C[C@@](C3=C(CCN(C2)C1)C4=CC=CC=C4N3)(C5=C(C=C6C(=C5)[C@]78CCN9[C@H]7[C@@](C=CC9)([C@H]([C@@]([C@@H]8N6C)(C(=O)OC)O)OC(=O)C)CC)OC)C(=O)OC)O.OS(=O)(=O)O	0	0
	26661790	916352	CCOC(=O)CSC1=NC2=C(C=CC=C2C(=N1)C)C	0	0
	26661070	1418564	C1=CC=C(C=C1)CCN2C3=CC=CC=C3C(=C2O)N=NC(=O)CNC(=O)C4=CC=CO4	0	0
	26660975	1932740	CC1=C(C=C(C=C1)C2=NNC(=O)C3=CC=CC=C32)S(=O)(=O)NC4=CC=C(C=C4)NC(=O)C	0	0
	26660964	1894170	CN1C(=C(C=N1)N=CC2=C(C=CC3=CC=CC=C32)O)C(=O)NC4=CC=CC=C4OC	0	0
	22414114	9664828	COC1=C(C(=C(C(=C1)/C=N/NC2=CC=CC(=C2)C(=O)O)Br)Br)OCC=C	0	0
	22413683	824792	COC1=CC=C(C=C1)C2=CC3=C(C(CC3)(C#N)C#N)N=C2	0	0
	22413327	5087320	CC1CC2=C(C=CC(=C2)C(=O)C)N(C1=O)C	0	0
	85148883	44144077	CCOC1=C(C=C(C=C1)Cl)C2=CC(=O)C[C@@H](C2)C3=CC=C(C=C3)OC	0	0
	87342002	42627828	C1C[C@H](O[C@@H]1CC2=CC=C(C=C2)C3=CC=CC=C3)CNC(=O)N	0	0
	87346086	44602069	COC1=CC=C(C=C1)CN2C[C@H]3CCCN3C4=C(S2(=O)=O)C=CC(=C4)Br	0	0
	87345828	44601988	C1[C@@H](O[C@@]2([C@H]1S(=O)(=O)N(C2)CC3=CC=C(C=C3)C4=CC(=CC=C4)Cl)CO)CO	0	0
	87345827	44601987	CC(C1=CC=CC(=C1)C2=CC=C(C=C2)CN3C[C@]4([C@@H](S3(=O)=O)C[C@@H](O4)CO)CO)O	0	0
	81066734	42628493	COC1=CC=CC(=C1)CN2C3=C(C=C(C=C3)Br)C(=O)CS2(=O)=O	0	0
	49668225	24761350	CC1=C(C(=NO1)C2=CC(=C(C(=C2)OC)OC)OC)C3=CN=C(C=C3)OC	0	0
	49668206	24761343	CC1=C(C(=NO1)C2=CC(=C(C(=C2)OC)OC)OC)C#CC3=CSC=C3	0	0
	49668205	24761342	CCOC(=O)C1=C(C=C(C=C1)C2=C(ON=C2C3=CC(=C(C(=C3)OC)OC)OC)C)F	0	0
	49668203	24761341	CC1=C(C(=NO1)C2=CC(=C(C(=C2)OC)OC)OC)C#CC3=CC=C(C=C3)N	0	0
	49668173	24761319	CC1=C(C(=NO1)C2=CC(=C(C(=C2)OC)OC)OC)/C=C/C3=CC=C(C=C3)N	0	0
	49668172	24761318	CC1=C(C(=NO1)C2=CC(=C(C(=C2)OC)OC)OC)/C=C/C3=CC=C(C=C3)OC(=O)C	0	0
	49668084	24761251	CC1=C(C(=NO1)C2=CC(=C(C(=C2)OC)OC)OC)C3=CC(=C(C=C3)F)OC	0	0
	49668083	24761250	CC1=C(C(=NO1)C2=CC(=C(C(=C2)OC)OC)OC)C3=CC4=C(C=C3)NC=C4	0	0
	49668074	24761242	CC1=C(C(=NO1)C2=CC(=C(C(=C2)OC)OC)OC)C3=CN=C(C=C3)N(C)C	0	0
	87334312	6540240	COC1=C(C=C(C=C1)C2=CC(=CC=C2)C3=CC(=O)OC4=C3C(=CC(=C4)OC)OC)F	0	0
	56463370	3085326	C1=CC=C(C(=C1)C(=O)OCC(CO)O)NC2=C3C=CC(=CC3=NC=C2)Cl.Cl	0	0
	56463550	5311412	CCC(=O)[C@]1([C@@H](C[C@@H]2[C@@]1(C[C@@H]([C@H]3[C@H]2CCC4=CC(=O)C=C[C@]34C)O)C)C)C	0	0
	85148352	5754	C[C@]12CCC(=O)C=C1CC[C@@H]3[C@@H]2[C@H](C[C@]4([C@H]3CC[C@@]4(C(=O)CO)O)C)O	0	0
	85272512	44246667	CC1=CN(C(=C1CNC[C@@H]2[C@H]([C@H]([C@@H](O2)N3C=NC4=C(N=CN=C43)N)O)O)C)C5=CN=CC=C5	0	0
	49718107	6167	CC(=O)N[C@H]1CCC2=CC(=C(C(=C2C3=CC=C(C(=O)C=C13)OC)OC)OC)OC	0	0
	87336319	44601598	C1C[C@H](N(C1)S(=O)(=O)C2=CC=C(C=C2)F)C(=O)NC[C@@H]3[C@H]([C@H]([C@@H](O3)N4C=NC5=C(N=CN=C54)N)O)O	0	0
	87336300	44601579	C1=CC=C(C=C1)C#CC2=CC=CC(=C2)CNC[C@@H]3[C@H]([C@H]([C@@H](O3)N4C=NC5=C(N=CN=C54)N)O)O	0	0
	87336297	44601576	C1=CC(=C(C=C1C(F)(F)F)C2=CC=C(O2)CNC[C@@H]3[C@H]([C@H]([C@@H](O3)N4C=NC5=C(N=CN=C54)N)O)O)Cl	0	0
	87336129	44601548	COC(=O)C1=CC=C(C=C1)CNC(=O)CN2C=NC3=C(N=CN=C32)NCC4=CC=CC=C4	0	0
	87336122	44601541	CN(CC1=CC(=C(C=C1)OC)OC)C(=O)CN2C=NC3=C(N=CN=C32)NCC4=CC=CC=C4	0	0
	87345614	44601951	COC1=CC=CC=C1C2=C(C3=CC(=C(C=C3S2)OC)OC)C4=CC=C(C=C4)OCCN5CCOCC5	0	0
	85273754	44246716	CC1=C(SC=C1)/C=C/C2=NCCCN2C.C(CC(=O)O)C(=O)O	0	0
	85201138	44202223	COC1=C(C=C2C(=C1)C(=C(S2)C3=CC=C(C=C3)S(=O)(=O)C)C#CCO)OC	0	0
	85201137	44202222	COC1=CC2=C(C=C1)C(=C(S2)C3=CC=C(C=C3)S(=O)(=O)C)C#CCCO	0	0
	85198273	327861	COC1=C(C=C2C=NC(=CC2=C1)C3=CC=CC=C3)OC	0	0
	85198196	25058393	COC1=CC(=CC(=C1)C2=CC3=CC4=C(C=C3C=N2)OCO4)OC	0	0
	85146629	44142487	CC(C)(C#CC1=C(SC2=CC(=C(C=C21)OC)OC)C3=CC=C(C=C3)OC)O	0	0
	85146417	44142298	COC1=CC(=CC(=C1)C#CC2=CC3=C(C=C2)C=C(OC3=O)CCCO)OC	0	0
	87334264	6540234	CC(=O)NC1=CC=C(C=C1)C2=CC(=CC=C2)C3=CC(=O)OC4=C3C(=CC(=C4)OC)OC	0	0
	87334262	17756889	CCOC(=O)C1(C(=C(C2=CC=CC=C2N1C(=O)OC)C3=CC=C(C=C3)OC)C(=O)OC)C	0	0
	87334254	6540230	COC1=CC2=C(C(=CC(=O)O2)C3=CC=CC(=C3)C4=CC(=CC=C4)N)C(=C1)OC	0	0
	26664836	5382764	C1=CC=C2C(=C1)C=C(N2)/C=C/[N+](=O)[O-]	0	0
	26666895	260644	C1=CC2=C(C=C(C(=C2N=C1)O)[N+](=O)[O-])F	0	0
	26665317	325108	C1OC2=C(O1)C=C(C(=C2)C(=O)NC3=CC=CC4=CC=CC=C43)Br	0	0
	26665235	135452472	C1=CC2=C(NC(=C2C=C1)O)N=C3N=C4C=CC=CC4=N3	0	0
	26665129	250997	COC1=CC(=C(C(=C1)SSC2=CC(=CC(=C2N)[N+](=O)[O-])OC)N)[N+](=O)[O-]	0	0
	26665089	242587	COC1=CC2=C(C(=C1)OC)C(=O)C=C(O2)C3=CN=CC=C3	0	0
	26664937	322919	CCOC(=O)NC1=CC2=C(C=C1)N=C(S2)N3CCCCCC3	0	0
	26664742	719408	C1=CC=C(C=C1)NC(=S)NC2=NC=CS2	0	0
	14728589	9547807	C1=CC=C2C(=C1)C(=O)C=C(N2)C3=CC(=CC=C3)F	0	0
	26664640	265594	C1=CC=C(C=C1)C2=CC=C(N2C3=CC=CC=C3O)C4=CC=CC=C4	0	0
	26664630	3034554	CN1C2=C(C(=S)N(C1=O)C)NC(=N2)SCCN3CCCC3	0	0
	26664617	272568	C1CN(CCN1CC2=CC(=C3C=CC=NC3=C2O)Br)C4=CC=CC=C4	0	0
	26664594	280492	CCN1C2=C(C=C(C=C2)NC(=O)C3=CC=CC=C3C4=CC=CC=C4C(=O)O)C5=CC=CC=C51	0	0
	22411075	3455993	CCOC1=CC2=C(C=C1)C(=O)NC(O2)(C3=CC=C(C=C3)OC)C(F)(F)F	0	0
	26664360	226756	CCOC(=O)C1=C(N(C(=C1C)C(=O)OCC)C)C	0	0
	26732567	282697	COC1=CC(=CC(=C1OC)OC)C(=O)C2=COC=C2C(=O)C3=CC4=C(C=C3)OCO4	0	0
	14728662	9547763	COC1=CC=C(C=C1)COC2=CC(=NC3=C2C=C(C=C3)N)C4=CC(=CC=C4)OC	0	0
	87334249	6540239	CC(=O)C1=C(SC=C1)C2=CC=CC(=C2)C3=CC(=O)OC4=C3C(=CC(=C4)OC)OC	0	0
	87334124	6540181	COC1=CC=C(C=C1)C2=CC(=CC=C2)C3=CC(=O)OC4=C3C(=CC(=C4)OC)OC	0	0
	87334220	6540227	CN(C)C1=CC=C(C=C1)C2=CC(=CC=C2)C3=CC(=O)OC4=C3C(=CC(=C4)OC)OC	0	0
	87334218	17756859	CC1=CC=C(C=C1)C2CC(=O)OC3=CC(=C(C(=C23)OC)OC)OC	0	0
	87334183	17756907	COC1=CC(=CC(=C1OC)OC)C(CCN2CCOCC2)C3=C(C=C(C4=C3OC(=O)C=C4C5=CC=CC=C5)OC)OC	0	0
	87334161	6540221	CC1=CC2=C(C(=C1C3=C(C=CS3)C(=O)C)C)C(=CC(=O)O2)C4=CC=CC=C4	0	0
	87334147	17756904	CCOC(=O)C1C(=C(C2=CC=CC=C2N1S(=O)(=O)C(F)(F)F)C3=CC=C(C=C3)OC)C(=O)OC	0	0
	87334144	10246893	COC1=CC=C(C=C1)C2CC(=O)OC3=CC(=C(C(=C23)OC)OC)OC	0	0
	87334100	17756822	COC1=CC2=C(C(CC(=O)O2)C3=CC(=C(C(=C3)OC)OC)OC)C(=C1)OC	0	0
	14728824	9547812	CC1=CC2=C(C=C1)NC(=CC2=O)C3=CC(=CC=C3)F	0	0
	87334096	17756858	CCOC(=O)C1=C(C2=CC=CC=C2N(C1(C)C(=O)OCC)C(=O)OC)C	0	0
	87334094	10337543	COC1=CC2=C(C=C1)C(CC(=O)O2)C3=CC(=C(C(=C3)OC)OC)OC	0	0
	87334089	6540231	COC1=CC2=C(C(=CC(=O)O2)C3=CC=CC(=C3)C4=CC=C(C=C4)O)C(=C1)OC	0	0
	49713953	24789333	C1=CC=C(C=C1)C(=O)C2=CC=C(C=C2)CN3C=C(N=N3)CCCCCCCCC(=O)O	0	0
	14728950	9547773	CN(C)C1=CC=C(C=C1)C(=O)NC2=CC3=C(C=C2)NC(=CC3=O)C4=CC(=CC=C4)OC	0	0
	14728855	9547783	C1=CC=C(C=C1)C2=CC(=O)C3=C(N2)C=CC(=C3)F	0	0
	85148864	44144058	COC1=CC=C(C=C1)[C@@H]2CC(=CC(=O)C2)C3=C(C=C(C=C3)OC)OC	0	0
	11532939	19910	C1=CC2=C(C=CC(=C2N=C1)O)[N+](=O)[O-]	0	0
	22413142	840354	CC1=CC(=CC=C1)NC(=O)C2=CN=C(C=C2)C(=O)NC3=CC=CC(=C3)C	0	0
	11532954	5311493	CCCCC[C@@H](/C=C/[C@H]1[C@H]2C[C@@H]([C@@H]1C/C=C\CCCC(=O)O)CO2)O	0	0
	22402359	3627811	COC1=CC(=CC(=C1OC)OC)C(=O)NNC(=O)C2CC=CCC2C(=O)O	0	0
	22401937	9565003	COC1=CC(=CC(=C1OC)OC)C(=O)N/N=C/C2=CC(=CS2)[N+](=O)[O-]	0	0
	22400677	4057768	COC1=C(C=C(C(=C1)C2NC3=CC=CC=C3C(=O)N2C4=CC=C(C=C4)Cl)Cl)OCC(=O)O	0	0
	22400452	5430386	CC1=C(N2C=C(C=CC2=N1)Br)C(=O)N/N=C\C3=CC=C(C=C3)OC	0	0
	22400426	1719192	CCC1=CC=CC=C1N2C(=O)/C(=C/C3=CC=C(O3)N4CCN(CC4)C)/C(=O)NC2=S	0	0
	17406965	8178372	C1=CC=C2C(=C1)NC(=N2)C(=O)/C=C/C3=CC(=CC=C3)Cl	0	0
	17406964	5823347	CC1=CC=C(C=C1)/C=C/C(=O)C2=NC3=CC=CC=C3N2	0	0
	17387659	979678	CCOC1=C(C(=CC(=C1)CNC2=CC3=C(C=C2)OCCO3)Br)OCC	0	0
	17386786	6876357	CC1=C(C(=CC=C1)C)N2C(=CC(=C2C)/C=N/NC(=S)N)C	0	0
	17386651	982681	COC(=O)NC1=NC(=C(S1)C(=O)C2=CC=C(C=C2)Cl)C3=CC=CC=C3	0	0
	17386581	979677	CCOC1=C(C=C(C=C1Br)CNC2=CC3=C(C=C2)OCCO3)OC	0	0
	14728444	1589806	CCCCOC1=C(C2=C(C=C1)C(=CC(=O)O2)C)OCCCC	0	0
	14728189	841892	CC1=NN(C=C1CNC(=O)COC2=C(C=C(C=C2)Cl)Cl)C	0	0
	14727718	6552077	COC(=O)[C@@H]1[C@H](C2(C3=CC=CC=C3C4=CC=CC=C42)N(N1C#N)C5=CC=C(C=C5)Cl)C#N	0	0
	14718704	900081	C1COCCN1C2=C3C(=NC=N2)OC4=CC=CC=C4C=N3	0	0
	22403520	9656093	CCOC1=CC(=CC(=C1OCC)OCC)C(=O)N/N=C/C2CCC=CC2	0	0
	22404393	1767146	CC1=CN(N=C1)CCC(=O)NNC(=S)NCC(C)C	0	0
	22404682	1225439	CC1=CSC(=N1)NC(=S)NC2=CC(=CC=C2)Cl	0	0
	22412277	9563799	CCC1=CC=C(S1)/C=N/NC(=O)C2=CC(=NC3=CC=CC=C32)C4=CC=NC=C4	0	0
	22413131	9563837	CC1=C(SC=C1)/C=N/NC(=O)C2=CC(=NC3=CC=CC=C32)C4=CC=NC=C4	0	0
	22413130	1767613	CCCCN1C(=NNC1=S)C2=CSC(=C2)C(C)C	0	0
	22413117	9563803	C1=CC=C2C(=C1)C(=CC(=N2)C3=CC=NC=C3)C(=O)N/N=C/C4=CC=CS4	0	0
	22412858	1214472	CCCC1=NC(=C(N1CC(C)C)S(=O)(=O)C2=CC=CC=C2)[N+](=O)[O-]	0	0
	22412684	999614	CC1=C(C(=NN1CCC(=O)NNC(=S)NC2=CC=CC=C2)C)Br	0	0
	22412461	5411931	CCOC1=C(C(=CC(=C1)/C=N\NC(=O)N)Br)OC(C)C	0	0
	22412086	852940	CCC1=CC2=C(S1)N=C(NC2=O)C3=CC=CC=N3	0	0
	22404912	6724	C1=CC2=C3C(=C1)C(=O)C(=O)C3=CC=C2	0	0
	22412031	135401344	CC1=CC=C(C=C1)NC2=NC(=C(S2)/C=C\3/C(=NC4=CC=CC=C43)C)O	0	0
	22411813	9731752	CC/C(=N/NC1=CC=C(C=C1)Cl)/C2=CN=NC(=N2)SC	0	0
	22405427	9608488	COC1=CC(=CC(=C1OC)OC)C(=O)N/N=C/C2CCC=CC2	0	0
	22405324	7314608	CC1=CC(=C(C=C1)C)/C=C/C(=O)C2=C(C(=O)C=CC=C2)O	0	0
	22405309	5385000	CCOC(=O)C(C)/C(=N/NC(=S)N)/C	0	0
	22404983	7314643	CCNC1=CC=C(C=C(C1=O)C(=O)/C=C/C2=CC=C(C=C2)OCC)Br	0	0
	856002	3194	C1=CC=C(C=C1)N2C(=O)C3=CC=CC=C3[Se]2	0	0
	855996	5282494	CCCCC(=O)O[C@@]1(CC[C@@H]2[C@@]1(C[C@@H]([C@H]3[C@H]2CCC4=CC(=O)CC[C@]34C)O)C)C(=O)CO	0	0
	855995	5280388	CCCCC[C@@H](/C=C/C1=C(C(=O)CC1)CCCCCCC(=O)O)O	0	0
	11533031	247839	C[C@H]1C[C@H]2[C@@H]3CC[C@@H]([C@]3(C[C@@H]([C@@H]2[C@@]4(C1=CC(=O)CC4)C)O)C)C(=O)C	0	0
	56463324	1761	C1CC1NC(=O)C2C(C(C(O2)N3C=NC4=C(N=CN=C43)N)O)O	0	0
	56463299	25102596	C1CCC(C1)NC2=C3C(=NC(=N2)Cl)N(C=N3)[C@H]4[C@@H]([C@@H]([C@H](O4)CO)O)O.O	0	0
	56463287	3035850	CNC(=O)[C@@H]1[C@H]([C@H]([C@@H](O1)N2C=NC3=C(N=C(N=C32)Cl)NCC4=CC(=CC=C4)I)O)O	0	0
	56463009	446849	CC[C@@H]1CC2=C(C=CC(=C2)O)C3=C1C4=C(C[C@H]3CC)C=C(C=C4)O	0	0
	56462968	126054	C1=CC(=CC=C1CC(=O)NC2=CC=C(C=C2)CC(=O)NCCN)NC3=C4C(=NC=N3)N(C=N4)[C@H]5[C@@H]([C@@H]([C@H](O5)CO)O)O	0	0
	49674690	398148	C1CCC(CC1)COC2=NC(=NC(=C2N=O)N)N	0	0
	11533027	26133	CCCC(=O)O[C@@]1(CC[C@@H]2[C@@]1(C[C@@H]([C@H]3[C@H]2CCC4=CC(=O)CC[C@]34C)O)C)C(=O)CO	0	0
	56463617	123683	CNC(=O)[C@@H]1[C@H]([C@H]([C@@H](O1)N2C=NC3=C(N=CN=C32)NCC4=CC(=CC=C4)I)O)O	0	0
	11533007	253793	CN1CCC2=CC(=C3C=C2[C@H]1CC4=CC=C(C=C4)OC5=C6[C@@H](CC7=CC(=C(C=C7)O)O3)N(CCC6=CC(=C5O)OC)C)OC	0	0
	11533000	6852399	CN1CCC2=C3[C@H]1CC4=C(C3=CC=C2)C(=C(C=C4)O)O.O.Cl	0	0
	11532992	5283043	CCCCC1[C@H]2CC(=O)[C@@H]([C@H]2CCC1=O)C/C=C\CCCC(=O)O	0	0
	11532980	5455	CN(C)C(=S)SSC(=S)N(C)C	0	0
	11532973	5282415	CCCCC[C@@H](/C=C/[C@H]1[C@@H](C[C@@H]([C@@H]1C/C=C\CCCC(=O)O)O)O)O.C(C(CO)(CO)N)O	0	0
	11532972	5283102	CCCCC[C@@H](/C=C/[C@H]1[C@@H](C[C@@H]([C@@H]1C/C=C\CCCC(=O)OC)O)O)O	0	0
	56463445	93205	C[C@H](CC1=CC=CC=C1)NC2=C3C(=NC=N2)N(C=N3)[C@H]4[C@@H]([C@@H]([C@H](O4)CO)O)O	0	0
	8139942	5991	C[C@]12CC[C@H]3[C@H]([C@@H]1CC[C@]2(C#C)O)CCC4=C3C=CC(=C4)O	0	0
	855973	657378	C1CCC(C1)NC2=C3C(=NC=N2)N(C=N3)[C@H]4[C@@H]([C@@H]([C@H](O4)CO)O)O	0	0
	855658	10607	COC1=CC(=CC(=C1OC)OC)[C@H]2[C@@H]3[C@H](COC3=O)[C@H](C4=CC5=C(C=C24)OCO5)O	0	0
	855961	6084	COC1=C(C=C(C=C1)CC2=NC=CC3=CC(=C(C=C32)OC)OC)OC.Cl	0	0
	855908	3512	CC1CC(=O)C=C(C12C(=O)C3=C(O2)C(=C(C=C3OC)OC)Cl)OC	0	0
	855897	101430	C1=CC=C(C=C1)NC2=C3C(=NC=N2)N(C=N3)[C@H]4[C@@H]([C@@H]([C@H](O4)CO)O)O	0	0
	855789	6741	C[C@H]1C[C@H]2[C@@H]3CC[C@@]([C@]3(C[C@@H]([C@@H]2[C@@]4(C1=CC(=O)C=C4)C)O)C)(C(=O)CO)O	0	0
	855748	3334	COC(=O)NC1=NC2=C(N1)C=C(C=C2)SC3=CC=CC=C3	0	0
	855688	5994	CC(=O)[C@H]1CC[C@@H]2[C@@]1(CC[C@H]3[C@H]2CCC4=CC(=O)CC[C@]34C)C	0	0
	855653	23663967	CCCC(=O)NC1=C2C(=NC=N1)N(C=N2)[C@H]3[C@@H]([C@H]4[C@H](O3)COP(=O)(O4)[O-])OC(=O)CCC.[Na+]	0	0
	8139975	223368	C[C@]12CC[C@H]3C(=CCC4=C3C=CC(=C4)O)[C@@H]1CCC2=O	0	0
	855652	23680518	C[C@]12C[C@@H]([C@H]3[C@H]([C@@H]1CC[C@@]2(C(=O)COC(=O)CCC(=O)[O-])O)CCC4=CC(=O)C=C[C@]34C)O.[Na+]	0	0
	855649	5834	CC(=O)OCC(=O)[C@]1(CC[C@@H]2[C@@]1(C[C@@H]([C@H]3[C@H]2CCC4=CC(=O)C=C[C@]34C)O)C)O	0	0
	855641	5280939	CCCCC[C@@H](/C=C/[C@H]1[C@@H](C[C@@H]([C@@H]1CCCCCCC(=O)O)O)O)O	0	0
	855624	16490	C[C@@H]1C[C@H]2[C@@H]3C[C@@H](C4=CC(=O)C=C[C@@]4([C@]3([C@H](C[C@@]2([C@]1(C(=O)CO)O)C)O)F)C)F	0	0
	855615	1688	CN1C(=O)CN=C(C2=C1C=CC(=C2)Cl)C3=CC=C(C=C3)Cl	0	0
	855580	8974	C1=NC2=C(N=C(N=C2N1[C@H]3[C@@H]([C@@H]([C@H](O3)CO)O)O)Cl)N	0	0
	22411110	16240821	C/C(=N\NC1=CC=C(C=C1)C(=O)O)/C2=CC(=C(C=C2)OC)OC.OS(=O)(=O)O	0	0
	22410189	6899637	C1=CC2=C3C(=C1)C(=NC3=CC=C2)N/N=C/C4=CC=C(C=C4)F	0	0
	22410827	135401278	C/C(=N\NC1=C(C=C(C=N1)Cl)Cl)/C2=C(C=C(C=C2)OC)O	0	0
	24784675	5942197	CC1=CC(=C(C=C1)C(C)C)OCC(=O)N/N=C(/C)\C(=O)O	0	0
	24823458	3768005	CC1=C(C(=O)N(N1)C(=S)N)N=NC2=CC3=CC=CC=C3C=C2	0	0
	24823159	1511784	C1=CC2=C(C(=C(C=C2[N+](=O)[O-])Cl)O)N=C1	0	0
	24820432	16195160	C1CC(OC1)CNC(=O)CC2=CC=C(C=C2)N3C(=O)C4=CC=CC=C4N(C3=O)CC5=CC=CC=C5Cl	0	0
	24819032	747166	CCN(CC)C1=CC2=C(C=C1)C(=C(C(=O)O2)CO)C	0	0
	24815377	4622015	C=CCN1C2=C(C=C(C=C2)S(=O)(=O)N3CCOCC3)C(=C1O)N=NC(=S)NC4=CC=CC=C4F	0	0
	24814697	765635	CCC1=NN=C(S1)NC(=S)NC2=CC=CC=C2	0	0
	24814460	1507407	CC1=C(C2=NC3=CC(=C(C=C3N2C(=C1)Cl)F)F)C#N	0	0
	24813439	605332	C1=CC2=CC(=CC(=C2N=C1)O)[N+](=O)[O-]	0	0
	24813227	1503202	CC1=CC=CC=C1OCCC2=C(NC(=S)NC2=O)C	0	0
	24813160	74902	C1=CC=C(C(=C1)N=NC2=CC=CC=C2O)O	0	0
	24812405	16193631	CC1=CC2=C(C=C1)SC3=C(C=C(C=C3)C(=O)NCCCOC(C)C)N=C2C	0	0
	24812062	16193502	CCC1=NC2=C(C=CC(=C2)C(=O)NCCCOCC)SC3=C1C=C(C=C3)Br	0	0
	24811110	1503107	CC1=NC2=CC=CC=C2C(=C1)CNC(=O)C3=CC(=C(C(=C3)OC)OC)OC	0	0
	24790332	135433178	C1CC(CC=C1)/C=N/NC2=NN=CC(=O)N2	0	0
	24787293	16189275	CCCNC1=C(C=C(C=C1)C(=O)OCC)[N+](=O)[O-]	0	0
	4240489	3235591	CCOC(=O)C1=C(C(=C(N1)C)C(=O)N2CCC3=CC=CC=C32)C	0	0
	4240727	3235799	COC1=C2C(=CC=C1)SC(=N2)NC3=NN=C(O3)C4=CC=CC=C4OC	0	0
	4241774	3236706	C1=CC=NC(=C1)C#CC(C2=CC=CS2)O	0	0
	49649119	4970947	CC1=CC(=C2C(=C1)C(=O)C=C(O2)C(=O)N3CCN(CC3)C4=CC=CC=C4OC)C	0	0
	49666784	690107	C1=CC=C2C(=C1)C3=CC=CC=C3C2=NNC(=S)N	0	0
	49666782	5322719	CC1C/C(=C\C2=CC(=C(C(=C2)OC)OC)OC)/C(=O)/C(=C/C3=CC(=C(C(=C3)OC)OC)OC)/C1	0	0
	49666778	16007740	CCN(CC)S(=O)(=O)C1=CC2=C(C=C1)N(C=C(C2=O)C(=O)NCCC3=CC(=C(C=C3)OC)OC)C	0	0
	49649650	6259208	COC1=CC=C(C=C1)CNC(=O)/C(=C/C2=C(C(=CC=C2)OC)OC)/C#N	0	0
	49649308	6091989	COC1=CC(=CC(=C1OC)OC)/C=C/C2=NC3=C(C=CC=C3O)C=C2	0	0
	49649301	5731541	COC1=CC(=C(C=C1)OC)/C=C/C2=NC3=C(C=CC=C3O)C=C2	0	0
	4249431	3243386	C1=CC=C(C=C1)C2=NN=C(O2)NC3=NC4=C(C=CC=C4S3)F	0	0
	4244638	3239209	CCCC1=NOC2=C1C(C(=C(N2)N)C#N)C3=COC=C3	0	0
	4247858	3242011	COC1=CC=CC(=C1)C2=NN=C(O2)NC3=NC4=C(C=CC=C4S3)F	0	0
	4247780	3241946	COC1=C(C=C(C=C1)C2=CN=NN2C3=CC=C(C=C3)N)OC	0	0
	4246932	3241211	CCOC(=O)C1=CC=CC=C1NC(=O)CN2C3=CC=CC=C3N=C2C4=NON=C4N	0	0
	4246489	1192814	CCN1C2=C3C(=C(C=C2)S(=O)(=O)NC4=NC(=CS4)C)C=CC=C3C1=O	0	0
	4245327	3239810	CC1=C(NC2=C1C(=O)CC(C2)C3=CC=CC=C3)C(=O)OCCOC	0	0
	4244974	2928973	C1=CC=C2C(=C1)C(=CS2(=O)=O)SC3=NC4=C(O3)C=CC(=C4)Cl	0	0
	24786176	16188979	CCOCCOC(=O)C1=C(C2=C(N1)CC(CC2=O)C3=CC=CS3)C	0	0
	24783487	4068871	CC(C1=NC2=C3C=CC=CC3=NC(=S)N2N1)OC4=CC=C(C=C4)Br	0	0
	22410412	4133699	C1CC(OC1)CNC(=S)N=NC2=C(NC3=C2C=C(C=C3Cl)Cl)O	0	0
	24782906	3429837	C1=CC=C(C=C1)CN(CC2=CC=CC=N2)C(=S)NC3=CC=CC=C3Cl	0	0
	17510359	9670744	C1=CN=CC=C1/C=N/NC2=C(C=NC=C2Cl)Cl	0	0
	17510247	4693003	CC1CCC2C(C1)C(=O)N(C2=O)C3=CC=C(C=C3)C(=O)OC4=CC=CC5=C4N=CC=C5	0	0
	17510146	12005110	CCC1=NC2=C(C=CC(=C2)C(=O)NCC3=CC=CO3)SC4=C1C=C(C=C4)Cl	0	0
	17510030	6164859	C1CC(CC=C1)/C=C\2/C3=C(C=CC(=C3)Cl)NC2=O	0	0
	17509920	3600711	COC1=C(C=C(C=C1)CCNC2=C(N=C(O2)C3=CC(=C(C=C3)OC)OC)P(=O)(OC)OC)OC	0	0
	17509343	12004803	CC1=CC=C(C=C1)CNC(=O)CC2=CC=C(C=C2)N3C(=O)C4=C(C=CS4)NC3=O	0	0
	17504197	4014739	CC1=C2C(=CC=C1)C(=C(N2)C)CCNS(=O)(=O)C3=C(C=CC(=C3)[N+](=O)[O-])Cl	0	0
	14737900	9551193	CCC1=NC2=C(C=CC(=C2)C(=O)NCCCOC)SC3=CC=CC=C31	0	0
	14737465	3494860	COC1=CC=CC=C1C2=CC(=NO2)C(=O)NCCC3=CC=CC=C3	0	0
	14735274	5236932	CCOC(=O)C1=C(N(C(=C1C=O)C)CC2=CC=CC=C2)C	0	0
	14735196	9550625	CC1=CC(=C(C=C1)C)CN2C3=C(C(=O)N(C2=O)C4=CC=C(C=C4)CC(=O)NCC5=CC=CO5)SC=C3	0	0
	14733197	3616903	CC1=C(NC2=C1C(=O)CC(C2)C3=CC=CS3)C(=O)OCC(C)C	0	0
	14732810	4073675	CC1=CC=CC=C1N2C(=O)C3=C(NN=C3)N=C2SCC(=O)NC4=CC(=C(C(=C4)OC)OC)OC	0	0
	14731730	9550150	CCCC1=NC2=C(C=CC(=C2)C(=O)NCCCOC(C)C)SC3=CC=CC=C31	0	0
	85147396	25067463	COC(=O)C1=CC(=CC=C1)N2C(=O)C3=CC=CC=C3S2	0	0
	17510364	12005190	C1CC(OC1)CNC(=O)CC2=CC=C(C=C2)N3C(=O)C4=CC=CC=C4N(C3=O)CC5=CC=CC=C5F	0	0
	17510365	12005191	C1CC(OC1)CNC(=O)CC2=CC=C(C=C2)N3C(=O)C4=CC=CC=C4N(C3=O)CC5=CC=C(C=C5)F	0	0
	17510431	12005200	CCC1=NC2=C(C=CC(=C2)C(=O)NCC3=CC=CO3)SC4=C1C=C(C=C4)C	0	0
	17512530	4105081	CC1=CC=CC=C1NC(=S)N=NC2=C(N(C3=C2C=C(C=C3)S(=O)(=O)N4CCOCC4)C)O	0	0
	24782753	9599053	CC1=C(C(=CC=C1)C)OCC(=O)N/N=C/C=C/C2=CC=CO2	0	0
	24782560	9666309	CC1=NC2=CC=CC=C2C(=C1)C(=O)N/N=C/C3=CC=C(C=C3)N(C)C	0	0
	24781594	4918515	CC1=CC2=C(C(=N1)SCC=C)C(=O)OC2	0	0
	22401493	3583659	C1=CC=C2C(=C1)C(=C(N2CC3=CC=C(C=C3)Br)O)N=NC(=S)N	0	0
	22401475	135521476	COC1=CC=CC(=C1O)/C=N/NC(=O)C2=C3CCC4=CC=CC=C4C3=NN2	0	0
	17512531	4130415	CCC1=CC=CC=C1NC(=S)N=NC2=C(N(C3=C2C=C(C=C3)S(=O)(=O)N4CCOCC4)C)O	0	0
	17512522	4674182	CC1=CC=CC=C1NC(=S)N=NC2=C(N(C3=C2C=C(C=C3)S(=O)(=O)N4CCOCC4)CC=C)O	0	0
	17510480	5947343	C/C(=N\NC(=O)C1=CC(=C(C(=C1)OC)OC)OC)/CC2=CC=CC=C2	0	0
	17511259	135517023	CC(C)N1C2=CC=CC=C2/C(=C/C3=NC4=CC=CC=C4C(=O)N3)/C1=O	0	0
	17511161	135420199	CC1=C(C=CC(=C1)CCCC(=O)N/N=C/C2=C(C(=CC=C2)OC)O)OC	0	0
	17510823	551870	CCC1=C(SC(=C1C#N)NC(C(=O)OCC)(C(F)(F)F)NC(=O)N(C)C)C	0	0
	17510784	135502831	CCC(=NCCC1=C(NC2=C1C=C(C=C2)C)C)C3=C(CC(CC3=O)C4=CC=CC=C4)O	0	0
	17510488	12005220	CCC1=NC2=C(C=CC(=C2)C(=O)NCC3=CC=CO3)SC4=CC=CC=C41	0	0
	17510486	12005218	CC1=CC2=C(C=C1)SC3=C(C=C(C=C3)C(=O)NCC4=CC=CO4)N=C2C	0	0
	49667591	1765923	COC1=CC(=C(C=C1/C=C\2/C(=O)/C(=C/C3=CC(=C(C=C3OC)OC)OC)/CCC2)OC)OC	0	0
	49668022	15999416	COC1=CC(=C(C=C1)OC)NC2=C3CCCC3=NC4=CC=CC=C42	0	0
	49668579	17285441	CCOCCOC(=O)C1=C(C2=C(N1)CC(CC2=O)C3=CC=CC=C3)C	0	0
	49669022	3755793	COC1=CC=C(C=C1)C2CC(=NN2C(=O)C3=CC=CC=C3)C4=CC(=C(C=C4)OC)OC	0	0
	7965806	135435937	CCC1=C(N=C(NC1=O)SCCOC2=CC=C(C=C2)OC)C	0	0
	7965746	5307806	CC1=CC(=C(C=C1)OC)NC2=CC(=NC3=NC=NN23)C	0	0
	7965596	5307716	CCN1C2=C(C=C(C=C2)NC3=CC(=NC4=NC=NN34)C)C5=CC=CC=C51	0	0
	7964790	5307230	CCCCCOC(=O)C1=C(C2=C(N1)CC(CC2=O)C3=CC=CO3)C	0	0
	49736520	16028009	CC1=CC=C(C=C1)N(C)S(=O)(=O)C2=CC=C(C=C2)C3=CN=C(O3)C4CC4	0	0
	49735921	3514052	COC1=CC=C(C=C1)NC(=O)C(=O)C2=CN(C3=CC=CC=C32)CC(=O)N4CCCC4	0	0
	49735882	20936222	CCN(C1=CC=CC(=C1)C)S(=O)(=O)C2=CC=C(S2)C3=CC(=NO3)C	0	0
	49735575	22554723	CC1=CC=C(C=C1)S(=O)CC2=CC=C(O2)C(=O)N3CCN(CC3)C4=CC(=CC=C4)OC	0	0
	49735321	24793663	CCOC(=O)N1CCC(CC1)NC(=O)C2=CC3=C(C=C2)SC4=C(C=CC(=C4C(=N3)C)C)C	0	0
	49734916	22554524	CC1=CC=CC=C1S(=O)CC2=CC=C(O2)C(=O)N3CCN(CC3)C4=CC(=CC=C4)OC	0	0
	49731730	20959120	CC1=C(C=C(C=C1)C2=CN=C(O2)C3CC3)S(=O)(=O)NC4=CC=C(C=C4)OC	0	0
	49731729	16028031	CCOC1=CC=CC=C1CNS(=O)(=O)C2=CC=C(C=C2)C3=CN=C(O3)C4CC4	0	0
	49731727	16028005	CC1=CC(=C(C=C1)OC)NS(=O)(=O)C2=CC=C(C=C2)C3=CN=C(O3)C4CC4	0	0
	49731383	22554154	CC1=C(SCCO1)C(=O)NC2=CC=C(C=C2)CC(=O)NCC3=CC=C(C=C3)OC(C)C	0	0
	49723921	20917431	CC1=NOC(=C1)C2=CC=C(C=C2)S(=O)(=O)NCC3=CC=CC=C3OC	0	0
	7966528	5134532	CCOC(=O)C1=C(C2=C(N1)CC(CC2=O)C3=CC=C(C=C3)F)C	0	0
	7966683	3162344	CCOC1=C(C=CC=C1OC)C2CC(=O)NC3=CC(=C(C=C23)OC)OC	0	0
	7967025	5308574	CC(C)C1=CC(=NO1)C(=O)NC2=CC(=C(C(=C2)OC)OC)OC	0	0
	14739299	2871923	COC1=CC=C(C=C1)C2=NC3=CC(=NN3C(=C2)C(F)(F)F)C(=O)NCCCN4C=CN=C4	0	0
	17413302	5734546	COC1=C(C=C(C=C1)/C=C/C(=O)C2=C(C=CC(=C2)Br)OC(=O)C3=CC=CO3)OC	0	0
	17412933	5734791	COC1=C(C=C(C=C1)/C=C/C(=O)C2=C(C=CC(=C2)F)OC(=O)C3=CC(=C(C=C3)OC)OC)OC	0	0
	17411984	5342152	CC1=C(C=CS1)/C=N/NC(=O)C2=CC(=C(C(=C2)OC)OC)OC	0	0
	17411622	5405847	C/C(=N\NC(=S)N)/C=C/C1=CC=CC=C1	0	0
	14740165	135457712	COC1=C(C=C(C(=C1)/C=C/2\C(=O)N/C(=N\S(=O)(=O)C3=CC=CC=C3)/S2)[N+](=O)[O-])OC	0	0
	14739353	1630686	CC1=CC(=C2C(=C1)C(=NC(=N2)C(F)(F)F)NCCCN3CCOCC3)C	0	0
	14736275	1183863	CC1=C(C2=C(O1)C3=CC=CC=C3C(=C2)NS(=O)(=O)C4=CC=C(C=C4)OC)C(=O)C	0	0
	7967417	4429890	CC1=C(NC2=C1C(=O)CC(C2)C3=C(C=CC(=C3)OC)OC)C(=O)OC(C)C	0	0
	14735166	135458875	CN(C1=CC=CC=C1)/N=C/C2=CC(=C(C=C2)O)OC	0	0
	14734691	5721263	C1=CC=C(C(=C1)/C=C/C(=O)C2=CN=CC=C2)Cl	0	0
	14731999	838555	C1CCC2=C(C1)C(=C(S2)NC(=O)CSC3=NC=NN3)C#N	0	0
	7968777	5309597	C1COC2=C(O1)C=CC(=C2)NC3=C(N=C4N3C=CN=C4)C5=CC=C(C=C5)O	0	0
	7968060	767923	C1=CC=C(C=C1)C2=NN=C(S2)NC(=O)CSC3=NC=NN3	0	0
	7967653	726012	C1=COC(=C1)C2=NN=C(O2)SCC3=CC=C(C=C3)C(=O)O	0	0
	49722607	22554570	C1CN(CCN1C2=CC=CC=C2)C(=O)C3=CC=C(O3)CS(=O)C4=CC=CC=C4Cl	0	0
	49722602	22554569	COC1=CC=CC(=C1)N2CCN(CC2)C(=O)C3=CC=C(O3)CS(=O)C4=CC=CC=C4Cl	0	0
	49722598	22554664	COC1=CC=CC(=C1)N2CCN(CC2)C(=O)C3=CC=C(O3)CS(=O)C4=CC=C(C=C4)Cl	0	0
	49670459	24761576	CCCC(=O)NC1=CC2=C(C=C1)N(C(=N2)CN3CCN(CC3)C(=O)OCC)CC	0	0
	49679453	135461291	COC1=C(C=C(C(=C1)/C=C/C2=NC3=C(C=CC=C3O)C=C2)Br)O	0	0
	49678861	4304882	CC1=C(C(=O)N(N1)C(=S)N)N=NC2=C(C=C(C=C2)[N+](=O)[O-])Cl	0	0
	49678094	18560496	CC1=NC=C(C2=C1OC3=C(C2)C(=NC(=N3)C4=CC=CC=C4)SCC(=O)N5CCOCC5)CO	0	0
	49678091	20888086	CCC1=CC=C(C=C1)CNC(=O)CC2=CC=C(C=C2)NC(=O)C3=C(OCCS3)C	0	0
	49673084	2262639	COC1=C(C=CC(=C1)/C=C\2/C(=O)N=C(S2)N)OCC=C	0	0
	49670650	10156	CC(=O)NC1CCC2=CC(=C(C(=C2C3=CC=C(C(=O)C=C13)O)OC)OC)OC	0	0
	49670184	46500446	CC1=CC2=C(C=C1)NC(=C2C3=CC=CC=C3)C(=O)N/N=C/C4=CC=CC=C4C(=O)O	0	0
	49679485	120879	CC1C23CC(C14C5(C2N(CC5)CC=C3)C6=CC=CC=C6N4)C(=O)OC	0	0
	49669917	20975213	CN(CC#CCO)[C@H]1CCC2=CC(=C(C(=C2C3=CC=C(C(=O)C=C13)OC)OC)OC)OC	0	0
	49669883	5735740	CCOC1=CC=CC(=C1OC)/C=C/C2=NC3=C(C=CC=C3O)C=C2	0	0
	49669773	6895382	CC1=CC2=C(C=C1)NC(=C2C3=CC=CC=C3)C(=O)N/N=C/C4=C(C(=C(C=C4)OC)OC)C(=O)O	0	0
	49669494	6351925	CCN(CC)C1=CC=C2C(=CC1=O)[C@H](CCC3=CC(=C(C(=C32)OC)OC)OC)NC	0	0
	49669316	4750194	COC1=CC=C(C=C1)C(=O)N2CCC3=CC(=C(C=C3C2C4=CC(=C(C=C4)OC)OC)OC)OC	0	0
	49669132	16252295	CC(C)CCOC1=CC=C(C=C1)CO[C@@H]2[C@@H]3[C@H](O[C@@H]2C(CO)O)OC(O3)(C)C	0	0
	49679479	16002965	COC1=CC(=CC(=C1OC)OC)NC2=C3CCCC3=NC4=CC=CC=C42	0	0
	49714174	15990706	COC1=CC=CC=C1NC(=O)CN2C(=C(N=N2)C(=O)NCC3=CC=CS3)N	0	0
	49719964	16025017	CC1=CC(=CC=C1)N(C)S(=O)(=O)C2=CC=C(S2)C3=CC(=NO3)C	0	0
	49719589	20959079	CC1=CC(=C(C=C1)C)NS(=O)(=O)C2=CC=C(C=C2)C3=CN=C(O3)C4CC4	0	0
	49719686	16027973	COC1=CC=CC=C1CNS(=O)(=O)C2=CC=C(C=C2)C3=CN=C(O3)C4CC4	0	0
	49719680	20959105	CC1=CC(=CC=C1)N(C)S(=O)(=O)C2=CC=C(C=C2)C3=CN=C(O3)C4CC4	0	0
	49719605	20959087	CC1=CC(=CC(=C1)NS(=O)(=O)C2=CC=C(C=C2)C3=CN=C(O3)C4CC4)C	0	0
	49719604	20959061	CC1=C(C(=CC=C1)C)NS(=O)(=O)C2=CC=C(C=C2)C3=CN=C(O3)C4CC4	0	0
	49719601	20959060	CC1=C(C(=CC=C1)NS(=O)(=O)C2=CC=C(C=C2)C3=CN=C(O3)C4CC4)C	0	0
	49719595	20959080	CC1=CC(=C(C=C1)NS(=O)(=O)C2=CC=C(C=C2)C3=CN=C(O3)C4CC4)C	0	0
	49719528	20959111	COC1=CC=CC=C1NS(=O)(=O)C2=CC=C(C=C2)C3=CN=C(O3)C4CC4	0	0
	49714196	15990739	CCOC1=CC=CC=C1NC(=O)CN2C(=C(N=N2)C(=O)NCC3=CC=CS3)N	0	0
	49719527	16027999	CCOC1=CC=CC=C1NS(=O)(=O)C2=CC=C(C=C2)C3=CN=C(O3)C4CC4	0	0
	49718681	16010671	COC1=C(C=C(C=C1)NC(=O)C2CCCN2S(=O)(=O)C3=CC=CC4=C3N=CC=C4)OC	0	0
	49717032	16034298	CC1=CC=C(C=C1)S(=O)(=O)CC2=CC=C(O2)C(=O)N3CCN(CC3)C4=CC=CC(=C4C)C	0	0
	49716589	9541655	CCOC(=O)C1=C(OC2=C1C=C(C3=CC=CC=C32)NS(=O)(=O)C4=CC=C(C=C4)C(=O)O)C	0	0
	49716256	22434781	CC1=CC2=C(C=C1)SC3=C(C=C(C=C3)C(=O)NCC4CCCO4)N=C2C	0	0
	49714554	20858914	CCOC1=CC=C(C=C1)N(CC(=O)NC2=CC=CC=C2OCC)S(=O)(=O)C3=C(ON=C3C)C	0	0
	852641	655278	C1=CC=C(C(=C1)NCC2=C3C=CC=NC3=C(C=C2)O)F	0	0
	846887	264006	C=CCNC1=C2C(=NC=N1)N(C=N2)C3C(C(C(O3)CO)O)O	0	0
	844105	646414	CC1=C(C(C(=C(N1)C)C(=O)OC)C2=CC=C(C=C2)N(C)C)C(=O)OC	0	0
	24806650	820033	C1CCC(=NNC(=O)C2=NNC3=C2CCCC3)C1	0	0
	24790613	671565	CCCN1C(=O)C=CC(=N1)OC2=NC(=NC(=N2)N(C)C)N(C)C	0	0
	24790143	765959	C1=CC=C2C(=C1)C(=C(N2CCCl)O)N=NC(=S)N	0	0
	24790123	5731104	C1=CC=C2C(=C1)C(=O)N(C(=N2)/C=C/C3=CC=C(O3)[N+](=O)[O-])C4=CC=C(C=C4)O	0	0
	24789873	2877597	CC1=C(N2C=CC=NC2=N1)C3=CSC(=N3)NC4=CC=C(C=C4)OC.Br	0	0
	24789570	770154	C1=CC=C(C=C1)CNCC(=O)NC2=CC=C(C=C2)OC3=CC=CC=C3	0	0
	24789501	702333	CC1(CC2=CC=CC=C2C3=C1C(=O)N(C(=S)N3)C)C	0	0
	24789484	135460607	C/C(=C\CN1C2=C(C=C(C=C2)Br)C(=C1O)N=NC(=S)N)/Cl	0	0
	24789475	1015803	CC1=CC(N(C2=CC=CC=C12)S(=O)(=O)C3=CC=C(C=C3)NC(=O)C)(C)C	0	0
	24789459	2837048	CC1=CC(=C(C=C1)NC(=O)C2=CC=CO2)[N+](=O)[O-]	0	0
	24787160	1087790	COC1=C(C=C(C=C1)C(=O)OC2=CC=CC3=C2N=CC=C3)S(=O)(=O)N4CCOCC4	0	0
	24786883	681156	CC1=CC=C(C=C1)N=NC2=C(NN(C2=O)C(=S)N)C	0	0
	24784817	1788624	CC1=C(C=C(C=C1)[N+](=O)[O-])N=NC2=C(NN(C2=O)C(=S)N)C3=CC=C(C=C3)[N+](=O)[O-]	0	0
	24784648	1004945	CC1=CC(N(C2=C1C=C(C=C2)OC)S(=O)(=O)C3=CC=C(C=C3)Br)(C)C	0	0
	24784551	4553981	C1=CC(=CC(=C1)Cl)N=NC2=C(NN(C2=O)C(=S)N)C3=CC=C(C=C3)[N+](=O)[O-]	0	0
	24783991	794101	CC1=CC=C(C2=NSN=C12)/C=[N+](/C3=CC=C(C=C3)N(C)C)\[O-]	0	0
	24790773	761927	CN1C2=CC=CC=C2N(C1=O)CC3=CC=CC=C3Cl	0	0
	24801177	135454435	CC1=CC(=CC(=C1)N2CC(=C(C2=N)C3=NC4=CC=CC=C4C(=O)N3)O)C	0	0
	24801252	3120900	CC1=CC=C(O1)C2CC(=O)NC(=C2C#N)SCC(=O)OC	0	0
	24804401	3153314	COC1=CC(=CC(=C1OC)OC)C2C3=CC4=C(C=C3OC(=C2C#N)N)OCO4	0	0
	24805680	761914	CN1C2=CC=CC=C2N(C1=O)CC3=CC=CC=C3Br	0	0
	24805350	2130284	CC1=CC2=C(C=C1)N(C(=O)C2=O)CCOC3=CC=CC=C3	0	0
	24805246	2891495	C1COCCN1C2=C(C=C(C=C2)[N+](=O)[O-])C(=O)C3=CC=C(C=C3)Cl	0	0
	24804650	3164907	COC1=CC(=C(C=C1)OC)C2CC(=O)NC3=NNC(=C23)C4=CC=CC=C4	0	0
	24804616	3223655	CC(C)C(=O)NNC(=O)CN1CCN(CC1)C2=NC(=CS2)C3=CC(=CC=C3)OC	0	0
	24804410	800048	CCN1C2=CC=CC=C2C(=C(C1=O)[N+](=O)[O-])Cl	0	0
	24803802	135444827	COC1=CC=CC(=C1)N2CC(=C(C2=N)C3=NC4=CC=CC=C4S3)O	0	0
	24801822	988603	CC1=CC=C(C=C1)S(=O)(=O)N2C3=C(C=C(C=C3)OC)C(=CC2(C)C)C	0	0
	24803260	1550199	C1=CC=C(C=C1)/C=C\C(=O)OC2=CC=CC3=C2N=CC=C3	0	0
	24803081	820020	C1CCC(=NNC(=O)C2=NNC3=C2CCC3)C1	0	0
	24802927	135417554	COC1=CC=CC=C1C2=NOC(=N2)CSC3=NC(=CC(=O)N3)N	0	0
	24802617	2227542	CC1(CC2=CC(=C(C=C2C3=CC(=O)C(=O)N31)OC)OC)C	0	0
	24802344	835019	COC1=CC=C(C=C1)NC(=S)NC(=O)/C=C/C2=CC=CO2	0	0
	24802174	1069778	CCOC1=CC2=C(C=C1)N(C(C=C2C)(C)C)S(=O)(=O)C3=CC=C(C=C3)C	0	0
	24780396	135403330	CC1(CC(=O)C(=C(C1C(=O)OC)O)C=NC2=CC=CC=C2)C	0	0
	24780163	2988155	CC1=NN2C(=C(C=NC2=C1C3=CC(=C(C=C3)OC)OC)C#N)N	0	0
	17509085	5757569	C1=COC(=C1)/C=C/C=N/NC(=O)CC2=CC=CS2	0	0
	14724517	224214	C1=CC=C(C(=C1)C=O)OCCOC2=CC=CC=C2C=O	0	0
	14725862	3147219	C1=CC=C2C(=C1)C3=CC=CC=C3N2C(=O)C4=CC=C(C=C4)N	0	0
	14725719	1175775	CC(C)N1C2=C(N=C1SCC(=O)NC3=CC=CC=C3)N(C(=O)N(C2=O)C)C	0	0
	14725151	44246753	CCCCOC1=C(C=C(C=C1)Br)/C(=N/NC2=NCCN2)/C.C(=O)(C(=O)O)O	0	0
	14725049	815398	CN(C)C1=CC=C(C=C1)C(=O)C2=CC=C(C3=CC=CC=C32)N(C)C	0	0
	14724785	815403	CN(C)C1=CC=C(C=C1)C(=O)C2=CC=C(C3=CC=CC=C32)OC	0	0
	14724527	9556781	CC1=CC(=CC=C1)C(=O)OC2=CC=C(C=C2)/C=N/O	0	0
	14723630	690129	COCC1=C2C=CC=NC2=C(C=C1)O	0	0
	14726291	3157608	CCCC(C)NC(=O)C1=CC=C(C=C1)C2N(C(=O)CS2)CC3=CC=CO3	0	0
	14722047	1429831	CC1=CC2=C(C=C1C)N=C(N2)C3CCN(CC3)C(=O)NC4=CC=CC=C4OC	0	0
	14721813	1450163	CC1=CC(=C2C(=C1)C=C(C(=N2)SCC(=O)N3CC(=O)NC4=CC=CC=C43)C#N)C	0	0
	14721523	700833	C1=CC2=C(C(=C(C=C2Cl)Cl)OC(=O)C3=CC=CS3)N=C1	0	0
	14721338	2908166	CC1=C(SC2=C1C(=O)N(C(=N2)SC3CCOC3=O)CC=C)C	0	0
	14721278	2872320	CC1=NN(C2=C1C(C(=C(O2)N)C#N)C3=CC=CC=C3)CC4=CC=CC=C4	0	0
	14721072	1139890	CCC(=O)NC1=NON=C1C2=NC3=CC=CC=C3N2CC4=CC=CC5=CC=CC=C54	0	0
	14726242	1087091	CC(=O)NC1=CC=C(C=C1)OC2=C(C=C(C(=C2)C#N)C#N)N3CCOCC3	0	0
	14726442	703616	COC1=C(C=C(C=C1)/C=C/C2=CC=NC=C2)OC	0	0
	17508816	135495651	CC12CCCCC1C2C(=O)N/N=C/C3=CC(=C(C(=C3)Br)O)OC	0	0
	17507542	9556723	CC1=CC=C(C=C1)/C=N/NC(=O)COC2=CC=CC=C2C3=CC=CC=C3	0	0
	17508555	1073564	C1=CC=C2C(=C1)C(=CN2CC3=CC=C(C=C3)F)/C=C(\C#N)/C(=O)NCC4=CC=CO4	0	0
	17508418	9593111	C1=CC=C(C=C1)C2=CC=CC=C2OCC(=O)N/N=C/C3=CC4=CC=CC=C4C=C3	0	0
	17508412	1468279	CC1=CC=C(C=C1)C(=O)NC2=NC(=C(S2)C(=O)NC3=CC4=C(CCC4)C=C3)C	0	0
	17508357	801114	CCC1=C(N2C3=CC=CC=C3N=C2C(=C1C)C#N)Cl	0	0
	17507912	781660	CCSC1=NC(=NC(=N1)C(Cl)Cl)C2=CC=CC=C2	0	0
	17507890	1114147	CC1=CC(=C(C=C1)C)N2C3=C(C=C(C=C3)[N+](=O)[O-])C=C4C2=NC(=O)NC4=O	0	0
	17507541	803826	CC1=NC(=C(C=C1)C#N)SCC2=CC=CC=C2[N+](=O)[O-]	0	0
	17407530	3124630	CC1=CC=CC=C1NC2=C(C(=O)OC3=CC=CC=C32)N	0	0
	17507540	3166945	C1CC2=C(C3=CC=CC=C31)OC(=C(C2C4=CC=CC=C4)C#N)N	0	0
	17507402	2871806	CCCOC1=C(C=C(C=C1)CN2C=CN=C2)[N+](=O)[O-]	0	0
	17507116	6873142	C/C(=C\C1=CC=CO1)/C=N/NC(=O)C2=CC(=NC3=CC=CC=C32)C4=CC=CC=C4	0	0
	17506036	1463819	COC1=CC=C(C=C1)NC(=O)CN2N=C(N=N2)C3=CC=CC=C3NS(=O)(=O)C4=CC=C(C=C4)OC	0	0
	17503728	135497918	C1=CC=C(C=C1)CSC2=NC=CC(=N2)N/N=C/C3=CC=CC=C3O	0	0
	17431626	5334380	C1=CC=C(C=C1)C(=O)/C=C/C2=CC=C(O2)C3=CC=CC=C3[N+](=O)[O-]	0	0
	24806234	16192768	COC1=CC=C(C=C1)OCC(CN2CCN(CC2)C3=CC=CC=C3)O.Cl	0	0
	24806804	777799	CC1=CC(=NC2=CC=CC=C12)NC3CCCCC3	0	0
	842151	644407	CCOC1=CC=CC=C1C2CC(=O)NC3=CC4=C(C=C23)OCCO4	0	0
	24807381	613657	C1=CC(=NN2C1=NN=C2C(F)(F)F)Cl	0	0
	49665294	899162	CC1=CC=C(C=C1)NC(=O)C2=CC(=NC3=CC=CC=C32)OC	0	0
	49665285	985658	CN1C2=C(C(=O)NC1=O)N(C(=N2)SCC(=O)N)CC3=CC(=CC=C3)Br	0	0
	49645375	704553	C1=CC(=CN=C1)C2=CSC(=N2)NC3=CC=C(C=C3)O	0	0
	49644396	2928826	CC1CC(C2=C(N1C(=O)C)C=CC(=C2)C)C3=CC=CC=C3	0	0
	49643962	1433038	CC1=C(C=C(C=C1)NC(=O)C2=CC=CS2)NC(=O)C3=C(C(=CC=C3)OC)OC	0	0
	49643585	1113672	C1COCCN1C2=NC(=NC(=N2)NC3=CC(=CC=C3)O)N4CCOCC4	0	0
	49643451	1108234	CCOC1=C(C=CC(=C1)C2=CC(=NC(=C2C#N)N)C3=CC=C(C=C3)NC(=O)C)O	0	0
	49642944	5447034	C/C(=N\NC(=S)N)/C1=CC(=C(S1)C2=CC=CC=C2)C3=CC=CC=C3	0	0
	49642931	3155239	CCCNC(=O)C1=CC=C(C=C1)C2=NN(C(=O)C3=CC=CC=C32)C	0	0
	49642864	9589895	COC1=C(C=C(C=C1Br)Br)/C=N/NC(=O)C2=CN=CC=C2	0	0
	49642612	6498925	CC(C)SC1=CC=CC=C1C(=O)NC2=CC3=C(C=C2)N(C(=O)N3C)C	0	0
	49641913	18469	COC1=CC=C(C=C1)C2=CC=C(N2C3=CC=CC=C3OC)CCC(=O)O	0	0
	49641821	704184	COC1=CC=C(C=C1)C(=O)N2C=C(C3=CC=CC=C32)C(=O)OC	0	0
	49641108	1164605	C1CCN(C1)C2=CC=C(C=C2)NC(=O)C3=C(C=CC(=C3)Cl)Cl	0	0
	49641016	717880	CN1C2=C(C=C(C=C2)N)SC3=CC=CC=C31	0	0
	49665354	3106494	CCOC1=CC=CC=C1N=NC2C(=NN(C2=O)C(=S)N)C	0	0
	49665373	3106492	CC1=NN(C(=O)C1N=NC2=CC=C(C=C2)F)C(=S)N	0	0
	49665585	3106406	CC1=C(C=C(C=C1)N=NC2C(=NN(C2=O)C(=S)N)C)Br	0	0
	49728004	3220822	C1CN(CCC1NC(=O)NC2=CC=C(C=C2)F)CC(=O)NC3=CC=CC=C3[N+](=O)[O-]	0	0
	56320432	6461481	CC1=CC=CC=C1C(=O)NC2=C(C=CC(=C2)S(=O)(=O)NCC3=CC=CC=N3)OC	0	0
	49734436	24793561	CC1=C(C=C(C=C1)NC(=O)CS(=O)CC(=O)NC2=CC=CC=C2C3=CC=C(O3)C)Cl	0	0
	49733428	6461723	CCOC1=C(C=C(C=C1)S(=O)(=O)NCC2=CC=CC=N2)NC(=O)C3=CC=CC=C3F	0	0
	49730212	9593989	C/C(=N\NC(=O)C1=CC(=CC(=C1)OC)OC)/CC(=O)NC2=CC=CC=N2	0	0
	49729926	9558377	COC1=CC=C(C=C1)C(=O)N/N=C/C2=CC=CC=C2OC(=O)C3=CC=CC=C3	0	0
	49729589	6501570	CN1C2=C(C=C(C=C2)NS(=O)(=O)C3=CC(=C(C=C3)OC)F)N(C1=O)C	0	0
	49727599	3155243	CN1C(=O)C2=CC=CC=C2C(=N1)C3=CC=C(C=C3)C(=O)N(C)C4CCCCC4	0	0
	49665615	705265	CCOC1=CC=C(C=C1)NC(=O)C2=CC(=NC3=CC=CC=C32)OC	0	0
	49727310	161167	C1=CC=C(C=C1)S(=O)(=O)NC2=CC=CC3=C2N=CC=C3	0	0
	49725962	1094903	CCN1C2=C3C(=C(C=C2)S(=O)(=O)NC4=CC=CC=C4O)C=CC=C3C1=O	0	0
	49725835	3179809	COC1=CC(=C(C=C1)N(CC(=O)NC2CCCC2)C(=O)CN3N=C(N=N3)C4=CC(=C(C=C4)OC)OC)OC	0	0
	49725567	24792317	COC1=CC2=C(C=C1)C=C(C(=O)N2)C3C4=CC(=C(C=C4CCN3C(=O)C5=CC=CO5)OC)OC	0	0
	49725514	2201316	CN1C(=O)C2=CC=CC=C2C(=N1)C3=CC=C(C=C3)OCC(=O)NC4=CC=CC=C4OC	0	0
	49681078	9559791	CC1(C(=O)NC2=C(O1)C=CC(=C2)C(=O)N/N=C/C3=CC(=C(C=C3)OC)OC)C	0	0
	47204941	3158484	COC1=C(C(=C(C=C1)C2CC(=O)NC3=CC(=C(C=C23)OC)OC)OC)OC	0	0
	47204908	2957657	CC1=CC(=C(C=C1)C)C2CC(=O)NC3=CC(=C(C=C23)OC)OC	0	0
	47204898	1015805	CC1=CC(N(C2=C1C=C(C=C2)OC)S(=O)(=O)C3=CC=C(C=C3)NC(=O)C)(C)C	0	0
	24807873	720937	C1=CC=C2C(=C1)C=CC=C2CSC3=NC=NC4=C3NC=N4	0	0
	24809281	355876	CC1=C(C2=NC3=CC=CC=C3N2C(=C1)Cl)C#N	0	0
	24808169	2141776	CC1=C2C(=CC=C1)C(=O)C(=O)N2CCCOC3=CC=CC=C3OC	0	0
	24808160	2130285	CC1=CC(=CC=C1)OCCN2C3=C(C=C(C=C3)C)C(=O)C2=O	0	0
	24808155	3157014	C1C(=O)N(C(=N)S1)C2=NC=C(S2)CC3=CC=CC=C3Cl	0	0
	24808085	1636748	CC1=CC(N2C3=C1C=C(C=C3C(=O)C2=O)OC(=O)C4=CC=CO4)(C)C	0	0
	24808048	2145489	CC1=CC=C(C=C1)OCCN2C3=C(C=C(C=C3)C)C(=O)C2=O	0	0
	24807669	9590987	COC1=CC(=C(C=C1)/C=N/NC2=NC=CN=C2Cl)OC	0	0
	24809489	1448062	CCOC(=O)C1=C(C2=C(N1C)C=C(S2)C)C=O	0	0
	24807584	711829	C1=CC=C2C(=C1)C(=CN2)C3=CSC(=N3)C4=CC=NC=C4	0	0
	24807520	3157015	C1C(=O)N(C(=N)S1)C2=NC=C(S2)CC3=CC(=CC=C3)Cl	0	0
	24807519	3157305	CC1=CC(=CC=C1)OCCCN2C3=C(C=C(C=C3)C)C(=O)C2=O	0	0
	24807464	3221041	COC1=CC(=CC(=C1OC)OC)C(=O)NC2CCN(CC2)CC3=NN=NN3CC4=CC=C(C=C4)F	0	0
	24807438	1502192	CCC(=O)NCC1=C(C=CC(=C1)C2=NN(C(=O)C3=CC=CC=C32)C)OC	0	0
	24807395	785587	COC1=C(C=C(C=C1)C2=NNC(=C2)C(=O)NN)OC	0	0
	24809407	818677	CC1=CC(=C2C=C(C(=NC2=C1)Cl)C=O)C	0	0
	24809637	738859	CC1=C(N(C2=CC=CC=C12)C(=O)CNC3=CC=C(C=C3)OC)C	0	0
	47204609	1101639	CCOC1=CC2=C(C=C1)N(C(C=C2C)(C)C)S(=O)(=O)C3=CC=C(C=C3)NC(=O)C	0	0
	47201220	23724230	CC/C(=C/C1=[N+](C2=C(S1)C=CC3=CC=CC=C32)C)/C=C\4/N(C5=C(S4)C=CC6=CC=CC=C65)C.[Cl-]	0	0
	47204498	3158485	COC1=C(C=C(C=C1)C2CC(=O)NC3=CC(=C(C=C23)OC)OC)Br	0	0
	47204122	2937553	CCOC1=CC=CC(=C1)C2CC(=O)NC3=CC(=C(C=C23)OC)OC	0	0
	47204074	1050959	COC1=C(C=C(C=C1)CN2C=C(C(C(=C2)C(=O)OC)C3=CC(=CC=C3)O)C(=O)OC)OC	0	0
	47203911	2952694	CC(=O)N1C(CC(=N1)C2=CC(=C(C=C2)OC)OC)C3=CC=CS3	0	0
	47202723	775897	C1=COC(=C1)/C=C(\C(=O)NN)/NC(=O)C2=CC=CO2	0	0
	47202538	2855009	CC1=C(C(NC(=O)N1)C2=CC(=C(C(=C2)Br)O)OC)C(=O)OCC3=CC=C(C=C3)OC	0	0
	47201049	42725	C1=CC=C(C(=C1)N)NC(=O)C2=CC=C(C=C2)N	0	0
	24809690	1742072	CC1=C(SC2=C1C(=O)N(C(=N2)SCC(=O)NCCO)CC=C)C	0	0
	47200867	2839401	C1=CC(=CC(=C1)Br)C2C3=C(C=C(C=C3)N)OC(=C2C#N)N	0	0
	47200762	1106398	CCOC1=CC=C(C=C1)N(CC(=O)NC2=CC=CC=C2OC)S(=O)(=O)C3=CC=CC=C3	0	0
	24818792	1016219	COC(=O)C1=CC(=CC(=C1)C(=O)N2CCN(CC2)C3=CC(=CC=C3)Cl)[N+](=O)[O-]	0	0
	24818269	677173	CCCC1=NN=C(S1)NC(=S)NC2=CC=CC=C2	0	0
	24817161	3103952	CC1=NN(C(=O)C1N=NC2=CC=CC=C2)C(=S)N	0	0
	24811304	5711093	CC1=CSC(=N1)N/N=C/C2=CC=CC=N2	0	0
	17413867	5734364	C1COCCN1C(=O)OC2=C(C=C(C=C2)Br)C(=O)/C=C/C3=CC=CS3	0	0
	17414938	804738	CC1=CC(=CC=C1)CN2C=C(C3=CC=CC=C32)/C=C/[N+](=O)[O-]	0	0
	17415062	1329154	CC1=C(C=CC=C1NC(=S)NC(=O)C(C2=CC=CC=C2)C3=CC=CC=C3)C(=O)O	0	0
	7978390	100335	CCN(CC)C1=CC2=C(C=C1)C=C(C(=O)O2)C3=NC4=CC=CC=C4N3C	0	0
	4261125	871395	CCOC1=CC=CC=C1C(=O)N2CCN(CC2)C3=CC(=CC=C3)Cl	0	0
	4260286	1295754	CN1C(=O)C2=CC=CC=C2C(=N1)C3=CC(=C(C=C3)OC)CNS(=O)(=O)C	0	0
	4258801	972528	CC1=C(C=C(C(=N1)SCCC(C)C)C#N)C(=O)C	0	0
	4255041	944686	CCC1=CC=C(O1)CCC(=O)NC2=C(C3=C(S2)CCCC3)C#N	0	0
	4254597	1505224	COC(=O)C1=CC=CC=C1NC(=O)CN2C3=CC=CC=C3N=C2C4=NON=C4N	0	0
	4254538	776925	CCOC(=O)C1=C(C(=C(N1)C)C(=O)C2=C(C=CC(=C2)F)F)C	0	0
	4252382	3245942	CCCOC1=CC=CC=C1C2CC(=O)NC3=CC4=C(C=C23)OCO4	0	0
	4252309	3245881	CC1=CC(=NN1CCC2=NC3=C4C=C(C(=CC4=NC(=S)N3N2)OC)OC)C	0	0
	4250468	3244273	CCN(CC)C1=CC=C(C=C1)NC(=O)CN2CCN(CC2)CC(=O)NC3=CC=CC=C3F	0	0
	4250129	3243986	CCCCOC1=CC=CC=C1C2CC(=O)NC3=C2C(=O)CCC3	0	0
	4249839	3243731	CCN1C(=C(C=N1)C2=NOC(C2)C(=O)NCC3=CC=C(C=C3)Cl)C	0	0
	4249439	135544653	CC1(CC2=CC(=C(C=C2C(=N1)/C(=N\O)/C#N)OC)OC)C	0	0
	4248346	3242434	CN1CCN(CC1)CC2=CC(=C3C=CC=NC3=C2O)COCC4=CC=CC=C4	0	0
	4248030	1589755	C1=CC=C(C=C1)N2C(=NN=N2)SCC(=O)NC3=NSC(=N3)C4=CC=C(C=C4)Cl	0	0
	4247581	2155717	CC1=CC(=NO1)NC(=O)CSC2=NN=C(O2)C3=CC(=CC=C3)OC	0	0
	4262411	2962908	CC1=C(NC2=C1C(=O)CC(C2)C3=CC=CC=C3)C(=O)OC	0	0
	4263298	135410569	COC1=CC=C(C=C1)C2=NOC(=N2)CSC3=NC(=C(C(=O)N3)C4=CC=CC=C4)N	0	0
	4264220	1305053	CC1=CC(=NO1)NC(=O)CSC2=NC3=CC=CC=C3C(=O)N2C4CCCC4	0	0
	7967786	5309035	CCOC(=O)N1CCC(CC1)NC(=O)CS(=O)(=O)CC2=C(OC(=N2)C3=CC=CC=C3C)C	0	0
	7977601	2844723	CN(C)C1=CC2=C(C=C1)C(C(=C(O2)N)C#N)C3=CC(=CC=C3)F	0	0
	7976777	135400439	CC1=CC(=C(C(=O)O1)C2=NCCSC(C2)C3=C(C=C(C=C3)OC)OC)O	0	0
	7976395	1041318	CC1=C(C=C(C=C1)C(=O)OC)NS(=O)(=O)C2=CC3=C(C=C2)OCCO3	0	0
	7975488	1122589	CC1=C(C=C(C=C1)C(=O)OC)NS(=O)(=O)C2=CC=C(C=C2)OC	0	0
	7974251	2854762	CCOC(=O)CSC1=C(C(CC(=O)N1)C2=CC=C(S2)C)C#N	0	0
	7973995	750538	C1=CC=NC(=C1)C(=S)NC2=CC=CC=N2	0	0
	7965177	5307467	CCOC1=CC=CC=C1N2CN3C(=O)CC(C(=C3SC2)C#N)C4=C(C=CC5=CC=CC=C54)OC	0	0
	4265004	894322	CCOC1=CC=C(C=C1)S(=O)(=O)NC2=C(C=CC(=C2)OC)OC	0	0
	7965064	1265525	COC1=CC(=CC(=C1OC)OC)C(=O)N2CCN(CC2)C3=C(C=CC(=C3)Cl)Cl	0	0
	7965049	905708	CC1=CC=C(C=C1)C2=C(OC3=NC=NC(=C23)N)C4=CC=C(C=C4)C	0	0
	7964761	5307214	CCOC1=CC=C(C=C1)N(CC(=O)NC2=CC=CC=C2C)S(=O)(=O)C3=C(ON=C3C)C	0	0
	4265688	2943604	COC1=CC=CC=C1C2CC(=O)NC3=CC4=C(C=C23)OCCO4	0	0
	4265673	952853	CCN(CC)C1=CC(=C(C=C1)NC(=O)C2=CC(=CC(=C2)OC)OC)C	0	0
	4265078	2973863	CCN1C2=C(C=C(C=C2)Br)C(C1=O)(C3COC(CC3=O)(C)C)O	0	0
	4247360	3241579	CCOC(=O)C1=C(C(=C(N1)C)C(=O)NC2=C(C=CC(=C2)Cl)C)C	0	0
	4247010	3241275	CCN1C(=C(C=N1)C2=NOC(C2)C(=O)NCC3=CC=CC=C3)C	0	0
	4246481	3240826	CCCCOC1=CC=CC=C1NC(=O)CN2C3=CC=CC=C3N=C2C4=NON=C4N	0	0
	17414129	5343154	CC1=CC=C(C=C1)C2=NNC(=C2)C(=O)N/N=C/C3=C(N(N=C3C)C4=CC=CC=C4)C	0	0
	17415930	2900050	CC1=CC(=C(C=C1)C(=O)C2=C(C=CC(=C2)[N+](=O)[O-])N3CCOCC3)C	0	0
	17415728	9587849	CN(CC(=O)O/N=C(/C1=CC=CC=N1)\N)S(=O)(=O)C2=C(C=CC(=C2)Cl)Cl	0	0
	17415149	2925984	C1CCN(CC1)C2=C(C=C(C=C2)[N+](=O)[O-])C(=O)C3=CC=C(C=C3)Br	0	0
	17414961	1290765	CC1=CC(=C(C(=C1)C)S(=O)(=O)NC2=CC=C3CCC4=C3C2=CC=C4)C	0	0
	17414919	2929403	C1=CC=C(C=C1)C(=O)NC2=NC=C(S2)CC3=CC=C(C=C3)SC(F)F	0	0
	17414893	887191	CC1=C(C=C(C=C1)C(=O)OC2=C3C(=C(C=C2)Cl)C=CC=N3)[N+](=O)[O-]	0	0
	17412765	741918	CC1=C(C(C(=C(N1)C)C(=O)OC)/C=C/C2=CC=CC=C2)C(=O)OC	0	0
	17416327	11958912	CC1=CC=C(C=C1)NC2=NC(=CS2)C3=C(N=C4N3C=CC=C4)C.Br	0	0
	17412498	5735007	C1COCCN1C(=O)OC2=C(C=C(C=C2)Cl)C(=O)/C=C/C3=CC=CS3	0	0
	17412452	5336432	CC(C)N1C2=CC=CC=C2/C(=C\C3=NC4=CC=CC=C4C(=O)N3C5=CC=CC=C5)/C1=O	0	0
	17412440	54708266	CCC1=CC=C(C=C1)/C=C\2/C(=C(C3=CC=CC=C3C2=O)O)C(=O)OCC	0	0
	17412354	1271399	CCOC1=C(C(=CC(=C1)/C=C(/C#N)\C(=O)NC2=CC=C(C=C2)O)Br)O	0	0
	17412281	980118	CCOC(=O)C1=C(NC(=C(C1/C=C/C2=CC=CC=C2)C(=O)OCC)C)C	0	0
	17412122	2295216	CC1=C(C=C(C=C1)C(=O)O)NC(=S)NC(=O)C(C2=CC=CC=C2)C3=CC=CC=C3	0	0
	17416130	878879	CC1=CC=CC=C1NCC(=O)C2=CC=C(C=C2)Br	0	0
	3711925	2088972	CC1=C(C(=NO1)C2=CC=CC=C2)C(=O)NC3=C(C=CC(=C3)C(F)(F)F)N4CCOCC4	0	0
	4246261	3240638	CCN1C2=CC=CC=C2C(=CC1=O)SCC(=O)N3CCC(CC3)C(=O)OCC	0	0
	4242001	161091	C1=CC=C(C=C1)C2=CC(=O)C3=CC=CC=C3N2	0	0
	4246001	3240400	CC1CCN(CC1)C(=O)CCCOC2=CC(=O)N(C3=CC=CC=C32)C	0	0
	4245785	1946667	C1=CC=C(C=C1)C2=NC3=C4C=CC=CC4=NC(=S)N3N2	0	0
	4244571	3239148	CCOC(=O)N1CCN(CC1)S(=O)(=O)C2=CC=C(C=C2)C(=O)NC3=C(C=C(C=C3)F)F	0	0
	4243060	3237836	C1CCC(CC1)C2=C(C(=NC(=C2C#N)SCC#N)N)C#N	0	0
	4242663	3237488	COC1=CC=C(C=C1)C2=NOC(C2)C(=O)NCC3=CC=C(C=C3)F	0	0
	4242320	3237190	COC1=CC(=CC(=C1OC)OC)C2=NOC(C2)C(=O)NCC3=CC=C(C=C3)F	0	0
	4241990	3236902	CC1=C(C(=NN1CC2=CC=CC=C2)C)NC(=O)C3=NOC(=C3)C4=C(C=CC(=C4)OC)OC	0	0
	3712888	2082098	CC1=CC=C(S1)S(=O)(=O)NC2=CC=CC3=C2C=CC=N3	0	0
	4241673	3236616	COC1=CC=CC=C1C2=CC(=NO2)C(=O)NC3=CN=CC=C3	0	0
	4241567	3236524	COC1=CC(=CC(=C1OC)OC)C2=NOC(C2)C(=O)NCC3=CC=CO3	0	0
	3715675	2410091	CC1=C(C(=NO1)C)CSC2=NC=NC3=CC=CC=C32	0	0
	3715474	2999226	CCCCN1C2=C(C=C(C=C2)S(=O)(=O)N)N=C1SCC(=O)C3=C(C=CC(=C3)OC)OC	0	0
	3715341	2999163	C1=CC=C(C=C1)N2C(=O)C3=C(N=C2SCC4=CN5C=CC=NC5=N4)SC=C3C6=CC=CO6	0	0
	3713133	2082094	C1=CC2=C(C=CC=N2)C(=C1)NS(=O)(=O)C3=CC=CS3	0	0
	7978151	755692	COC1=C(C=C(C=C1)C(=O)C2=CC(=C(C=C2)OC)N)N	0	0
	844139	646455	CCOC1=NC(=NC(=N1)N2CCC(CC2)C)OCC	0	0
	17411870	1344872	C1=CC=C2C(=C1)N=C(O2)C3=CC(=CC=C3)NC(=S)NC(=O)/C=C/C4=CC=CO4	0	0
	845575	647931	CCC1=NN=C(S1)NC(=O)CSC2=NN=C(O2)C3=CC=CC=C3NC(=O)C4=CC=CC=C4	0	0
	22403810	9688881	C/C(=N\NC(=S)NC)/C1=CC2=C(C=C1)OCCO2	0	0
	22403658	6903228	CC1=CC(=C(C=C1)NC(=S)N/N=C/C2=C(C=CC=C2Cl)Cl)C	0	0
	22403654	6902564	COC1=C(C=C(C=C1)C2=NN(C=C2/C=N/NC(=S)N)C3=CC=CC=C3)OC	0	0
	22403459	2450775	CC1=CC=CC=C1NC2=NC(=NC(=N2)N)COC(=O)C3=CC(=CC=C3)S(=O)(=O)N(C)C	0	0
	22403263	135521563	C1CC2=CC=CC=C2N(C1)CC(=O)N/N=C/C3=CC=CC=C3O	0	0
	22402659	4831734	CCN(CC)S(=O)(=O)C1=CC(=C(C=C1)N2CCOCC2)NC(=O)C3=C4CCCC4=NC5=CC=CC=C53	0	0
	22402002	4837066	COCCN1C2=C(N=C1C3=CC(=CC=C3)[N+](=O)[O-])N(C(=O)NC2=O)CC4=CC=CC=C4	0	0
	22401740	5009283	COC1=C(C=C(C=C1)S(=O)(=O)N2CCCCC2)NS(=O)(=O)C3=C(C=CC(=C3)Cl)Cl	0	0
	22401696	2380790	COC1=CC(=CC(=C1)NC(=O)COC(=O)CC2=CC=C(C=C2)C3=CC=CC=C3)OC	0	0
	22401642	2329160	CC1=C(SC(=N1)NC(=O)C2=CC(=C(C(=C2)OC)OC)OC)CC3=CC4=C(C=C3)OCO4	0	0
	22401075	9672017	CCOC1=CC=CC=C1OCC(=O)N/N=C(\C)/CC2=CC=C(C=C2)OC	0	0
	17517163	6904366	COC1=CC=CC=C1NS(=O)(=O)C2=CC=CC(=C2)C(=O)N/N=C/C3=CN(N=C3C4=CC=CC=C4)C5=CC=CC=C5	0	0
	17516748	1527277	CC1=CC=C(C=C1)C(=O)NC2=NC=C(S2)CC3=CC=C(C=C3)SC(F)F	0	0
	17516529	9609330	C/C(=N\NC(=S)NC)/C1=CC=C(S1)Cl	0	0
	17516310	9669713	CCOC1=CC(=CC(=C1OCC)OCC)C(=O)N/N=C(\C)/CC2=CC=C(C=C2)OC	0	0
	22404134	4881998	CC(C1=CC=CC=C1Cl)OC(=O)CNS(=O)(=O)C2=CC=C(C=C2)NC(=O)C	0	0
	22404947	6904280	CC1=CC(=C(C=C1)C)/C=N/NC(=S)NC(C)C	0	0
	22405153	2565009	COC1=CC=C(C=C1)CNC(=O)COC2=CC=C(C=C2)C(=O)C3=CC=C(C=C3)F	0	0
	22408584	9569149	CC(C)NC(=S)N/N=C(\C)/C1=CC(=C(C(=C1)OC)OC)OC	0	0
	22410343	4875479	CC1=CC=C(C=C1)C2=NN(C(C2)C3=CC=CO3)C(=O)CSC4=NC(=CC(=N4)N)N	0	0
	14720975	2841595	CCCCN1C2C(N(C1=O)C)N(C(=O)N2C)CCCC	0	0
	22410019	9659012	CCNC(=S)N/N=C(\C)/C1=CC=C(S1)Cl	0	0
	22409835	2558390	C1=CC=C(C=C1)CNC(=O)CC2=CC=C(C=C2)C3=CC=CC=C3	0	0
	22409642	2324950	CCOC(=S)SCC(=O)NC1=NC(=CS1)C2=CC=C(C=C2)Br	0	0
	22408739	2564901	C1=CC(=CC=C1CNC(=O)COC2=CC=C(C=C2)C(=O)C3=CC=C(C=C3)F)F	0	0
	22408484	2592745	C1=CC=C(C=C1)C(=O)C2=CC=C(C=C2)OCC(=O)NCC3=CC=C(C=C3)F	0	0
	22405264	6293266	CC1=CC=C(C=C1)S(=O)(=O)NC2=CC=C(C=C2)C(=O)/C=C/C3=CC(=C(C=C3OC)OC)OC	0	0
	22408089	2096413	C1=CC=C(C=C1)CNC(=O)COC(=O)CC2=CC=C(C=C2)C3=CC=CC=C3	0	0
	22407750	6108700	C1CN=C(SC1)NC2=CC=C(C=C2)C(=O)/C=C/C3=CC=CC=C3	0	0
	22407544	6901944	CCOC1=CC(=CC(=C1OCC)OCC)C(=O)N/N=C/C(=C/C2=CC=CC=C2)/Br	0	0
	22406986	722352	C1CCC2=C(C1)C(=C(S2)NC(=O)/C=C/C3=CC=CO3)C#N	0	0
	22406884	5398550	C/C(=N\NC(=S)NC)/C1=CC(=CC=C1)[N+](=O)[O-]	0	0
	22405834	2320375	C1=CC(=CC=C1CC2=CN=C(S2)NC(=O)C3=CC=C(C=C3)OC(F)F)SC(F)F	0	0
	17516039	2380810	COC1=CC=CC=C1CNC(=O)CSC2=CC=C(C=C2)Br	0	0
	17515945	6270946	C/C(=N\NC(=O)COC1=CC=C(C=C1)C(C)(C)C)/C2=CC=C(C=C2)N3CCOCC3	0	0
	17515938	5901690	CCOC(=O)/C=C/C(=O)OCC(=O)NC1=CC(=C(C=C1)OC)Cl	0	0
	856947	658308	CCOC1=CC=C(C=C1)NC2=NC(=NC(=C2)C)N3C(=CC(=N3)C)C	0	0
	861129	662393	CCN(CC)C1=CC=C(C=C1)C2=NN3C(=NN=C3S2)C4=CC=CC=C4OC	0	0
	859869	661174	CCCCOCCCN1C(=C(C2=NC3=CC=CC=C3N=C21)C(=O)OCCOC)N	0	0
	857775	5389112	COC(=O)C1=C(C2=CC=CC=C2N1)NC(=O)CN3CCN(CC3)C/C=C/C4=CC=CC=C4	0	0
	857677	659038	CN(C)C1=CC2=C(C=C1)C(C(=C(O2)N)C#N)C3=CC4=C(C(=C3)OC)OCO4	0	0
	857272	658614	CCN(CC)C1=CC2=C(C=C1)C(C(=C(O2)N)C#N)C3=CN=CC=C3	0	0
	857056	658411	CC1=CC(=NC(=N1)N2C(=CC(=N2)C)C)OC3=CC=C(C=C3)C(=O)OC	0	0
	856525	657882	COC1=CC2=C(C=C1)N3C=C(N=C3S2)C4=CC=CC=C4	0	0
	861415	662661	CN(C)C1=CC=C(C=C1)C2=NN3C(=NN=C3S2)C4=CC=CC=C4Cl	0	0
	856362	6603469	CC1=CC(=C(C(=C1)C)C(=O)CN2CCOCC2)C.Cl	0	0
	856308	657680	CC1=CC(=NC(=N1)N2C(=CC(=N2)C)C)OC3=CC=C(C=C3)C(=O)C	0	0
	853705	656364	CC(C)C(C1=NN=NN1CCOC)N(CC2=CC=CC=C2)CC3=CC4=C(C=CC(=C4)OC)NC3=O	0	0
	850617	653149	COC1=C(C=C2C(N(CCC2=C1)C(=O)C3CC3)C4=CC5=CC(=C(C=C5NC4=O)OC)OC)OC	0	0
	850589	653115	CC1=CC2=C(O1)C=C(N2C(C)C)C(=O)OCC(=O)NCC3=CC=CS3	0	0
	847164	649562	CCN1C(=NN=C1SCC(=O)C2=CC=C(C=C2)Cl)C(C)C	0	0
	861321	662572	CC1=CC(=NC(=N1)N2C(=CC(=N2)C)C)NC3=CC=C(C=C3)OC	0	0
	861435	662679	COC1=C(C=C(C=C1)C2=NN3C(=NN=C3SC2)C4=CC=CC=N4)OC	0	0
	14746661	2571537	CC1=CC2=C(C=C1)N=C(N2)SCC(=O)NC3=C(C=CC(=C3)C(F)(F)F)N4CCOCC4	0	0
	864533	665776	CC1=NC2=C(C(=NN2C(=C1)SCC#N)C)C3=CC=CC=C3	0	0
	14746546	4129908	CCOC1=CC=C(C=C1)S(=O)(=O)N2C(CC3=CC=CC=C32)C	0	0
	14744804	2558141	COC1=CC(=CC(=C1OC)OC)CC(=O)OCC(=O)C2=CC3=C(C=C2)OCCO3	0	0
	14744634	3415775	CCOC1=CC2=C(C=C1)N=C(S2)NC(=O)C3=CC(=C(C=C3)OC)S(=O)(=O)N4CCOCC4	0	0
	14743792	4961761	CC1(C(=O)NC(=O)N1)CCC2=CC=C(C=C2)O	0	0
	866078	667338	COC1=C(C=C2C(=C1)CCN3C2=CC(=NC3=O)NC4CCCC4)OC	0	0
	865818	6603234	CCC1=CC2=C(C=C1)OC(=O)C=C2CN3CCCCC3C.Cl	0	0
	864460	665706	C1CC2=C(C1)NN=C2C3=NN=C4N3N=C(CS4)C5=CC=CC=C5	0	0
	861716	662951	COC1=CC=C(C=C1)C(=O)N2C3=CC=CC=C3N=C2C4=CC=CO4	0	0
	864370	665618	CCN(CC)C1=CC=C(C=C1)C2=NN3C(=NN=C3S2)C4=NNC5=C4CCC5	0	0
	863953	665208	CCOC(=O)C1=C(N(C2=C1C(=C(C=C2)OC)NC(=O)CN3CCN(CC3)C(=O)C4=CC=CO4)C)C	0	0
	862793	664026	COC1=C(C=C2C(=C1)CCN3C2=CC(=NC3=O)NC4CCCCCC4)OC	0	0
	862386	663611	CC1(CC2=C(CO1)SC3=C2C(=NC(=N3)SC)SCC(=O)NCC4=CC=CO4)C	0	0
	861918	663143	CCOC1=CC=C(C=C1)C2=NN3C(=NN=C3SC2)C4=CC=CC=C4OC	0	0
	861731	662965	COC1=C(C=C(C=C1)C2=NN3C(=NN=C3SC2)C4=CC=CC=C4OC)OC	0	0
	17412059	3746305	COC1=CC(=C(C=C1)OC)C2C3=CC4=C(C=C3NC5=C2C(=O)OC5)OCO4	0	0
	17410530	1479811	CN(C1=NC(=NC2=CC=CC=C21)SC)NC(=O)C3=CC=C(C=C3)Cl	0	0
	17431845	2894113	C1CN(CCN1C2=C(C=C(C=C2)Cl)[N+](=O)[O-])C(=S)NC(=O)C3=CC=CS3	0	0
	7972026	687454	CC(=O)NC1=NC2=C(S1)C=C(C=C2)C3=NC4=CC=CC=C4O3	0	0
	24800740	16192409	CC1=CC=C(C=C1)N2C=C(C(=N2)C3=CC=C(C=C3)F)CNCCC4=NC=C(N4)C	0	0
	24800440	16192109	COC1=CC=C(C=C1)CC2(CCN(CC2)CC3=C4C(=CC=C3)N=CC=N4)CO	0	0
	24797414	2937856	CC1=C(C(NC(=S)N1)C2=C(C=C3CCCCC3=C2)OC)C(=O)N	0	0
	24797327	135433324	CCOC1=C(C=CC(=C1)/C=C\2/C(=C(C(=NC3=CC=CC=C3)S2)C(=O)OCC)O)OCC(=O)O	0	0
	24795995	833984	C1=CC=C(C=C1)COC2=CC=CC(=C2)CNC3=CC=C(C=C3)O	0	0
	24795829	1504526	CC1=NC2=CC=CC=C2C(=C1)CNC(=O)C3=CC(=CC(=C3)OC)OC	0	0
	24795346	833362	CCN(CC)C(=S)NC(=O)C1=CC=C(C=C1)F	0	0
	24795321	2223235	CC1=C(OC2=CC=CC=C12)C(=O)OC3=CC=CC4=C3N=CC=C4	0	0
	24794804	2236648	CC(C)(C)C(=O)NC(=S)NNC(=O)C1=CC=C(C=C1)C2=CC=CC=C2	0	0
	24794332	2978543	C1=CC=C(C=C1)C2=CC=C(C=C2)CNCC(C3=CC=CC=C3)O.Cl	0	0
	24793531	135433282	C/C(=N\N1C(NC2=CC=CC=C2C1=O)C3=CC=CO3)/C4=CC=CC=C4O	0	0
	24793057	974369	CN1CCN(CC1)C(=S)NC(=O)C2=CC=C(C=C2)C3=CC=CC=C3	0	0
	24792020	5735889	CCOC(=O)C(C)N1C(=O)/C(=C\C2=CC3=C(C=C2)N(C(=O)N3C)C)/SC1=O	0	0
	24788991	757705	CC1=CC2=C(C=C1)NC(=C2C3=CC=CC=C3)C(=O)NN=C4CCCCC4	0	0
	24788799	935387	CC1=CC=C(C=C1)NC(=S)NNC(=S)NC2=C(C=C(C=C2)C)C	0	0
	24803442	704023	C1=CC=C(C=C1)C2=CC3=C(S2)N=CNC3=S	0	0
	24806223	875146	COC1=CC2=C(C=C1)N=C(S2)NC(=S)NC(=O)C3=CC=CO3	0	0
	4254910	2145561	CC1=NN=C2N1N=C(S2)C3=CSC4=C3CCCC4	0	0
	47196846	2972268	CC1(CC2=CC(=C(C=C2C(=N1)C3=CC(=C(C=C3)OC)OC)OC)OC)C.Cl	0	0
	49724080	1035832	CCOC1=CC=C(C=C1)S(=O)(=O)N(CC(=O)NN=C2CCN(CC2)C)C3=CC=C(C=C3)C	0	0
	47200300	5299595	CC(=O)NC1=CC(=C(C=C1CC2=NC=CC3=CC(=C(C=C32)OC)OC)OC)OC	0	0
	47199522	2420253	COC1=CC(=CC(=C1)C(=O)N2CC(=O)NC3=CC=CC=C32)OC	0	0
	47199437	16804868	CC1=CC(=O)NC2=C1C=C(C=C2)S(=O)(=O)NC3=CC=C(C=C3)O	0	0
	47197342	2474165	CC(=O)C1=CC=C(C=C1)NC(=O)C2=CN(N=C2C3=CC(=C(C=C3)OC)[N+](=O)[O-])CCC#N	0	0
	47197325	2219423	CCOC1=C(C(=CC(=C1)C(=S)N2CCCC2)Cl)OCC=C	0	0
	4264093	135410581	COC1=C(C=C(C=C1)C2=NOC(=N2)CSC3=NC(=C(C(=O)N3)C4=CC=CC=C4)N)OC	0	0
	4257056	1259573	COC1=C(C=C(C=C1)CCN2C(=CC(=O)NC2=S)N)OC	0	0
	4261853	755902	CC1=C(C(=NO1)C)CSC2=NC3=CC=CC=C3C=C2	0	0
	4261455	984181	CC1=C(C(=NO1)C)CSC2=NC3=C(C=NN3)C(=O)N2C4=CC=CC=C4	0	0
	4260397	1242782	C1COCCN1CC2=CC(=C3C=CC=NC3=C2OC(=O)C4=CC=C(C=C4)F)Cl	0	0
	4259110	2980758	CCCOC1=CC=CC=C1C2CC(=O)NC3=CC4=C(C=C23)OCCO4	0	0
	4258176	2955678	CC(C)OC1=CC=CC=C1C2CC(=O)NC3=CC4=C(C=C23)OCCO4	0	0
	4258130	721062	CC1=CC(=NC(=N1)NCC2=CC=CC=C2)OC	0	0
	24788372	1782242	C1COCCN1C2=CC=C(O2)/C=C/3\C(=O)N(C(=O)N3)C4=CC(=CC=C4)Cl	0	0
	24786485	1249231	CN1C2=C(C=C(C=C2)NS(=O)(=O)C3=CC=C(S3)Br)N(C1=O)C	0	0
	24786028	874878	CC1=C(SC(=N1)NC(=S)NC2=CC=CC=C2)C	0	0
	17432885	2898713	CC1=C(C=C(C=C1)C(=O)C2=C(C=CC(=C2)[N+](=O)[O-])N3CCCCC3)C	0	0
	17506370	2792223	CC1=CC(=NC(=C1C#N)SCC2=C(C=CC=C2F)[N+](=O)[O-])C	0	0
	17505512	2928693	CC1=C(C(=O)NN1)C(C2=CN(C3=CC=CC=C32)CC4=CC=C(C=C4)F)C5=C(NNC5=O)C	0	0
	17433898	1310660	C1=CC=C(C(=C1)C#N)NC(=O)C2=CC=CC(=C2)COC3=C(C=C(C=C3)Cl)Cl	0	0
	17433892	2943798	CC1CCCN(C1)C2=C(C=C(C=C2)[N+](=O)[O-])C(=O)C3=CC=CC=C3	0	0
	17433043	2910068	C1CSC(=O)C1NC(=S)NC(=O)C2=CC=CC=C2	0	0
	17433009	2941648	C1C2CC3CC1CC(C2)(C3)C(=O)OC4=C5C(=C(C=C4)Cl)C=CC=N5	0	0
	17432878	805875	CCOC(=O)CC1=CSC(=N1)NC(=S)NC(=O)C2=CC=CC=C2	0	0
	17506595	898228	CC1=CN=C(C=C1)NC(=O)/C=C/C2=CC=CO2	0	0
	17432820	2899437	CC1=CC=C(C=C1)C(=O)C2=C(C=CC(=C2)[N+](=O)[O-])N3CCCCC3	0	0
	17432774	2899074	CC1=CC(=C(C=C1)C(=O)C2=C(C=CC(=C2)[N+](=O)[O-])N3CCCCC3)C	0	0
	17432595	5719812	CC1=C(C2=CC=CC=C2N1C)/C=N\NC(=O)C3COC4=CC=CC=C4O3	0	0
	17432346	1873833	CCC1=CC=C(O1)CCC(=O)NC2=NC=C(S2)CC3=CC=CC=C3Cl	0	0
	17432183	1244464	CC1=CC=C(O1)CCC(=O)NC2=NC=C(S2)CC3=C(C(=CC=C3)Cl)Cl	0	0
	17431886	1346013	CC1=CC=C(C=C1)NS(=O)(=O)C2=C(C=CC(=C2)C3=NNC(=O)C4=CC=CC=C43)C	0	0
	17506527	805979	C1=CC=C(C=C1)NC(=S)C2=NC3=CC=CC=C3S2	0	0
	17506613	5907172	COC1=CC(=CC(=C1OC)OC)C(=O)O/N=C(/C2=CC=C(C=C2)[N+](=O)[O-])\N	0	0
	24785036	754961	CC(C)N1C2=CC(=C(C=C2N(C1=O)C(C)C)OC)[N+](=O)[O-]	0	0
	22415882	2908370	C1CSC(=O)C1NC(=S)NC(=O)C2=CC=CS2	0	0
	24783858	1791946	COC1=CC=C(C=C1)C(=O)NC(=S)N(CC=C)CC=C	0	0
	24782524	260645	C1=CC2=C(C=C(C(=C2N=C1)O)[N+](=O)[O-])Cl	0	0
	24780788	2877526	CC1=C(N2C=CC=NC2=N1)C3=CSC(=N3)NC4=CC=C(C=C4)N(C)C.Br	0	0
	22417013	2275582	C1=COC(=C1)/C=C\C(=O)NC2=C(C=CC(=C2)[N+](=O)[O-])F	0	0
	22416967	6898209	CCOC1=C(C=CC(=C1)/C=N/O)OCC2=CC=CC=C2F	0	0
	22416903	2915477	COC1=CC=C(C=C1)C(=O)C2=C(C=CC(=C2)[N+](=O)[O-])N3CCOCC3	0	0
	22415867	1336288	COC1=C(C=CC(=C1)NC(=S)NC(=O)C2=CC=CC=C2F)NC(=O)C3=CC=CO3	0	0
	17506643	2285426	CC(=O)NC1=CC=C(C=C1)S(=O)(=O)OC2=C(C=CC(=C2)C=O)OC	0	0
	22415432	135401479	CC(C)CCCN1C(=C(C(=O)NC1=O)/C=C\2/C=CC=N2)O	0	0
	22415356	2176608	C1COCCN1C2=CC=C(O2)/C=C/3\C(=O)N(C(=O)N3)C4=CC=CC=C4	0	0
	22403915	2899800	CCOC1=CC=C(C=C1)C(=O)C2=C(C=CC(=C2)[N+](=O)[O-])N3CCOCC3	0	0
	22403223	847678	CC1=CC=C(C=C1)SCC(=O)NCC2=CC=CC=C2OC	0	0
	17506948	2942959	CCC(C)NC(=O)C1=CC=CC=C1NC(=O)C2=CC=C(C=C2)CSC3=CC=CC=C3	0	0
	17506682	2943134	CCOC1=CC=C(C=C1)NCC2=CC=CC=C2OCC3=CC(=CC=C3)F.Cl	0	0
	49825546	739449	C1=CC=C(C(=C1)[N+](=O)[O-])S(=O)(=O)NC2=CC=CC3=C2N=CC=C3	0	0
	7973179	2868302	CS(=O)(=O)C1=C(C(=O)N(C1C2=CC=CC=C2)C3=CC=CC=C3)O	0	0
	17410369	1481617	C1=CC=C2C(=C1)C=C(C(=N2)SCC3=CC(=C(C=C3)Cl)Cl)C=O	0	0
	7974564	1077596	C1COCCN1C(=O)OC2=CC3=C(C=C2)C=CC(=C3)OC(=O)N4CCOCC4	0	0
	17386608	1819461	COC1=CC=CC\2=C1C(=O)O/C2=C\C3=CC(=C(C=C3)O)OC	0	0
	17386500	9617636	C/C(=C\C1=CC=CO1)/C=N/NC(=O)C2=CC(=NC3=CC=CC=C32)C4=CC=NC=C4	0	0
	17386411	1767917	CC1=C(C(=NN1CCC(=O)NNC(=S)NCC(C)C)C)Br	0	0
	17386215	135490278	CC1=CC(=NN1C2=NC(=NC(=N2)N/N=C/C3=C(C(=CC=C3)OC)O)NC4=CC=CC=C4)C	0	0
	17386193	1227256	CCC(=O)NC1=C(C=C(C=C1)SC#N)C	0	0
	16952836	2303849	COC1=CC=CC=C1N2CCN(CC2)CC3=C4C=CC=NC4=C(C=C3)O	0	0
	14746395	2047338	CC1=C(C=C(C=C1)OC2=CC=C(C=C2)C3=NC(=NC(=N3)N)N)C	0	0
	14746255	135401621	C1=C(C=C(C=C1Cl)Cl)NC(=O)CSC2=NC(=CC(=O)N2)N	0	0
	14745754	6901636	CNC(=S)N/N=C\1/C2=CC=CC3=C2C(=CC=C3)C1=O	0	0
	14745172	4262514	C1=CC=C2C=C(C=CC2=C1)C(=O)CSC3=C(C=CC=N3)C(=O)O	0	0
	14745151	5213584	C1CCC2(CC1)C(=NC(=S)N2CC#N)NC3=CC(=CC=C3)Cl	0	0
	14745130	2123742	CC1=CC(=CC(=C1)C(=O)N2CC(=O)NC3=CC=CC=C32)C	0	0
	14744185	4101144	CCC(C)N1C(=C(C2=NC3=CC=CC=C3N=C21)C#N)NC(=O)C4=CC=CC=C4	0	0
	14744044	2376084	CC1=C(C(=NO1)C)CSC2=NC3=CC=CC=C3C(=O)N2CC=C	0	0
	14743466	3161780	C1C(CC(=O)C2=CN3C(=NC=N3)N=C21)C4=CC=CC=C4	0	0
	17386799	840906	COC1=CC=C(C=C1)C2=C(C=NN2)/C=C(\C#N)/C(=O)NC3CC3	0	0
	17386904	6875012	CCC1=CC=C(S1)/C=N/NC(=O)C2=CC(=NC3=CC=CC=C32)C4CC4	0	0
	17386964	6875524	CCCC(=O)NC1=CC=C(C=C1)C(=O)N/N=C/C2=CN=CC=C2	0	0
	17407725	5765850	CC1(CC2=CC=CC=C2/C(=C/C(=O)C3=CC=C(C=C3)OC)/N1C)C	0	0
	17409456	2768987	CCCSC1=NC(=O)N2C=CC=C(C2=N1)C	0	0
	17408986	2183846	CCN1C2=C(C=C(C=C2)NC(=O)C3=CC(=C(C(=C3)OC)OC)OC)C4=CC=CC=C41	0	0
	17408724	2898055	CC1=CC=C(C=C1)NC2=NC(=CS2)C3=C(N=C4N3C=CC=N4)C	0	0
	17408422	2301821	CC1=CC=C(C=C1)/C(=C\C2=CC=C(O2)N3CCOCC3)/C#N	0	0
	17408206	3216929	CC1=CC(=C2C(=C1)C=C(C(=N2)Cl)CN(CCOC)C(=O)NC3=CC=CC=C3)C	0	0
	17408073	6871868	COC1=CC=C(C=C1)/C=N/NC(=O)COC2=CC=CC=C2C3=CC=CC=C3	0	0
	17406659	3711958	CCCCNC(=S)NNC(=O)CCN1C(=C(C(=N1)C)Br)C	0	0
	17387211	6874924	C/C(=C\C1=CC=CO1)/C=N/NC(=O)C2=CC(=NC3=CC=CC=C32)C4=CC=C(C=C4)Cl	0	0
	17403673	9593110	C1=CC=C(C=C1)C2=CC=CC=C2OCC(=O)N/N=C/C3=CC=CC4=CC=CC=C43	0	0
	17402533	5260641	COC1=CC=CC=C1C2C3=CC4=C(C=C3NC5=C2C(=O)OC5)OCO4	0	0
	17401776	1947798	CN1C2=CN(C(=C2C(=O)N(C1=O)C)C3=CC=C(C=C3)OC)N4CCOCC4	0	0
	17401701	1400145	C1C(=NN2C(=NN=C2S1)C3=CC(=NN3)C4=CC=CC=C4)C5=CC6=CC=CC=C6C=C5	0	0
	17401700	1400670	C1C(=NN2C(=NN=C2S1)C3=CC(=NN3)C4=CC=CC=C4)C5=CC=C(C=C5)Cl	0	0
	17387909	842941	CC1=CC(=CC=C1)NC(=S)NNC(=O)CCN2C=C(C=N2)C	0	0
	14743139	3523871	COC1=C(C=C(C=C1)C2=NN3C(=NN=C3SC2)C4CCCCC4)OC	0	0
	14742883	4889628	CC1=CC(=O)OC2=C1C=CC(=C2)OCC3CC(=NO3)C4=CC=CC=C4Cl	0	0
	14742764	4889526	CN1C2=CC=CC=C2N=C1C3=C(N(C4=NC5=CC=CC=C5N=C34)CCCOC)N	0	0
	14723286	604128	CC1=CC=C(C=C1)S(=O)(=O)N2C3=C(C=C(C=C3)C)C(=CC2(C)C)C	0	0
	14732022	2769097	CC1=C(C=C(C(=N1)N(C)CC2=CC=CC=C2)C#N)C(=O)OC	0	0
	14731889	5350331	CCOC1=C(C=CC(=C1)/C=N/N2C=NN=C2)OCCOC3=C(C=C(C=C3)CC=C)OC	0	0
	14731238	894308	CCOC1=CC=C(C=C1)S(=O)(=O)NC2=CC=CC=C2C(=O)OCC	0	0
	14729221	2767378	CCCSC1=NC(=C(C=C1C#N)C(=O)C)C	0	0
	14724559	626288	CC1=CC=C(C=C1)C2N3C(OCC3(CO2)CO)C4=CC=C(C=C4)C	0	0
	14723293	687221	CC1=CC=C(C=C1)S(=O)(=O)N2C3=C(C=CC(=C3)C)C(=CC2(C)C)C	0	0
	14723279	687218	CC1=CC=C(C=C1)S(=O)(=O)N2C3=CC=CC=C3C(=CC2(C)C)C	0	0
	14733691	5734908	C1=CC(=CC(=C1)[N+](=O)[O-])C(=O)OC2=C(C=C(C=C2)F)C(=O)/C=C/C3=CC=CS3	0	0
	49827873	25237306	C/C(=N\NC(=O)C1=CC(=NC2=CC=CC=C21)C3=CC=C(C=C3)OC)/C4=CN=CC=C4	0	0
	49827784	25237138	COC1=C(C=C(C=C1)/C=N\NC(=O)C2=CC=CC=C2F)COC3=C(C=C(C=C3)F)F	0	0
	49823761	2957326	C1=CC(=CC=C1NC(=O)NC2=NOC=C2)[N+](=O)[O-]	0	0
	7976312	568416	CC1=C(C=CC(=C1)Cl)OCCCC(=O)NO	0	0
	7975152	730810	CC1=CC2=C(C=C1)NC(=CC2=O)C3=CC=CC=C3	0	0
	7974638	805122	CC1CCC(CC1)N2C(=O)C3=CC=CC=C3NC2=S	0	0
	14733191	9550406	CCCC1=NC2=C(C=CC(=C2)C(=O)NCCCOCC)SC3=CC=CC=C31	0	0
	14733973	6870078	C1CC2=C(C1)NN=C2C(=O)N/N=C/C(=C\C3=CC=CC=C3)/Br	0	0
	14742267	917107	C1C2CC3CC1CC(C2)(C3)N4C(=S)N=NN4	0	0
	14740106	5735869	CCOC(=O)C(C)N1C(=O)/C(=C\C2=C(N(C(=C2)C)C3=CC=CC=N3)C)/SC1=O	0	0
	14742009	389128	CCOC(=O)C(C(F)(F)F)(NCC1=CC=CC=C1)NC(=O)C2=CC=CC=C2	0	0
	14741899	1908848	CCOC(=O)C1=C(SC2=C1N(C3=C(S2)C=CC(=C3)Cl)C(=O)C)C	0	0
	14741415	9608982	CN1C2=CC=CC=C2N(C1=S)/N=C/C3=CC(=C(C=C3)OC)OC	0	0
	14740622	2904655	CN(C)C1=CC=C(C=C1)NC(=O)C2=C(N=C(S2)SCC(=O)NC3=CC=C(C=C3)OC)N	0	0
	14740309	684756	CCOC(=O)C1=C(C(=C(N1)C)C(=O)C2=CC=C(C=C2)C)C	0	0
	14740133	2959475	CCOC1=C(C=C(C=C1Cl)CNCC(C)C)OC.Cl	0	0
	14739314	5414982	C1=CC(=C(C(=C1)Cl)Cl)C2=CC=C(O2)/C=N\NC(=S)N	0	0
	14734290	82533	CC1=CC=C(C=C1)S(=O)(=O)NC2=CC=CC3=C2N=CC=C3	0	0
	14736861	135414694	C1=CC=C(C=C1)C2=C(N=C(NC2=O)SCC3=NC(=NO3)C4=CC=CC=C4)N	0	0
	14736842	893741	CC1=NC(=CC=C1)NS(=O)(=O)C2=CC=C(C=C2)C3CCCCC3	0	0
	14736811	1291609	COC1=C(C=CC(=C1)S(=O)(=O)N2CCCCC2)NC(=O)/C=C/C3=CC=CC=C3	0	0
	14735827	949169	COC1=CC=CC=C1N2C=NC3=C2C=CC(=C3)NCC4=CC=CS4	0	0
	14735750	694035	CC1=CC(=C2C=C(C=CC2=N1)Br)C(=O)NN	0	0
	14735286	2901168	C1CN(CCN1C(=O)COC2=CC=C(C=C2)C3=CC=CC=C3)S(=O)(=O)CC4=CC=CC=C4	0	0
	26732598	10256643	CCNC(=O)[C@@H]1[C@H]([C@H]([C@@H](O1)N2C=NC3=C(N=C(N=C32)NCCC4=CC=C(C=C4)CCC(=O)O)N)O)O.Cl	0	0
	17412452	5336432	CC(C)N1C2=CC=CC=C2/C(=C\C3=NC4=CC=CC=C4C(=O)N3C5=CC=CC=C5)/C1=O	1	42
	85269712	2313778	C1=CC=C(C(=C1)/C=C\2/C(=O)N(C(=S)S2)CCCC(=O)NC3=CN=CC=C3)OC(F)F	1	40
	49646648	917183	CC1=CC=C(C=C1)C(=O)SC2=CC=CC=CC2=O	1	43
	22407750	6108700	C1CN=C(SC1)NC2=CC=C(C=C2)C(=O)/C=C/C3=CC=CC=C3	1	41
	26665593	6859360	C1=CC=C(C=C1)/C=C(/C=N/N2C(=NNC2=S)C3=CC=CO3)\Cl	1	40
	49646965	1390982	COC1=CC=CC=C1C(=O)NC2=CC=CC=C2SC(=O)C3=CC=CC=C3OC	1	41
	26665014	360474	CN(C)C1=NC(=NCC2=CC=CO2)SS1.Br	1	41
	14742003	3757655	CCOP(=O)(C1(C=C(C(=O)C2=CC=CC=C21)Br)NS(=O)(=O)C3=CC=CC=C3)OCC	1	42
	85272974	15784539	CCCC[C@@H](C)C[C@@H](C)C(=O)N(C)[C@@H](CC(C)C)C(=O)N[C@@H](C(C)OC(=O)C)C(=O)N(C)[C@@H](C(C)C)C(=O)N1C[C@H](C[C@H]1C(=O)N2[C@H](C=CC2=O)C)O	1	40
	17515363	6893523	CCOC(=O)C1=C(NC(=C1C)C(=O)N/N=C/C2=CC=C(C=C2)Br)C	1	42
	24814460	1507407	CC1=C(C2=NC3=CC(=C(C=C3N2C(=C1)Cl)F)F)C#N	1	86
	24804410	800048	CCN1C2=CC=CC=C2C(=C(C1=O)[N+](=O)[O-])Cl	1	86
	4244638	3239209	CCCC1=NOC2=C1C(C(=C(N2)N)C#N)C3=COC=C3	1	41
	4244974	2928973	C1=CC=C2C(=C1)C(=CS2(=O)=O)SC3=NC4=C(O3)C=CC(=C4)Cl	1	43
	49673523	2096340	COC1=C(C=C(C=C1)/C=C/2\CCC3=CC=CC=C3C2=O)O	1	40
	49666927	2006281	CC1=CC(=NN1C2=NC3=CC=CC=C3C(=O)N2OCC#N)C	1	41
	24807520	3157015	C1C(=O)N(C(=N)S1)C2=NC=C(S2)CC3=CC(=CC=C3)Cl	1	64
	856002	3194	C1=CC=C(C=C1)N2C(=O)C3=CC=CC=C3[Se]2	1	42
	85268712	2351493	C1=CC=C(C=C1)C(=NNC(=O)C2=CC=CC=C2)C3=CC=CC=N3	1	40
	14724991	686057	C1=CC2=C(C(=C(C=C2Cl)Cl)OC(=O)C3=CC=CO3)N=C1	1	42
	49680524	16240451	CCOC1=C(C=CC(=C1)/C=C\2/C(=O)/C(=C/C3=CC(=C(C=C3)O)OCC)/CN(C2)C)O.Cl	1	84
	24808155	3157014	C1C(=O)N(C(=N)S1)C2=NC=C(S2)CC3=CC=CC=C3Cl	1	42
	49732327	222275	C1=CC=C2C(=C1)C3=CC=CC=C3N=C2CCl	1	41
	24809281	355876	CC1=C(C2=NC3=CC=CC=C3N2C(=C1)Cl)C#N	1	86
	49666782	5322719	CC1C/C(=C\C2=CC(=C(C(=C2)OC)OC)OC)/C(=O)/C(=C/C3=CC(=C(C(=C3)OC)OC)OC)/C1	1	84
	17511259	135517023	CC(C)N1C2=CC=CC=C2/C(=C/C3=NC4=CC=CC=C4C(=O)N3)/C1=O	1	41
	85198358	3598233	C1CCC(=NCC1)NS(=O)(=O)C2=CC=CC(=C2)NC(=O)CCl	1	41
	85272351	6479089	CC1(C(CC2=C(C=CC(=C2O1)C(=O)/C=C/C3=CC=C(C=C3)O)OC)O)C	1	41
	14736780	2129554	C1=CC=C2C(=C1)N=C(O2)SC3=C(C=C(C=C3)[N+](=O)[O-])[N+](=O)[O-]	1	85
	14728533	638278	C1=CC(=CC=C1/C=C/C(=O)C2=C(C=C(C=C2)O)O)O	1	43
	14736842	893741	CC1=NC(=CC=C1)NS(=O)(=O)C2=CC=C(C=C2)C3CCCCC3	1	42
	11533007	253793	CN1CCC2=CC(=C3C=C2[C@H]1CC4=CC=C(C=C4)OC5=C6[C@@H](CC7=CC(=C(C=C7)O)O3)N(CCC6=CC(=C5O)OC)C)OC	1	40
	22415021	1589547	CC(C)N=C(C(Cl)(Cl)Cl)NS(=O)(=O)C1=CC=CC=C1	1	40
	85272972	21575335	C[C@H]1C[C@H]1C2=N[C@@H](CS2)/C=C\CC/C=C/C=C/CC[C@H](CC=C)OC	1	40
	17510686	12005312	CCCC(=O)OCCNC1=C(C2=NON=C2C(=C1)SC3=NC=CN3C)[N+](=O)[O-]	1	84
	17507912	781660	CCSC1=NC(=NC(=N1)C(Cl)Cl)C2=CC=CC=C2	1	85
	14724517	224214	C1=CC=C(C(=C1)C=O)OCCOC2=CC=CC=C2C=O	1	42
	22404983	7314643	CCNC1=CC=C(C=C(C1=O)C(=O)/C=C/C2=CC=C(C=C2)OCC)Br	1	40
	22404912	6724	C1=CC2=C3C(=C1)C(=O)C(=O)C3=CC=C2	1	40
	17513667	6184113	CC1=CC=CC=C1C(=O)OC2=C(C=C(C=C2)F)C(=O)/C=C/C3=CC(=C(C=C3)OC)OC	1	42
	17406964	5823347	CC1=CC=C(C=C1)/C=C/C(=O)C2=NC3=CC=CC=C3N2	1	41
	26665040	360560	CN(C)C1=NC(=NC2=CC(=CC=C2)Cl)SS1.Br	1	42
	22414129	15945766	CNCC1=CC=CC=C1SC2=CC(=C(C=C2)O)O.C(=C\C(=O)[O-])\C(=O)[O-]	1	43
	17507890	1114147	CC1=CC(=C(C=C1)C)N2C3=C(C=C(C=C3)[N+](=O)[O-])C=C4C2=NC(=O)NC4=O	1	41
	22412858	1214472	CCCC1=NC(=C(N1CC(C)C)S(=O)(=O)C2=CC=CC=C2)[N+](=O)[O-]	1	40
	14721523	700833	C1=CC2=C(C(=C(C=C2Cl)Cl)OC(=O)C3=CC=CS3)N=C1	1	41
	24791511	5938754	COC1=C(C=C(C=C1)/C=C/C(=O)C2=C(C=CC(=C2)F)OC(=O)C3=CC=CC=C3OC)OC	1	44
	17508357	801114	CCC1=C(N2C3=CC=CC=C3N=C2C(=C1C)C#N)Cl	1	88
	17513630	951254	CC1=CC(=CC=C1)N2C3=C(C=C(C=C3)[N+](=O)[O-])C=C4C2=NC(=O)NC4=O	1	40
	17513928	5534431	COC1=CC=C(C=C1)/C=N/NC(=O)CCN2C=NC(=C2C3=CC=CC=C3)C4=CC=CC=C4	1	40
	17508384	5766646	COC1=CC=C(C=C1)C(=O)/C=C/C2=CC(=C(C=C2)OC)CN3C4=CC=CC=C4N=N3	1	42
	50085634	2813585	CCOC(=O)C1CCN(CC1)S(=O)(=O)C2=C(C=CC3=NON=C32)Cl	1	85
	17413867	5734364	C1COCCN1C(=O)OC2=C(C=C(C=C2)Br)C(=O)/C=C/C3=CC=CS3	1	40
	17412933	5734791	COC1=C(C=C(C=C1)/C=C/C(=O)C2=C(C=CC(=C2)F)OC(=O)C3=CC(=C(C=C3)OC)OC)OC	1	43
	14727718	6552077	COC(=O)[C@@H]1[C@H](C2(C3=CC=CC=C3C4=CC=CC=C42)N(N1C#N)C5=CC=C(C=C5)Cl)C#N	1	84
	17505175	791796	CC(=O)NC1=CC(=C(C=C1Cl)Cl)N=CC2=C(C=C(C=C2)O)O	1	42
	22401803	767164	C1=CC=C2C(=C1)C(=C(N2CC3=CC=C(C=C3)F)O)N=NC(=S)N	0	0
	22402598	6878229	CC1=C(NC2=C1C=C(C=C2)Cl)C(=O)N/N=C/C3=CC=C(C=C3)Cl	0	0
	49646300	1759886	CC[C@@H](C)[C@@H](C(=O)O)NC(=O)CCC1=C(C2=CC3=C(C(=C2OC1=O)C)OC4=C3CCCC4)C	0	0
	17514424	1619995	CCCCN1C(=O)C(=CN(C1=O)CC2=CC(=C(C=C2)OC)[N+](=O)[O-])F	0	0
	49829119	6351343	CC1=C(C(=O)OC2=CC3=C(C=C12)C4=C(O3)CCCC4)CCC(=O)N5CCC[C@H]5C(=O)O	0	0
	50085682	1759638	CC1=C(C(=O)OC2=CC3=C(C=C12)C4=C(O3)CCCC4)CCC(=O)N5CCC(CC5)(C6=CC=CC=C6)C(=O)O	0	0
	50086733	16396156	CC[NH+](CC)CC.C1=NC(=C2C(=N1)N(C=N2)C3C(C(C(O3)COP(=O)(O)[O-])O)O)N	0	0
	50086848	6419976	C1=NC(=C2C(=N1)N(C=N2)[C@H]3[C@@H]([C@@H]([C@H](O3)COP(=O)(O)O)O)O)N.O	0	0
	856344	657713	COC1=CC(=CC(=C1OC)OC)C2C3=C(C=C(C=C3)N)OC(=C2C#N)N	0	0
	17514146	1998020	CCN(CC)C(=S)SCC1=NC(=NC=C1C(=O)OCC)NC2=NC3=CC=CC=C3O2	0	0
	857270	658612	C1=CC2=C(C=CN=C2C(=C1)O)CO	0	0
	49824656	1805735	CC1=C(C(=O)OC2=CC3=C(C=C12)C4=C(O3)CCCC4)CCC(=O)N5CCC(CC5)C(=O)O	0	0
	49666811	5423405	C1=CC=C\2C(=C1)C3=C(C=CC=C3/C2=N\NC(=S)N)C#N	0	0
	49817203	6866095	COC1=C(C=C(C=C1)/C=N/NC(=O)C(=O)N2CCCCCC2)[N+](=O)[O-]	0	0
	49647739	3830118	CCC(C(=O)O)NC(=O)CCC1=C(C2=CC3=C(C=C2OC1=O)OC4=C3CCCC4)C	0	0
	49647236	1760601	CC1=C(C(=O)OC2=CC3=C(C=C12)C4=C(O3)CCCC4)CCC(=O)N[C@@H](C)C(=O)O	0	0
	49647390	1757570	CC1=C(C(=O)OC2=CC3=C(C=C12)C4=C(O3)CCCC4)CCC(=O)N[C@@H](CCCNC(=O)N)C(=O)O	0	0
	49647442	1802773	CC1=C(C(=O)OC2=CC3=C(C=C12)C4=C(O3)CCCC4)CCC(=O)NCCCC(=O)O	0	0
	49647507	1757603	CC1=C(C(=O)OC2=C(C3=C(C=C12)C4=C(O3)CCCC4)C)CCC(=O)NCCC(=O)O	0	0
	859077	660379	C1CN(CCN1C2=CC=CC=N2)C(=O)N3C4=CC=CC=C4SC5=CC=CC=C53	0	0
	49647570	1765052	CC1=C(C=CC(=C1)OC)NC2=NC(=O)N3CCC4=CC(=C(C=C4C3=C2)OC)OC	0	0
	49646057	17582328	CC1=CC2=C(C=C1)N(C(=O)C2=O)CC3COC4=CC=CC=C4O3	0	0
	49647663	16399323	C[C@]12CC/C(=N\OCC(=O)NCC(C)(C)C(C(=O)O)O)/C=C1CCC3C2C(C[C@]4(C3CC[C@@]4(C(=O)CO)O)C)O	0	0
	49647672	1756351	CC1=C(C(=O)OC2=CC3=C(C=C12)C4=C(O3)CCCC4)CCC(=O)N[C@@H](CC(C)C)C(=O)O	0	0
	49647784	16397324	CCCCC[C@@H](/C=C/[C@H]1CCC(=O)[C@@H]1CCCCCCC(=O)N2CCCCC2CO)O	0	0
	49667408	6885106	CCOC1=CC2=C(C=C1)NC(=C2)C(=O)N/N=C/C3=CC=C(C=C3)OC	0	0
	49648026	930668	C1=CC=C(C=C1)CCNC(=O)C2=COC(=O)C(=C2)Br	0	0
	49645857	2004899	CC1=CC=CC=C1NC2=NC(=O)N3CCC4=CC(=C(C=C4C3=C2)OC)OC	0	0
	49648530	6870338	COC1=C(C(=C(C=C1)/C=N/NC(=O)C2=C(C3=C(N2)C=CC(=C3)Cl)C4=CC=CC=C4)C(=O)O)OC	0	0
	49648543	6575509	CC(=O)N[C@H]1CCC2=CC(=C(C(=C2C3=CC=C(C(=O)C=C13)N(C)CC(OC)OC)OC)OC)OC	0	0
	49645813	2024661	CC1=CC=C(C=C1)NC2=NC(=O)N3CCC4=CC(=C(C=C4C3=C2)OC)OC	0	0
	24824001	2692	C1CCC(CC1)NC2=C3C(=NC=N2)N(C=N3)C4C(C(C(O4)CO)O)O	0	0
	49648575	6353538	CN[C@H]1CCC2=CC(=C(C(=C2C3=CC=C(C(=O)C=C13)N(C)CC(OC)OC)OC)OC)OC	0	0
	49665092	16457257	CC1=CC=CC=C1C2=NC3=C4C=CC=CC4=NC(=S)N3N2	0	0
	49665154	8071049	C1=CC=C(C(=C1)C2=NC3=C4C=CC=CC4=NC(=S)N3N2)Cl	0	0
	858683	659991	COC1=CC=CC=C1N2CCN(CC2)C(=O)C3C4=CC=CC=C4OC5=CC=CC=C35	0	0
	859832	661140	C1C(C(=C2N(C1=O)C(CS2)(C3=CC=CC=C3)O)C#N)C4=CC=CC=C4	0	0
	51090661	16829693	CC1=CC=C(C=C1)S(=O)(=O)N2CCCCC2CCNC(=O)C(=O)NCC3=CC=CC=C3	0	0
	22402148	2140519	CC1=C(SC(=C1C(=O)N)NC(=S)NC(=O)CCC(=O)OC)C	0	0
	24815167	2553085	COC1=CC(=CC(=C1OC)OC)/C=C\C(=O)OCN2C(=O)C3=CC=CC=C3N=N2	0	0
	49676494	9619589	C1=CC=C(C=C1)/C=C/C(=O)OC2=CC=CC=C2/C=N/NC(=S)N	0	0
	49677219	7087303	CC1=C(C2=CC=CC=C2N1C)C(=O)C(=O)NCCC3=CC(=C(C=C3)OC)OC	0	0
	49677999	5393158	CC1=C(C(=O)OC2=C1C=CC(=C2)O)C3=CC(=C(C=C3)OC)OC	0	0
	49680195	5357627	CC1=C(C(=O)OC2=C1C=CC(=C2)O)C3=CC=C(C=C3)OC	0	0
	49724783	805484	CC1=CC=CC=C1NC(=S)C2=NC3=CC=CC=C3C=C2	0	0
	51086117	18575325	COC1=CC=C(C=C1)N2CC(CC2=O)C(=O)N3CCC(CC3)C4=NC5=CC=CC=C5N4	0	0
	51086308	16829858	CC1=CC=C(C=C1)S(=O)(=O)N2CCCC2CNC(=O)C(=O)NC3=CC=C(C=C3)OC	0	0
	51086781	18578781	CCC1=CC=C(C=C1)NC(=O)CSC2=NC(=O)N(C3=C2CCCC3)CCCN4CCOCC4	0	0
	51087213	7524108	CC1=CC=C(C=C1)S(=O)(=O)NC2=CC=CC(=C2)C3=NN4C=NN=C4C=C3	0	0
	51088031	16823191	CC1C2=CC(=CC3=C2N(C1=O)CCC3)NC(=O)C4=CC=CC=C4Br	0	0
	51090283	18578135	COCCCNC(=O)C(=O)NC1=CC2=C(CCCN2S(=O)(=O)C3=CC=CS3)C=C1	0	0
	51090675	16829989	CC1=C(C=C(C=C1)NC(=O)C(=O)NCC2CCCN2S(=O)(=O)C3=CC=CS3)C	0	0
	17515579	6139654	COC1=C(C=C(C=C1)/C=C/C(=O)NC2=CC=C(C=C2)N3C(=CN=N3)C4=CC(=C(C=C4)OC)OC)OC	0	0
	56324206	16873510	CC1=NN=C2N1N=C(C=C2)C3=CC=C(C=C3)NS(=O)(=O)C4=C(C=CC(=C4)OC)OC	0	0
	56422970	7524171	CCC1=CC=C(S1)S(=O)(=O)NC2=CC=C(C=C2)C3=NN4C(=NN=C4C=C3)C	0	0
	56423785	16873514	CC1=NN=C2N1N=C(C=C2)C3=CC=C(C=C3)NS(=O)(=O)C4=CC=CC=C4[N+](=O)[O-]	0	0
	7969596	75526	CCOC(=O)C1=C(NC(=C1C)C(=O)OCC)C	0	0
	7969723	4170858	CCOC(=O)C(C)OC1=CC=CC2=C1C=CN(C2=O)CC(=O)NCC3=CC=CO3	0	0
	7970599	3142290	CCOC(=O)CSC1=C(C(CC(=O)N1)C2=CC=C(O2)C)C#N	0	0
	7970631	4289057	CCOC(=O)C(C)OC1=CC=CC2=C1C=CN(C2=O)CC(=O)NCC3=CC4=C(C=C3)OCO4	0	0
	7970850	4612092	CC1=CSC2=NC=C(C(=O)N12)C(=O)NCCC3=CC(=C(C=C3)OC)OC	0	0
	7971738	3636712	CC1=NN2C(=C(SC2=N1)C(C3=CC(=C(C(=C3)OC)OC)OC)N4CCN(CC4)C5=CC=CC=C5)O	0	0
	7971799	5310555	COC1=C2C(=CC=C1)SC(=N2)NC3=NN=C(O3)C4=CC=CC=C4Cl	0	0
	89854527	44825461	C1C=C[C@@H]2[C@H]1NC(=O)C3=CC=CC=C3N2	0	0
	49671357	2833	CC(=O)NC1CCC2=CC(=C(C(=C2C3=CC=C(C(=O)C=C13)OC)OC)OC)OC	0	0
	49671824	2826197	CC1=C(C=CC(=N1)NC(=O)C2=NC=CN=C2)Br	0	0
	17515831	12006170	CC1=NC2=C(S1)C=C(C=C2)S(=O)(=O)NC3=CC=CC(=C3)C4=NC5=C(S4)N=CC=C5	0	0
	17515415	5118633	CCONC(=O)NC1=CC=CC=C1[N+](=O)[O-]	0	0
	861109	662376	CCOC(=O)C1=C(N(C2=C1C(=C(C=C2)OC)NC(=O)CN3CCC4(CC3)OCCO4)C)C	0	0
	24819877	4309361	CC1COC2=CC=CC=C2N1S(=O)(=O)C3=CC=C(C=C3)OC	0	0
	861634	662872	COC1=CC=C(C=C1)C2=NN3C(=NN=C3SC2)C4=CC=C(C=C4)OC	0	0
	861970	663191	CN(C)C1=CC=C(C=C1)C2=NN3C(=NN=C3S2)C4=CC=CC=C4OC	0	0
	862999	664237	COC1=C(C=C2C(=C1)CCN3C2=CC(=NC3=O)NC4CCCCC4)OC	0	0
	85148335	2203	COC1=CC(=CC(=C1OC)OC)C2C3C(CC4=CC5=C(C=C24)OCO5)COC3=O	0	0
	14728838	135473469	CC[C@H](C)[C@@H](C(=O)N1CCN(CC1)C2=NC(=NC(=N2)N3CCN(CC3)C(=O)[C@H](C(C)C)N4C=C(N=N4)CCO)NCCOCCOCCOCC#C)N5C=C(N=N5)CCC[NH+]=C(N)N.[Cl-]	0	0
	14729449	9581745	C1=CC=C(C=C1)SC2=C(C=C(C=C2)/C=N/O)[N+](=O)[O-]	0	0
	14740036	9637260	CN1C(=C(C(=N1)C(F)(F)F)/C=N/OC(=O)C2=CC=CC=C2)SC3=CC=C(C=C3)Cl	0	0
	17410698	1479815	CC1=CC(=CC=C1)C(=O)NN(C)C2=NC(=NC3=CC=CC=C32)SC	0	0
	24818530	3778038	C1=CC=[N+](C(=C1)SCC(=O)CSC2=CC=CC=[N+]2[O-])[O-]	0	0
	24818735	5260651	COC1=C(C=CC(=C1)C2C3=CC4=C(C=C3NC5=C2C(=O)OC5)OCO4)OCC#C	0	0
	24818742	211186	COC1=C(C=C(C=C1Cl)C(=O)NN)Cl	0	0
	24818891	1480662	CC1=NC2=CC(=NN2C(=C1)C(F)(F)Cl)C3=C(N(N=C3)C)C(F)(F)F	0	0
	24818981	3744897	CCOC1=CC=CC=C1C2C3=CC4=C(C=C3NC5=C2C(=O)OC5)OCO4	0	0
	24820174	2769282	CN(C1=NC(=NC2=CC=CC=C21)C(F)(F)F)NC(=O)C3=CC=C(C=C3)OC	0	0
	17515385	2156407	CCN(CC)S(=O)(=O)C1=CC=C(C=C1)C(=O)NCCSC2=CNC3=CC=CC=C32	0	0
	24820479	3573345	CCCCCC1CCC(CC1)C2=NNC(=S)N2C	0	0
	24821567	9619296	CC1=CC(=C(C=C1)OC/C(=N\O)/C(C)(C)C)[N+](=O)[O-]	0	0
	24821999	1472948	CC1=C2CCSC2=C3C=CC=C(C3=N1)C(F)(F)F	0	0
	24822303	2763766	CC1=CC=C(C=C1)SC2=C(C(=NN2C)C3=CC=CC=C3)CO	0	0
	24822368	16195262	COC1=C(C=C(C=C1)C2C3=CC4=C(C=C3NC5=C2C(=O)OC5)OCO4)OCC#C	0	0
	24824507	3798347	C1=CC=[N+](C(=C1)SCC(=C(C#N)C#N)N)[O-]	0	0
	49666241	2763658	C1=CC=C(C=C1)C2=C(NC3=CC=CC=C32)C(=O)NN	0	0
	14740261	4376839	CCN1C2=C3C(=C(C=C2)NC(=O)C4=CC(=C(C=C4)OC)OC)C=CC=C3C1=O	0	0
	17514292	4162672	COC1=C(C=C(C=C1)C2=CN=NN2C3=CC=C(C=C3)NC(=O)C4=CC=C(C=C4)S(=O)(=O)N5CCCCC5)OC	0	0
	17514789	5048787	C1CCC2=C(C1)C3=C(N2)C=CC(=C3)CNC(=S)NC4=CC=CC=C4	0	0
	17515108	4178087	CC1=CC=CC=C1NC(=S)NCC2=CC3=C(C=C2)NC4=C3CCCC4	0	0
	17515137	4178272	CC1=CC=CC=C1NC(=S)NCC2=CC3=C(C=C2)N(C(=C3)C)C	0	0
	17515179	2157722	CCOC1=CC=C(C=C1)NC(=S)N(CCC2=C(NC3=CC=CC=C32)C)CC4=CN=CC=C4	0	0
	17402304	3644194	CCCNC1=NC(=C(C=C1C#N)C(=O)OCC)C2=CC=CC=C2	0	0
	17513261	3787451	CNC1=NC(=C(C(=N1)NCC2=CC=CC=C2)[N+](=O)[O-])N	0	0
	17513905	6878137	C1=CC=C(C=C1)/C=N/NC(=O)C2=C(C3=C(N2)C=CC(=C3)Br)C4=CC=CC=C4	0	0
	24839382	9569210	CC1=CC=C(C=C1)/C=N/NC(=O)C2=CC(=NC3=CC=CC=C32)C4=CN=CC=C4	0	0
	24831920	2375394	C1=CC=C(C=C1)C2=CC=C(C=C2)C(=O)CSC3=CC=CC=[N+]3[O-]	0	0
	24832215	963415	C1=CC=C2C(=C1)N=C(S2)NC(=S)N	0	0
	24832229	9687074	COC1=CC(=CC(=C1OC)OC)C(=O)N/N=C(\CC2=NC=CN2)/C3=CC=CC=C3	0	0
	24832605	4098803	C1=CC=C(C=C1)OC2=CC=C(C=C2)OCC(=O)NCC3=CN4C=CC=CC4=N3	0	0
	24833205	9641592	C/C(=N\NC(=S)NC)/C1=CC(=C(C=C1)Cl)Cl	0	0
	24834107	9609021	C/C(=N\NC(=S)NCCOC)/C1=C(C(=C(C=C1)Cl)Cl)Cl	0	0
	24835425	6892670	CC1=CC(=NC(=N1)SCC2=CC=C(C=C2)C(=O)N/N=C/C3=CN=CC=C3)C	0	0
	24835545	6892736	CC1=NN=C(N1/N=C/C2=CC3=CC=CC=C3N=C2Cl)C	0	0
	24835684	2438769	CNC1=NC(=C(S1)C2=CC=C(C=C2)OC)C3=CC=C(C=C3)OC	0	0
	24835904	4423092	CCCCNC(=S)N=NC1=C(NC2=CC=CC=C21)O	0	0
	24836189	6079531	CC(C)NC(=S)N/N=C(\C)/C=C/C1=CC=CC=C1	0	0
	24836288	2557396	CC1=C(C(=NO1)C)COC2=CC=C(C=C2)CC(=O)NCC3=CC=CC=C3	0	0
	24836832	3580434	CCN1C2=CC=CC=C2C(=C1O)N=NC(=S)NCC3CCCO3	0	0
	24839863	9560801	COC1=CC=CC=C1/C=N/NC(=S)NC2=CN=CC=C2	0	0
	17513875	9559476	COC1=C(C=C(C=C1)/C=N/NC(=O)CCN2C=NC(=C2C3=CC=CC=C3)C4=CC=CC=C4)OC	0	0
	24841171	16196952	CC(C)[C@@H](C(=O)NC1=NC2=CC=CC=C2N1)NC(=O)C3=CC=C(C=C3)OC	0	0
	3712782	2540218	C1COC2=C(O1)C=CC(=C2)C(=O)COC(=O)CC3=NNC(=O)C4=CC=CC=C43	0	0
	3714713	2098196	CC1=C(C(=NO1)C)COC2=CC=CC(=C2)C(=O)OCC(=O)N3CC(=O)NC4=CC=CC=C43	0	0
	3717123	2096187	COC1=CC=C(C=C1)CCNC(=O)CN2C3=CC=CC=C3N=CC2=O	0	0
	49671353	16288176	CCN(CC(=O)NCC1=CC=C(C=C1)F)C(=O)/C=C/C2=CC(=C(C=C2)OC)S(=O)(=O)NC(C)C	0	0
	49673287	1549394	CC1=CSC(=N1)NC(=S)NC(=O)C2=CC=CC=C2	0	0
	49673653	16229737	CCCNS(=O)(=O)C1=CC=CC(=C1)C(=O)OCC2=CC(=O)OC3=C2C=CC(=C3)OC	0	0
	49673679	2129628	CC1=CC(=CC(=C1O)C)/C=C(\C#N)/C(=O)N2CCCCC2	0	0
	49674036	2096282	COC1=CC(=CC(=C1)C(=O)NCC(=O)NC2=CC=C(C=C2)C3=CC=CC=C3)OC	0	0
	49674813	16298233	CC(C1=CC2=C(C=C1)C=C(C=C2)OC)C(=O)NC3=CC=CC(=C3)C(=O)NC	0	0
	49675981	9666862	C1COCCN1CCNC(=S)N/N=C/C2=CC=CS2	0	0
	49676973	4963872	CC1=CC=C(C=C1)C(C2=CC=CC=C2)NCC(=O)NC3=C(C=CC(=C3)C)OC	0	0
	49680094	135736487	C1=CC(=C(C(=C1)O)O)/C=N/NC2=NN=C(C=C2)Cl	0	0
	24831735	2323145	COC1=CC=C(C=C1)C2=NN(C=C2C(=O)NC(=S)NNC(=O)C3=CC=NC=C3)C4=CC=CC=C4	0	0
	24831676	4883123	CC1=C(SC(=N1)N2C(CC(=N2)C3=CC=C(C=C3)Cl)C4=CC=CO4)C(=O)N(C)C	0	0
	24831516	6904122	C1=CC(=CC=C1NC(=S)N/N=C/C2=CC(=C(C=C2)F)F)F	0	0
	24831507	9612783	C/C(=N\NC(=O)COC1=CC=CC=C1C2=CC=CC=C2)/C3=CC=CC=N3	0	0
	24827470	9628470	C/C(=N\NC(=S)NCCC1=CC=CC=C1)/C2=CC(=CC=C2)Br	0	0
	24827894	1395238	CCCN1N=C(N=N1)NC(=S)NC(=O)CC2=CC=CC=C2	0	0
	24827902	2126566	CC(C)[C@@H](C(=O)NC1=NC2=CC=CC=C2N1)NC(=O)C3=CC(=CC(=C3)OC)OC	0	0
	24827990	6903175	COC1=C(C=C(C=C1)NC(=S)N/N=C/C2=CC=C(C=C2)F)OC	0	0
	24828002	2426562	CC1=C(SC(=N1)N(CC=C)C(=O)CSC2=NC(=O)CN2C(=O)C)C3=CC=CC=C3	0	0
	24828005	9562864	COC1=CC(=CC(=C1OC)OC)/C=N/NC(=S)NC2=CN=CC=C2	0	0
	24828068	3253517	CCCCC(=O)NC(=S)NC1=NN(N=N1)CCC	0	0
	24828365	9689514	C/C(=N\NC(=S)NCCOC)/C1=CC=CC=C1F	0	0
	24828367	4288468	CC(=O)C1=CC(=C(C=C1)OC)COC(=O)C2=CC(=C(C=C2)N)[N+](=O)[O-]	0	0
	24828894	9650424	CC1=CC=C(O1)/C(=N/NC(=S)NC2CCCCC2)/C	0	0
	24828936	2910188	CCC1CCCCN1C(=S)NC(=O)C2=CC=CS2	0	0
	24829144	9651363	C/C(=N\NC(=O)C1=CC(=C(C(=C1)OC)OC)OC)/C2=CC3=C(C=C2)OCO3	0	0
	24829351	6243091	CN(C)/C=N/C1=C(C2=C(S1)CCCC2)C#N	0	0
	24829539	2342289	C1=CC=[N+](C(=C1)SCC(=O)C2=CC=C(S2)Cl)[O-]	0	0
	24829594	6904065	CNC(=S)N/N=C/C1=CC=C(S1)N2CCOCC2	0	0
	24829691	2341267	C1=CC=[N+](C(=C1)SCC(=O)C2=CC=C(C=C2)Cl)[O-]	0	0
	24829722	3442589	C=CCNC(=S)NN=C1CCCCCCC1	0	0
	24829830	2434031	C1=CC=C(C(=C1)C(=O)CSC2=CC=CC=[N+]2[O-])Br	0	0
	24829887	6901240	CC1=CC(=C(C=C1)/C=N/NC(=S)NCC=C)C	0	0
	24830123	3432151	CC1=C(C(NC(=S)N1)C2=C(C(=CC=C2)OC)OC)C(=O)C3=CC=CC=C3	0	0
	24830156	6893069	CC1=C(SC=C1)/C=N/NC(=O)C2=CC(=C(C(=C2)OC)OC)OC	0	0
	24830343	4112354	CN(C)NC(=S)NC(=O)C12CC3CC(C1)CC(C3)C2	0	0
	24830565	819972	CCOC1=C(C=C(C(=C1)C=O)Br)OCC	0	0
	24831087	135519865	CCN(CC)C1=CC(=C(C=C1)/C=N/NC(=S)NC)O	0	0
	24831146	2413701	C1=CC=[N+](C(=C1)SCC(=O)C2=C(C=CC(=C2)Cl)Cl)[O-]	0	0
	24831458	9668891	C1CCC(CC1)/C=N/NC2=NC3=CC=CC=C3N2	0	0
	24831461	9608859	CC(C)CC/C(=N/NC(=O)COC1=CC=CC=C1C2=CC=CC=C2)/C	0	0
	57255808	4803221	CCC1=CC=C(C=C1)N2CC(CC2=O)C(=O)OCC(=O)NC3=CC=CC=C3C	0	0
	57256277	7676839	CC1=C(C(=CC=C1)C)NC(=O)CNC(=O)CNC(=O)CC2=CC=CC3=CC=CC=C32	0	0
	57257008	4781285	CC(C)(C)C1=CC=C(C=C1)C(=O)CCC(=O)NCC2=CC=CC=C2	0	0
	85270311	4019569	CCN(CC)S(=O)(=O)C1=CC(=C(C=C1)N2CCOCC2)NC(=O)C3=C(C(=C(N3)C)C(=O)C)C	0	0
	85270895	3432078	CCN1C2=C(C=C(C=C2)S(=O)(=O)N3CCOCC3)NC1=S	0	0
	85270920	3632099	CC1=C(SC2=C1C(=O)N(C(=N2)SCC(=O)NC3=CC(=CC=C3)S(=O)(=O)N)CC=C)C	0	0
	85271023	2361469	CC1=CC(=C(O1)C)C(=O)OCC(=O)NC2=C(C=CC=C2Cl)Cl	0	0
	85271153	2347598	CC1=CC(=C(C=C1)NS(=O)(=O)C2=CC=CC(=C2)C(=O)NC3=NC=CC(=C3)C)C	0	0
	85271502	135452157	CCC1=NC2=CC=CC=C2C(=C1C)C(=O)OCC3=NC4=CC=CC=C4C(=O)N3	0	0
	85271771	6218404	COC1=CC=C(C=C1)/C=C/C(=O)NC2=C(C=CC(=C2)S(=O)(=O)N3CCOCC3)OC	0	0
	51090288	242436	CC(=O)N[C@H]1CCC2=CC(=C(C(=C2C3=C1C=C(C=C3)O)OC)OC)OC	0	0
	81066407	11302446	CC1=CC=C(C=C1)S(=O)(=O)N2C=C(C3=CC=CC=C32)C4=CC=CC=C4	0	0
	85200950	2988281	CCCN1C2=C(C=C(C=C2)Cl)C(=O)C1=O	0	0
	85305109	44263746	CC[C@]12CC[C@@H](CC1=CCC3C2CC[C@]4(C3CCC4=O)C)O	0	0
	14743084	5624298	CC1=C(N=C(S1)/N=C/2\C=C(OC3=CC=CC=C32)C4=CC(=C(C=C4)OC)O)C5=CC=CC=C5	0	0
	17505764	1625073	CCCC1=NN=C(S1)NC(=O)CCC(=O)NCCC2=CC(=C(C=C2)OC)OC	0	0
	17505804	135451671	C/C(=N\N1CCCCC1)/C2=C(NC(=O)NC2=O)O	0	0
	17506110	5900342	C1=CC=C2C(=C1)N=C(O2)/C(=C/C3=CC=C(C=C3)Cl)/C#N	0	0
	17511678	1719534	CCN1C2=C(C=C(C=C2)NC(=O)C3=CC(=CC(=C3)OC)OC)C4=CC=CC=C41	0	0
	17511915	1959989	CC1(CC2=C(CO1)SC3=NC=NC(=C23)NNC(=S)NCC4=CC=CC=C4)C	0	0
	17512138	1933967	C1CCCC(=C2C(=O)NC(=O)S2)CC1	0	0
	17512330	1275231	CC1=CC(=C(N1C2=CC3=C(C=C2)OCO3)C)/C=C(/C#N)\C(=O)NC4=CC=C(C=C4)OC	0	0
	17513033	631721	CC1=CC=CC=C1C2=NC(C3=C(N2)N(C(=O)N(C3=O)C)C)(C(F)(F)F)C(F)(F)F	0	0
	17513186	135517113	CC1=C(C(=NN1C(C)C(=O)N/N=C(\C)/C2=CC=CC=C2O)C)[N+](=O)[O-]	0	0
	49680173	3820678	C1=CC=C(C=C1)C2=C(NC3=C2C=C(C=C3)[N+](=O)[O-])C(=O)NN	0	0
	17513385	9695924	C1=CC=C(C=C1)/C=C(\C=N\NC(=O)C2=CC3=C(C=C2)N=CN3)/Br	0	0
	17513473	1183030	CC1=CC=C(O1)CCC(=O)NC2=NC=C(S2)CC3=C(C=CC(=C3)Cl)Cl	0	0
	17513658	1985792	CC1=CC=CC=C1N2CCN(CC2)C3=NC(=O)/C(=C\C4=CC=CS4)/S3	0	0
	17513707	4544552	CCOC(=O)C1=CN=C(N=C1CSC(=S)N2CCCCC2)NC3=NC4=CC=CC=C4O3	0	0
	17513753	135517136	C1=CC=C(C=C1)C2=C(NC3=C2C=C(C=C3)Br)C(=O)N/N=C/C4=CC=C(C=C4)O	0	0
	17513754	6865722	COC1=CC=C(C=C1)/C=N/NC(=O)C2=C(C3=C(N2)C=CC(=C3)Br)C4=CC=CC=C4	0	0
	85270736	4783068	CCN(C1=CC=CC=C1)S(=O)(=O)C2=CC=C(C=C2)C(=O)NC3CCN(CC3)CC4=CC=CC=C4	0	0
	85270270	2364960	C1CC1NC(=O)CSC2=NC3=CC=CC=C3C(=O)N2C4=CC=CC=C4F	0	0
	57258971	6182749	COC1=C(C=C(C=C1)S(=O)(=O)N2CCOCC2)NC(=O)/C=C/C3=CC=C(C=C3)F	0	0
	85270194	2548499	CC1=CC(=CC=C1)OCCCC(=O)NNC(=O)C2=CC(=CC=C2)N(C)C	0	0
	57259451	2615235	C1CN(CC2=CC=CC=C21)C(=O)COC(=O)C3=CC(=C(C=C3)Cl)S(=O)(=O)N	0	0
	57259555	135675599	CC1CCC2=C(C1)SC(=C2C(=O)N)NC(=O)CSC3=NC(=CC(=O)N3)N	0	0
	57260425	16295993	CC1=CC(=O)C(=NN1C2=CC=CC=C2Cl)C(=O)NC3=CC(=CC=C3)N4CCCC4=O	0	0
	57261729	4799233	COC1=C(C=C(C=C1)S(=O)(=O)N2CCCCC2)NC(=O)C3=CC(=C(C=C3)OC)OC	0	0
	57262127	2080508	CCC1=CC2=C(S1)N=CN=C2SCC(=O)NC3=CC=C(C=C3)NC(=O)C	0	0
	57262362	2124918	CCN(C1=CC=CC=C1)S(=O)(=O)C2=CC=C(C=C2)C(=O)NNC(=O)C3=CC=CC=C3F	0	0
	57262550	4796512	CC(C1=CC=C(C=C1)F)NC(=O)C2=CC=C(C=C2)S(=O)(=O)NCC3=CC=CO3	0	0
	57262960	9119961	CCOC1=C(C=CC(=C1)C(=O)N(C)CC(=O)NC2=CC=CC3=CC=CC=C32)OC	0	0
	57263558	16280467	CCN(C1=CC=CC=C1)C(=O)COC(=O)C2=C(C=CC(=C2)[N+](=O)[O-])N3CCOCC3	0	0
	57263860	2704518	CC1=C(NC(=C1C(=O)C)C)C(=O)OCC(=O)C2=CNC3=CC=CC=C32	0	0
	57265501	16251472	CC1CC(CN(C1)S(=O)(=O)C2=CC=C(C=C2)NC(=O)C3=CNC(=O)C=C3)C	0	0
	57265716	6219608	COC1=C(C=C(C=C1)S(=O)(=O)N2CCOCC2)NC(=O)/C=C/C3=CC(=CC=C3)OC	0	0
	57266863	8895033	CCN(CC(=O)NC1=C(C=CC(=C1)Cl)C)C(=O)C2CC2	0	0
	57267131	135815847	CN(CC1=NC2=CC=CC=C2C(=O)N1)CC(=O)NC3=CC4=C(C=C3)OCCO4	0	0
	57267207	7886303	CC1=C(NC(=C1C(=O)C)C)C(=O)OCC(=O)C2=C(C=CC(=C2)OC)OC	0	0
	57267489	4432931	COC1=CC=C(C=C1)CC(=O)OCC(=O)C2=CNC3=CC=CC=C32	0	0
	57267714	2333892	C1COCCN1C(=S)NC(=O)C2=CN(N=C2C3=CC=CC=C3)C4=CC=CC=C4	0	0
	57267787	4857878	C1COCCN1C2=CC=C(C=C2)NC(=O)CSC3=C(C=CC(=C3)Cl)Cl	0	0
	57267891	16334061	CN(CC1=CN(N=C1)CC2=CC=CC=C2)C(=O)C3=CC(=C(C=C3)OC)S(=O)(=O)N4CCOCC4	0	0
	85268028	4984227	CC1=NC2=CC=CC=C2C(=C1)C(=O)NN=C(C)C3=CC=C(C=C3)N4CCOCC4	0	0
	85268136	6144705	CCC1=CC=C(C=C1)NC(=O)C(C)OC(=O)/C=C/C2=CC(=C(C=C2)O)OC	0	0
	85268791	2450251	CC1=CC=CC=C1C(=O)N2CCC(CC2)C(=O)N3CCN(CC3)CC4=CC5=C(C=C4)OCO5	0	0
	85269454	3897544	C1=CNC(=C1)C(=O)COC(=O)C2=CC(=C(C=C2)Cl)Cl	0	0
	85269563	3952096	CCOC(=O)C1=C(NC(=C(C1C(=O)OCC(=O)NCC2=CC=CC=C2OC)C(=O)OCC)C)C	0	0
	85269823	4807299	CC1=C(C(=NO1)C)COC2=CC=C(C=C2)C(=O)NCC3=CC=CS3	0	0
	85270038	9265700	CCC1=CC2=C(S1)N=CN=C2SCC(=O)NC3CC3	0	0
	85270113	9268284	CC(=O)NC1=CC=C(C=C1)S(=O)(=O)N2CCSC3=CC=CC=C32	0	0
	49680001	2815890	CNC1=NC2=C(N=CN=C2N1[C@@H]3[C@H]([C@H]([C@@H](O3)CO)O)O)N	0	0
	26665317	325108	C1OC2=C(O1)C=C(C(=C2)C(=O)NC3=CC=CC4=CC=CC=C43)Br	0	0
	50085589	2812036	CC1C2=CC(=C(C=C2CCN1C(=O)C3=NOC(=C3)C)OC)OC	0	0
	49828775	18075388	CC1=CC=C(C=C1)COC(=O)C2=C(C=CC(=C2)[N+](=O)[O-])N3CCOCC3	0	0
	56315814	7606954	COC1=CC=CC=C1CNC(=O)CSC(=S)N2CCCC2	0	0
	56318668	7404199	COC1=C(C=C(C=C1)COC(=O)C2=C(C=CC(=C2)[N+](=O)[O-])N3CCOCC3)F	0	0
	56320299	16959036	CCC(C)N(C1CCS(=O)(=O)C1)C(=O)COC(=O)C2=C(C=CC(=C2)[N+](=O)[O-])N3CCOCC3	0	0
	56322476	7404291	CSC1=CC=C(C=C1)COC(=O)C2=C(C=CC(=C2)[N+](=O)[O-])N3CCOCC3	0	0
	56324848	18293051	CC1=CC=C(S1)/C=N/NC(=O)C2COC3=CC=CC=C3O2	0	0
	57257299	18106533	COC1=CC(=CC(=C1)C(=O)NCC(=O)N2CCC(=CC2)C3=CC=CC=C3)OC	0	0
	57257351	25161563	CCOC(=O)C1=C(NC(=O)NC1C)COC(=O)/C=C/C2=CC(=C(C=C2)O)OC	0	0
	57257824	25161965	CN(CC(=O)NC1=CC=CC=C1C(F)(F)F)C(=O)C2=CC=CC=C2SC3=CC=CC=C3C#N	0	0
	57258440	25162470	CCCCN(C1CCS(=O)(=O)C1)C(=O)CSC2=NC3=CC=CC=C3N2CC	0	0
	57267346	25163337	CC1=CC(=C(C=C1)S(=O)(=O)N2CCN(CC2)C(=O)CSC3=NNC(=N3)N)C	0	0
	57267348	25163339	CC(C)COC1=CC=C(C=C1)C(=O)NC2=C(C=CC(=C2)S(=O)(=O)N3CCOCC3)N4CCCC4	0	0
	87336759	44601637	C[C@@]12[C@H](C[C@@H](C(=O)N1CCC3=C2NC4=C3C=C(C=C4)Cl)CC(=O)NCCCOC)C(=O)N5CCCCC5	0	0
	87345801	44601962	CC[C@@]12[C@H](C[C@@H](C(=O)N1CCC3=C2NC4=C3C=CC(=C4)CCC(=O)N(C)C)CC(=O)NCCC5=CC=CC=N5)C(=O)N6CCN(CC6)C(=O)C7CC7	0	0
	87345803	44601964	CC[C@@]12[C@H](C[C@@H](C(=O)N1CCC3=C2NC4=C3C=CC(=C4)CCC(=O)N(C)C)CC(=O)NC(C)(C)C)C(=O)N5CCN(CC5)C(=O)C6=CC=CO6	0	0
	87345806	44601967	CC[C@@]12[C@H](C[C@@H](C(=O)N1CCC3=C2NC4=C3C=CC(=C4)CCC(=O)N(C)C)CC(=O)NCC56CC7CC(C5)CC(C7)C6)C(=O)N8CCN(CC8)C(=O)C9=CC=CO9	0	0
	87345810	44601971	CC[C@@]12[C@H](C[C@@H](C(=O)N1CCC3=C2NC4=C3C=CC(=C4)CCC(=O)N(C)C)CC(=O)NCCCN(C)C)C(=O)N5CCN(CC5)C(=O)C6=CC=CO6	0	0
	87345812	44601973	CC[C@@]12[C@H](C[C@@H](C(=O)N1CCC3=C2NC4=C3C=CC(=C4)CCC(=O)N(C)C)CC(=O)NCC5=CC=CO5)C(=O)N6CCN(CC6)C(=O)C7=CC=CO7	0	0
	47200727	2257755	COC1=CC=C(C=C1)N/C=C/C(=O)C2=CC(=C(C(=C2)OC)OC)OC	0	0
	11532956	448222	CCNC(=O)[C@@H]1[C@H]([C@H]([C@@H](O1)N2C=NC3=C(N=CN=C32)N)O)O	0	0
	11532969	66414	C[C@]12CC[C@H]3[C@H]([C@@H]1CC[C@@H]2O)CCC4=CC(=C(C=C34)OC)O	0	0
	24779150	1442807	CC1=CC(=C2C(=C1)C=C3C(=C(SC3=N2)C(=O)N4CCOCC4)N)C	0	0
	24779201	1075260	CC1=C2C(=C(C=C1)N3C(=O)C4=C5C(=C(C=C4)N)C=CC=C5C3=O)C=CC=N2	0	0
	24779461	3106472	CC1=CC(=CC=C1)N=NC2C(=NN(C2=O)C(=S)N)C	0	0
	24779993	5987248	C/C(=N\NC(=S)NCCOC)/C1=CC=C(S1)Cl	0	0
	24781965	9645239	CN(C)S(=O)(=O)C1=CC=CC(=C1)NC(=S)N/N=C/C2=CC(=CC=C2)OC	0	0
	24792303	907197	CC1=C(C(=O)OC2=CC3=C(C=C12)C4=C(O3)CCCC4)CCC(=O)O	0	0
	24797051	6468758	CCOC(=O)C1=CC=C(C=C1)NC(=O)NC2=NOC=C2	0	0
	49829339	24683591	COC1=C(C=C(C=C1)S(=O)(=O)N)C(=O)OCCCOC(=O)C2=C(C=CC(=C2)S(=O)(=O)N)OC	0	0
	49828749	7892717	C1CN(CCN1C2=CC=CC=C2)C(=O)C3=C(C=CC(=C3)[N+](=O)[O-])N4CCOCC4	0	0
	24815012	3399068	CCOC(=O)C(C)OC1=CC=CC2=C1C=CN(C2=O)CC(=O)NCC3=CC=C(C=C3)F	0	0
	49819916	24818053	C1CC(CN(C1)C(=O)CNC(=O)C2=CC=C(C=C2)OC3=CC=CC=C3)C(F)(F)F	0	0
	22414874	993468	CC1=CC=CC=C1C(=O)N(C2=CC=C(C=C2)OC)S(=O)(=O)C3=CC=CS3	0	0
	22415094	681157	CC1=CC=CC=C1N=NC2=C(NN(C2=O)C(=S)N)C	0	0
	24788116	9725767	C1=CC=C(C(=C1)/C=N/NC(=O)C2=CC=C(C=C2)[N+](=O)[O-])OC(=O)C3=CC=CO3	0	0
	24797695	2716734	COC1=CC(=CC(=C1OC)OC)C(=O)NNC(=S)NC2=CC=C(C=C2)S(=O)(=O)N	0	0
	47194394	7312407	CC1=CC2=C(C=C1C)N=C(N2)/C=C/C3=CN=CC=C3	0	0
	47195780	2215497	CC1=NNC(=S)N1NCC2=C(C=CC3=CC=CC=C32)OCC=C	0	0
	47199156	837882	CC1=CC=CC=C1C(=O)OC2=CC3=C(C=CC(=C3)O)C=C2	0	0
	49821208	9563800	CC1=CC=C(O1)/C=N/NC(=O)C2=CC(=NC3=CC=CC=C32)C4=CC=NC=C4	0	0
	49824272	5433119	CC1=NN(C(=C1[N+](=O)[O-])C(=O)N/N=C(\C)/C2=CC=C(C=C2)NC(=O)C3CCCC3)C	0	0
	49827650	1791390	CC1=C(C=C(C=C1)NC(=S)NC(=O)C2CC2)Cl	0	0
	85201343	44202427	C[C@H]1CN(C(=O)CC2=C(C=CC(=C2)NC(=O)CCC(F)(F)F)O[C@H]1CN(C)S(=O)(=O)C3=CC=C(C=C3)C)[C@@H](C)CO	0	0
	24841561	16197054	CCO[C@@H]1[C@H]([C@@H](C=C(O1)C(=O)NCC2=NC3=CC=CC=C3N2)C4CC4)CCCO	0	0
	24412938	16033079	COC1=CC(=CC(=C1)C(=O)NCC2=CC3=C(C=C2)N(CC3)C(=O)C4=CC=CC=C4)OC	0	0
	24413115	16033252	CCOC1=CC=CC=C1NC(=O)N2CCC(CC2)N3CCN(C(=O)C3=O)CC4=CC=CC=C4	0	0
	24413327	6411847	COC1=C(C=C(C=C1)C2=C(N=NC(=N2)SCC(=O)NCC3=CC=CC=C3)C4=CC(=C(C=C4)OC)OC)OC	0	0
	24413359	16033468	CCOC1=C(C=CC(=C1)C2=C(N=NC(=N2)SCC(=O)NCC3=CC=CC=C3)C4=CC(=C(C=C4)OC)OCC)OC	0	0
	24413705	5012681	CC1=CC=C(C=C1)CNC(=O)C2=C(SC(=C2N)C(=O)C3=CC=C(C=C3)F)NC4=CC(=CC=C4)OC	0	0
	24414672	4302061	COC1=CC=C(C=C1)C(=O)NC2=CC=C(C=C2)N3C(=CN=N3)C4=CC(=C(C=C4)OC)OC	0	0
	24414799	16034061	CCCC1=NC2=C(C=CC(=C2)C(=O)NC3CCCCC3)SC4=C1C=C(C=C4)C	0	0
	24415642	16034252	CCOC1=C(C=C(C=C1)CCNC(=O)C2=CC(=O)NC3=C2C=C(C=C3)S(=O)(=O)N4CCCCC4C)OCC	0	0
	24415740	16034285	CCC1=NC2=C(C=CC(=C2)C(=O)NCC3=CC=CC=C3Cl)SC4=C1C=C(C=C4)C	0	0
	24415760	16034293	CC1=NC2=C(C=CC(=C2)C(=O)NC3CCCCC3)SC4=C1C=C(C=C4)Cl	0	0
	24415762	16034294	CC1=NC2=C(C=CC(=C2)C(=O)NC3CCCC3)SC4=C1C=C(C=C4)Cl	0	0
	24416588	1587676	CCOC1=CC=C(C=C1)S(=O)(=O)NC2=CC3=C(C=C2)OC(=C3C(=O)OCCOC)C	0	0
	24417360	15993424	CCC1=NC2=C(C=CC(=C2)C(=O)NCCCOC(C)C)SC3=C1C=C(C=C3)C	0	0
	24417443	7312224	CCCC1=C(C2=C(O1)C=CC(=C2)NS(=O)(=O)C3=CC=C(C=C3)OC)C(=O)OCC	0	0
	87349212	44216841	COC1=CC=C(C=C1)C2CC(=NN2C3=CC=C(C=C3)S(=O)(=O)N)C4=CC=NC=C4	0	0
	24814982	2149567	COC(=O)COC1=CC=CC2=C1C=CN(C2=O)CC(=O)NCC3=CC=CC=C3	0	0
	24815027	2149417	CCOC(=O)COC1=CC=CC2=C1C=CN(C2=O)CC(=O)NCC3=CC=C(C=C3)F	0	0
	22413327	5087320	CC1CC2=C(C=CC(=C2)C(=O)C)N(C1=O)C	0	0
	26666076	6861960	C1CCC2=C(C1)C(=NN2)C(=O)N/N=C/C3=CC=C(C=C3)Cl	0	0
	26667127	791979	CC1=NC(=C(C=C1)C#N)SCC2=CC=CC=C2F	0	0
	26670390	135494026	C1CCC2=C(C1)C(=C(S2)NC(=O)CSC3=NC(=CC(=O)N3)N)C(=O)N	0	0
	26670943	135529573	CN1C=CC=C1/C=C\2/C(=O)NC(=NC3=CC=C(C=C3)O)S2	0	0
	26671104	9620333	COC1=CC=C(C=C1)N\2C(=O)CS/C2=N\C(=S)NC3=CC=CC=C3	0	0
	26671436	6863223	CN1C=C(C2=CC=CC=C21)/C=N/NC(=S)NCC=C	0	0
	26671530	947057	COC1=CC=C(C=C1)NC(=S)N=NC2=C(NC3=CC=CC=C32)O	0	0
	26671546	135706571	C1=COC(=C1)/C=C/C=C\2/C(=O)NC(=NC3=CC=C(C=C3)O)S2	0	0
	26671670	945686	COC1=C(C=C2C(=C1)CCN3C2=CC(=NC3=O)NC4=CC=CC=C4)OC	0	0
	26724189	135616073	COC1=C(C=CC(=C1)/C=N/NC(=O)NC2CCCCC2)O	0	0
	26725707	1984902	C1=CC(=CC=C1NC(=S)N=NC2=C(NC3=C2C=C(C=C3)Br)O)F	0	0
	26725867	135856001	C1=CC=C(C(=C1)/C=N/N=C\2/NC(=O)C(S2)CC3=CC=C(C=C3)F)O	0	0
	26727253	2727140	COC1=C(C(=CC=C1)OC)C(=O)NC(=O)NC2=CC=C(C=C2)OC3=NC=C(C(=C3)C(F)(F)F)C(=O)OC	0	0
	26727358	2804824	C1=CC(=C(C(=C1)Cl)CSC2=C(C=CC=N2)[N+](=O)[O-])F	0	0
	26727600	2731799	CC(C)(C)NNC(=S)NC1=CC(=CC=C1)F	0	0
	26727602	9580312	CC1=C(C=C(C=C1)Cl)NC(=S)N/N=C/C2=CC=CC3=CC=CC=C32	0	0
	26727658	2731067	CCNC(=S)NNC1=CC=CC=C1	0	0
	26728139	9583837	CCOC1=CC=CC=C1/C=N/NC2=NC3=C(N=CN=C3N2[C@@H]4[C@H]([C@H]([C@@H](O4)CO)O)O)N	0	0
	26728171	5715095	COC1=CC(=CC(=C1OC)OC)/C=C\2/C(=O)NNC(=N2)C3=CC=CC=C3	0	0
	26728302	2814597	C1CC2=C(C1)N=C3N=CNN3C2=S	0	0
	26728752	2743116	CC1=CC(=NN1C2=C(C=C(C=C2Cl)Cl)Cl)C(=O)N	0	0
	26728882	9566105	CC(C)(C)NC(=S)N/N=C/C1=CN=CC=C1	0	0
	26730707	2731984	CC1=CC=C(C=C1)NC(=S)NNC(C)(C)C	0	0
	26730738	2727056	CCN(C1=C(C=C(C=C1)Cl)Cl)C(=O)C2=CN=C(C=C2C(F)(F)F)NC(C)C	0	0
	26730871	2822848	C1=CC2=C(C=C1OC(F)(F)F)C=C(N2)C(=O)NN	0	0
	26731465	2731986	CC(C)(C)NNC(=S)NC1=CC=CC(=C1)C(F)(F)F	0	0
	26731489	2731987	CCOC(=O)C1=CC=C(C=C1)NC(=S)NNC(C)(C)C	0	0
	26731605	2814551	C1=CC=C(C=C1)NC(=S)C(C#N)C2=NC3=CC=CC=C3N2	0	0
	26666937	1006392	CCCN1N=C(N=N1)NC(=S)NC(=O)C2=CC=C(O2)C3=CC=C(C=C3)Br	0	0
	26665526	949905	C1=CC=C(C=C1)C2=C(NC3=C2C=C(C=C3)Cl)C(=O)NN	0	0
	24815321	5079010	CCOC(=O)C(C)OC1=CC=CC2=C1C=CN(C2=O)CC(=O)NCC3=CC=CC=C3	0	0
	26665525	949916	C1=CC=C(C=C1)C2=C(NC3=C2C=C(C=C3)Br)C(=O)NN	0	0
	24815383	6620526	CCC1=NC2=C(C=CC(=C2)C(=O)NCC3=CN=CC=C3)SC4=C1C=C(C=C4)C	0	0
	24815393	2149416	CCOC(=O)COC1=CC=CC2=C1C=CN(C2=O)CC(=O)NCC3=CC=CC=C3	0	0
	24819692	135472362	CC1=CC(=C(C2=C1C=CC(=N2)/C=N/O)O)C	0	0
	24822581	796173	CCOC1=CC(=C(C=C1NC(=O)CCl)OCC)NC(=O)CCl	0	0
	24830602	5201242	CC1CCCCN1C(=S)NC(=O)C2=CC=CS2	0	0
	24830775	6179676	CC1=CC=C(S1)/C=N/NC(=S)NCC=C	0	0
	24833035	135519889	CCN(CC)S(=O)(=O)C1=CN=C(C=C1)N/N=C(\C)/C2=C(C=C(C=C2)OC)O	0	0
	24833843	135488560	CCN(CC1=NC2=CC=CC=C2C(=O)N1)CC(=O)NC3=CC=CC=C3SC	0	0
	24836121	2319204	COC1=C(C=C(C=C1)C2=NN(C=C2/C=C/C(=O)O)C3=CC=CC=C3)[N+](=O)[O-]	0	0
	24840518	6902281	COC1=CC=C(C=C1)NC(=S)N/N=C/C2=CC(=C(C=C2)F)F	0	0
	26657802	1279835	COC1=CC(=CC(=C1)C(=O)OC2=C3C(=C(C=C2CN4CCOCC4)Cl)C=CC=N3)OC	0	0
	26659164	5336606	CC1=NC2=CC=CC=C2N=C1N/N=C(\C)/C3=CC(=C(C=C3)OC)OC	0	0
	26659322	6882801	CC1=CC=C(C=C1)C2=CC=C(O2)/C=N/NC(=S)N	0	0
	26660171	5711013	CNC(=S)N/N=C/C1=CC=CO1	0	0
	26660437	3701502	CC1(N=C2C=CC(=C(C2=[N+]1[O-])N)[N+](=O)[O-])C	0	0
	26660665	947049	C1=CC(=CN=C1)CSC2=C(C=CC(=N2)C3=CC=CS3)C#N	0	0
	26660891	135423479	CC1(CC(=O)C(=C(C1C(=O)OC)O)C=NC2=CC=CC3=CC=CC=C32)C	0	0
	26660924	6870336	COC1=C(C(=C(C=C1)/C=N/NC(=O)C2=C(C3=C(N2)C=CC(=C3)Br)C4=CC=CC=C4)C(=O)O)OC	0	0
	26660975	1932740	CC1=C(C=C(C=C1)C2=NNC(=O)C3=CC=CC=C32)S(=O)(=O)NC4=CC=C(C=C4)NC(=O)C	0	0
	26661070	1418564	C1=CC=C(C=C1)CCN2C3=CC=CC=C3C(=C2O)N=NC(=O)CNC(=O)C4=CC=CO4	0	0
	26661790	916352	CCOC(=O)CSC1=NC2=C(C=CC=C2C(=N1)C)C	0	0
	26663016	5388983	CC[C@@]1(C[C@H]2C[C@@](C3=C(CCN(C2)C1)C4=CC=CC=C4N3)(C5=C(C=C6C(=C5)[C@]78CCN9[C@H]7[C@@](C=CC9)([C@H]([C@@]([C@@H]8N6C)(C(=O)OC)O)OC(=O)C)CC)OC)C(=O)OC)O.OS(=O)(=O)O	0	0
	26663041	5388992	CC[C@@]1(C[C@H]2C[C@@](C3=C(CCN(C2)C1)C4=CC=CC=C4N3)(C5=C(C=C6C(=C5)[C@]78CCN9[C@H]7[C@@](C=CC9)([C@H]([C@@]([C@@H]8N6C=O)(C(=O)OC)O)OC(=O)C)CC)OC)C(=O)OC)O.OS(=O)(=O)O	0	0
	26663236	1902456	CC(=O)NC1=CC=C(C=C1)OCC2=C(C=CC(=C2)C=C3C(=O)N(C(=O)N(C3=O)C)C)OC	0	0
	26663653	4893252	CC1=CC(=O)OC2=C1C=CC(=C2)OCC3CC(=NO3)C4=CC=CC=C4OC	0	0
	26663857	6861947	CC1=CC=C(C=C1)/C=N/NC(=O)C2=NNC3=C2CCCC3	0	0
	26663998	1951273	CN(C)C1=CC=C(C=C1)NC2=NC(=O)N3CCC4=CC(=C(C=C4C3=C2)OC)OC	0	0
	22414530	1202215	C1=CC(=CC=C1C2=CC(=O)NN2)F	0	0
	22413142	840354	CC1=CC(=CC=C1)NC(=O)C2=CN=C(C=C2)C(=O)NC3=CC=CC(=C3)C	0	0
	46500307	10950575	COC1=CC=C(C=C1)CNC2=C3C(=NC(=N2)NCC4=CC=C(C=C4)OC)N(C=N3)C5CCCC5	0	0
	87334218	17756859	CC1=CC=C(C=C1)C2CC(=O)OC3=CC(=C(C(=C23)OC)OC)OC	0	0
	87334249	6540239	CC(=O)C1=C(SC=C1)C2=CC=CC(=C2)C3=CC(=O)OC4=C3C(=CC(=C4)OC)OC	0	0
	87334262	17756889	CCOC(=O)C1(C(=C(C2=CC=CC=C2N1C(=O)OC)C3=CC=C(C=C3)OC)C(=O)OC)C	0	0
	87334264	6540234	CC(=O)NC1=CC=C(C=C1)C2=CC(=CC=C2)C3=CC(=O)OC4=C3C(=CC(=C4)OC)OC	0	0
	87334312	6540240	COC1=C(C=C(C=C1)C2=CC(=CC=C2)C3=CC(=O)OC4=C3C(=CC(=C4)OC)OC)F	0	0
	49668074	24761242	CC1=C(C(=NO1)C2=CC(=C(C(=C2)OC)OC)OC)C3=CN=C(C=C3)N(C)C	0	0
	49668084	24761251	CC1=C(C(=NO1)C2=CC(=C(C(=C2)OC)OC)OC)C3=CC(=C(C=C3)F)OC	0	0
	49668172	24761318	CC1=C(C(=NO1)C2=CC(=C(C(=C2)OC)OC)OC)/C=C/C3=CC=C(C=C3)OC(=O)C	0	0
	49668173	24761319	CC1=C(C(=NO1)C2=CC(=C(C(=C2)OC)OC)OC)/C=C/C3=CC=C(C=C3)N	0	0
	49668205	24761342	CCOC(=O)C1=C(C=C(C=C1)C2=C(ON=C2C3=CC(=C(C(=C3)OC)OC)OC)C)F	0	0
	49668206	24761343	CC1=C(C(=NO1)C2=CC(=C(C(=C2)OC)OC)OC)C#CC3=CSC=C3	0	0
	49668225	24761350	CC1=C(C(=NO1)C2=CC(=C(C(=C2)OC)OC)OC)C3=CN=C(C=C3)OC	0	0
	81066734	42628493	COC1=CC=CC(=C1)CN2C3=C(C=C(C=C3)Br)C(=O)CS2(=O)=O	0	0
	87345827	44601987	CC(C1=CC=CC(=C1)C2=CC=C(C=C2)CN3C[C@]4([C@@H](S3(=O)=O)C[C@@H](O4)CO)CO)O	0	0
	87345828	44601988	C1[C@@H](O[C@@]2([C@H]1S(=O)(=O)N(C2)CC3=CC=C(C=C3)C4=CC(=CC=C4)Cl)CO)CO	0	0
	87346086	44602069	COC1=CC=C(C=C1)CN2C[C@H]3CCCN3C4=C(S2(=O)=O)C=CC(=C4)Br	0	0
	87342002	42627828	C1C[C@H](O[C@@H]1CC2=CC=C(C=C2)C3=CC=CC=C3)CNC(=O)N	0	0
	56463370	3085326	C1=CC=C(C(=C1)C(=O)OCC(CO)O)NC2=C3C=CC(=CC3=NC=C2)Cl.Cl	0	0
	56463550	5311412	CCC(=O)[C@]1([C@@H](C[C@@H]2[C@@]1(C[C@@H]([C@H]3[C@H]2CCC4=CC(=O)C=C[C@]34C)O)C)C)C	0	0
	85148352	5754	C[C@]12CCC(=O)C=C1CC[C@@H]3[C@@H]2[C@H](C[C@]4([C@H]3CC[C@@]4(C(=O)CO)O)C)O	0	0
	85273754	44246716	CC1=C(SC=C1)/C=C/C2=NCCCN2C.C(CC(=O)O)C(=O)O	0	0
	85146629	44142487	CC(C)(C#CC1=C(SC2=CC(=C(C=C21)OC)OC)C3=CC=C(C=C3)OC)O	0	0
	85198196	25058393	COC1=CC(=CC(=C1)C2=CC3=CC4=C(C=C3C=N2)OCO4)OC	0	0
	85201137	44202222	COC1=CC2=C(C=C1)C(=C(S2)C3=CC=C(C=C3)S(=O)(=O)C)C#CCCO	0	0
	85201138	44202223	COC1=C(C=C2C(=C1)C(=C(S2)C3=CC=C(C=C3)S(=O)(=O)C)C#CCO)OC	0	0
	87345614	44601951	COC1=CC=CC=C1C2=C(C3=CC(=C(C=C3S2)OC)OC)C4=CC=C(C=C4)OCCN5CCOCC5	0	0
	85272512	44246667	CC1=CN(C(=C1CNC[C@@H]2[C@H]([C@H]([C@@H](O2)N3C=NC4=C(N=CN=C43)N)O)O)C)C5=CN=CC=C5	0	0
	87336122	44601541	CN(CC1=CC(=C(C=C1)OC)OC)C(=O)CN2C=NC3=C(N=CN=C32)NCC4=CC=CC=C4	0	0
	87334220	6540227	CN(C)C1=CC=C(C=C1)C2=CC(=CC=C2)C3=CC(=O)OC4=C3C(=CC(=C4)OC)OC	0	0
	87334183	17756907	COC1=CC(=CC(=C1OC)OC)C(CCN2CCOCC2)C3=C(C=C(C4=C3OC(=O)C=C4C5=CC=CC=C5)OC)OC	0	0
	87336297	44601576	C1=CC(=C(C=C1C(F)(F)F)C2=CC=C(O2)CNC[C@@H]3[C@H]([C@H]([C@@H](O3)N4C=NC5=C(N=CN=C54)N)O)O)Cl	0	0
	87334161	6540221	CC1=CC2=C(C(=C1C3=C(C=CS3)C(=O)C)C)C(=CC(=O)O2)C4=CC=CC=C4	0	0
	26664360	226756	CCOC(=O)C1=C(N(C(=C1C)C(=O)OCC)C)C	0	0
	26664581	275363	C1=CC2=C(C=CC(=C2N=C1)O)C=O	0	0
	26664617	272568	C1CN(CCN1CC2=CC(=C3C=CC=NC3=C2O)Br)C4=CC=CC=C4	0	0
	26664630	3034554	CN1C2=C(C(=S)N(C1=O)C)NC(=N2)SCCN3CCCC3	0	0
	26664640	265594	C1=CC=C(C=C1)C2=CC=C(N2C3=CC=CC=C3O)C4=CC=CC=C4	0	0
	26664734	4644221	C1=CC(=CC(=C1)[N+](=O)[O-])C(=O)NC(=S)NC2=CC(=CC=C2)F	0	0
	26664742	719408	C1=CC=C(C=C1)NC(=S)NC2=NC=CS2	0	0
	26664937	322919	CCOC(=O)NC1=CC2=C(C=C1)N=C(S2)N3CCCCCC3	0	0
	26665089	242587	COC1=CC2=C(C(=C1)OC)C(=O)C=C(O2)C3=CN=CC=C3	0	0
	26665129	250997	COC1=CC(=C(C(=C1)SSC2=CC(=CC(=C2N)[N+](=O)[O-])OC)N)[N+](=O)[O-]	0	0
	26665235	135452472	C1=CC2=C(NC(=C2C=C1)O)N=C3N=C4C=CC=CC4=N3	0	0
	24827328	6385048	CC1=C/C(=N\NC(=S)NCC2=CC=CC=C2)/CC1	0	0
	26666895	260644	C1=CC2=C(C=C(C(=C2N=C1)O)[N+](=O)[O-])F	0	0
	26732567	282697	COC1=CC(=CC(=C1OC)OC)C(=O)C2=COC=C2C(=O)C3=CC4=C(C=C3)OCO4	0	0
	14728589	9547807	C1=CC=C2C(=C1)C(=O)C=C(N2)C3=CC(=CC=C3)F	0	0
	14728662	9547763	COC1=CC=C(C=C1)COC2=CC(=NC3=C2C=C(C=C3)N)C4=CC(=CC=C4)OC	0	0
	14728824	9547812	CC1=CC2=C(C=C1)NC(=CC2=O)C3=CC(=CC=C3)F	0	0
	14728855	9547783	C1=CC=C(C=C1)C2=CC(=O)C3=C(N2)C=CC(=C3)F	0	0
	14728950	9547773	CN(C)C1=CC=C(C=C1)C(=O)NC2=CC3=C(C=C2)NC(=CC3=O)C4=CC(=CC=C4)OC	0	0
	49713953	24789333	C1=CC=C(C=C1)C(=O)C2=CC=C(C=C2)CN3C=C(N=N3)CCCCCCCCC(=O)O	0	0
	87334089	6540231	COC1=CC2=C(C(=CC(=O)O2)C3=CC=CC(=C3)C4=CC=C(C=C4)O)C(=C1)OC	0	0
	87334094	10337543	COC1=CC2=C(C=C1)C(CC(=O)O2)C3=CC(=C(C(=C3)OC)OC)OC	0	0
	87334096	17756858	CCOC(=O)C1=C(C2=CC=CC=C2N(C1(C)C(=O)OCC)C(=O)OC)C	0	0
	87334100	17756822	COC1=CC2=C(C(CC(=O)O2)C3=CC(=C(C(=C3)OC)OC)OC)C(=C1)OC	0	0
	87334124	6540181	COC1=CC=C(C=C1)C2=CC(=CC=C2)C3=CC(=O)OC4=C3C(=CC(=C4)OC)OC	0	0
	87334144	10246893	COC1=CC=C(C=C1)C2CC(=O)OC3=CC(=C(C(=C23)OC)OC)OC	0	0
	87334147	17756904	CCOC(=O)C1C(=C(C2=CC=CC=C2N1S(=O)(=O)C(F)(F)F)C3=CC=C(C=C3)OC)C(=O)OC	0	0
	87336129	44601548	COC(=O)C1=CC=C(C=C1)CNC(=O)CN2C=NC3=C(N=CN=C32)NCC4=CC=CC=C4	0	0
	87336300	44601579	C1=CC=C(C=C1)C#CC2=CC=CC(=C2)CNC[C@@H]3[C@H]([C@H]([C@@H](O3)N4C=NC5=C(N=CN=C54)N)O)O	0	0
	22413131	9563837	CC1=C(SC=C1)/C=N/NC(=O)C2=CC(=NC3=CC=CC=C32)C4=CC=NC=C4	0	0
	855897	101430	C1=CC=C(C=C1)NC2=C3C(=NC=N2)N(C=N3)[C@H]4[C@@H]([C@@H]([C@H](O4)CO)O)O	0	0
	855961	6084	COC1=C(C=C(C=C1)CC2=NC=CC3=CC(=C(C=C32)OC)OC)OC.Cl	0	0
	855973	657378	C1CCC(C1)NC2=C3C(=NC=N2)N(C=N3)[C@H]4[C@@H]([C@@H]([C@H](O4)CO)O)O	0	0
	855995	5280388	CCCCC[C@@H](/C=C/C1=C(C(=O)CC1)CCCCCCC(=O)O)O	0	0
	855996	5282494	CCCCC(=O)O[C@@]1(CC[C@@H]2[C@@]1(C[C@@H]([C@H]3[C@H]2CCC4=CC(=O)CC[C@]34C)O)C)C(=O)CO	0	0
	14718704	900081	C1COCCN1C2=C3C(=NC=N2)OC4=CC=CC=C4C=N3	0	0
	14728189	841892	CC1=NN(C=C1CNC(=O)COC2=C(C=C(C=C2)Cl)Cl)C	0	0
	14728444	1589806	CCCCOC1=C(C2=C(C=C1)C(=CC(=O)O2)C)OCCCC	0	0
	17386581	979677	CCOC1=C(C=C(C=C1Br)CNC2=CC3=C(C=C2)OCCO3)OC	0	0
	17386651	982681	COC(=O)NC1=NC(=C(S1)C(=O)C2=CC=C(C=C2)Cl)C3=CC=CC=C3	0	0
	17387659	979678	CCOC1=C(C(=CC(=C1)CNC2=CC3=C(C=C2)OCCO3)Br)OCC	0	0
	22400426	1719192	CCC1=CC=CC=C1N2C(=O)/C(=C/C3=CC=C(O3)N4CCN(CC4)C)/C(=O)NC2=S	0	0
	22400452	5430386	CC1=C(N2C=C(C=CC2=N1)Br)C(=O)N/N=C\C3=CC=C(C=C3)OC	0	0
	22400677	4057768	COC1=C(C=C(C(=C1)C2NC3=CC=CC=C3C(=O)N2C4=CC=C(C=C4)Cl)Cl)OCC(=O)O	0	0
	22401937	9565003	COC1=CC(=CC(=C1OC)OC)C(=O)N/N=C/C2=CC(=CS2)[N+](=O)[O-]	0	0
	22402359	3627811	COC1=CC(=CC(=C1OC)OC)C(=O)NNC(=O)C2CC=CCC2C(=O)O	0	0
	22403520	9656093	CCOC1=CC(=CC(=C1OCC)OCC)C(=O)N/N=C/C2CCC=CC2	0	0
	22404393	1767146	CC1=CN(N=C1)CCC(=O)NNC(=S)NCC(C)C	0	0
	22404682	1225439	CC1=CSC(=N1)NC(=S)NC2=CC(=CC=C2)Cl	0	0
	22405309	5385000	CCOC(=O)C(C)/C(=N/NC(=S)N)/C	0	0
	22405427	9608488	COC1=CC(=CC(=C1OC)OC)C(=O)N/N=C/C2CCC=CC2	0	0
	22411813	9731752	CC/C(=N/NC1=CC=C(C=C1)Cl)/C2=CN=NC(=N2)SC	0	0
	22412031	135401344	CC1=CC=C(C=C1)NC2=NC(=C(S2)/C=C\3/C(=NC4=CC=CC=C43)C)O	0	0
	22412277	9563799	CCC1=CC=C(S1)/C=N/NC(=O)C2=CC(=NC3=CC=CC=C32)C4=CC=NC=C4	0	0
	22412461	5411931	CCOC1=C(C(=CC(=C1)/C=N\NC(=O)N)Br)OC(C)C	0	0
	22412684	999614	CC1=C(C(=NN1CCC(=O)NNC(=S)NC2=CC=CC=C2)C)Br	0	0
	22413117	9563803	C1=CC=C2C(=C1)C(=CC(=N2)C3=CC=NC=C3)C(=O)N/N=C/C4=CC=CS4	0	0
	22413130	1767613	CCCCN1C(=NNC1=S)C2=CSC(=C2)C(C)C	0	0
	855908	3512	CC1CC(=O)C=C(C12C(=O)C3=C(O2)C(=C(C=C3OC)OC)Cl)OC	0	0
	855789	6741	C[C@H]1C[C@H]2[C@@H]3CC[C@@]([C@]3(C[C@@H]([C@@H]2[C@@]4(C1=CC(=O)C=C4)C)O)C)(C(=O)CO)O	0	0
	87336319	44601598	C1C[C@H](N(C1)S(=O)(=O)C2=CC=C(C=C2)F)C(=O)NC[C@@H]3[C@H]([C@H]([C@@H](O3)N4C=NC5=C(N=CN=C54)N)O)O	0	0
	855748	3334	COC(=O)NC1=NC2=C(N1)C=C(C=C2)SC3=CC=CC=C3	0	0
	49718107	6167	CC(=O)N[C@H]1CCC2=CC(=C(C(=C2C3=CC=C(C(=O)C=C13)OC)OC)OC)OC	0	0
	85148864	44144058	COC1=CC=C(C=C1)[C@@H]2CC(=CC(=O)C2)C3=C(C=C(C=C3)OC)OC	0	0
	85148883	44144077	CCOC1=C(C=C(C=C1)Cl)C2=CC(=O)C[C@@H](C2)C3=CC=C(C=C3)OC	0	0
	11532939	19910	C1=CC2=C(C=CC(=C2N=C1)O)[N+](=O)[O-]	0	0
	11532954	5311493	CCCCC[C@@H](/C=C/[C@H]1[C@H]2C[C@@H]([C@@H]1C/C=C\CCCC(=O)O)CO2)O	0	0
	11532972	5283102	CCCCC[C@@H](/C=C/[C@H]1[C@@H](C[C@@H]([C@@H]1C/C=C\CCCC(=O)OC)O)O)O	0	0
	11532973	5282415	CCCCC[C@@H](/C=C/[C@H]1[C@@H](C[C@@H]([C@@H]1C/C=C\CCCC(=O)O)O)O)O.C(C(CO)(CO)N)O	0	0
	11533027	26133	CCCC(=O)O[C@@]1(CC[C@@H]2[C@@]1(C[C@@H]([C@H]3[C@H]2CCC4=CC(=O)CC[C@]34C)O)C)C(=O)CO	0	0
	11533031	247839	C[C@H]1C[C@H]2[C@@H]3CC[C@@H]([C@]3(C[C@@H]([C@@H]2[C@@]4(C1=CC(=O)CC4)C)O)C)C(=O)C	0	0
	26732602	16218845	C1=CC(=CC(=C1)NC(=O)CC2=CC=C(C=C2)NC3=C4C(=NC=N3)N(C=N4)[C@H]5[C@@H]([C@@H]([C@H](O5)CO)O)O)CC(=O)NCCN	0	0
	49674690	398148	C1CCC(CC1)COC2=NC(=NC(=C2N=O)N)N	0	0
	56462968	126054	C1=CC(=CC=C1CC(=O)NC2=CC=C(C=C2)CC(=O)NCCN)NC3=C4C(=NC=N3)N(C=N4)[C@H]5[C@@H]([C@@H]([C@H](O5)CO)O)O	0	0
	56463299	25102596	C1CCC(C1)NC2=C3C(=NC(=N2)Cl)N(C=N3)[C@H]4[C@@H]([C@@H]([C@H](O4)CO)O)O.O	0	0
	56463324	1761	C1CC1NC(=O)C2C(C(C(O2)N3C=NC4=C(N=CN=C43)N)O)O	0	0
	56463445	93205	C[C@H](CC1=CC=CC=C1)NC2=C3C(=NC=N2)N(C=N3)[C@H]4[C@@H]([C@@H]([C@H](O4)CO)O)O	0	0
	56463617	123683	CNC(=O)[C@@H]1[C@H]([C@H]([C@@H](O1)N2C=NC3=C(N=CN=C32)NCC4=CC(=CC=C4)I)O)O	0	0
	8139942	5991	C[C@]12CC[C@H]3[C@H]([C@@H]1CC[C@]2(C#C)O)CCC4=C3C=CC(=C4)O	0	0
	8139975	223368	C[C@]12CC[C@H]3C(=CCC4=C3C=CC(=C4)O)[C@@H]1CCC2=O	0	0
	855580	8974	C1=NC2=C(N=C(N=C2N1[C@H]3[C@@H]([C@@H]([C@H](O3)CO)O)O)Cl)N	0	0
	855615	1688	CN1C(=O)CN=C(C2=C1C=CC(=C2)Cl)C3=CC=C(C=C3)Cl	0	0
	855624	16490	C[C@@H]1C[C@H]2[C@@H]3C[C@@H](C4=CC(=O)C=C[C@@]4([C@]3([C@H](C[C@@]2([C@]1(C(=O)CO)O)C)O)F)C)F	0	0
	855641	5280939	CCCCC[C@@H](/C=C/[C@H]1[C@@H](C[C@@H]([C@@H]1CCCCCCC(=O)O)O)O)O	0	0
	855649	5834	CC(=O)OCC(=O)[C@]1(CC[C@@H]2[C@@]1(C[C@@H]([C@H]3[C@H]2CCC4=CC(=O)C=C[C@]34C)O)C)O	0	0
	855652	23680518	C[C@]12C[C@@H]([C@H]3[C@H]([C@@H]1CC[C@@]2(C(=O)COC(=O)CCC(=O)[O-])O)CCC4=CC(=O)C=C[C@]34C)O.[Na+]	0	0
	855653	23663967	CCCC(=O)NC1=C2C(=NC=N1)N(C=N2)[C@H]3[C@@H]([C@H]4[C@H](O3)COP(=O)(O4)[O-])OC(=O)CCC.[Na+]	0	0
	855658	10607	COC1=CC(=CC(=C1OC)OC)[C@H]2[C@@H]3[C@H](COC3=O)[C@H](C4=CC5=C(C=C24)OCO5)O	0	0
	855688	5994	CC(=O)[C@H]1CC[C@@H]2[C@@]1(CC[C@H]3[C@H]2CCC4=CC(=O)CC[C@]34C)C	0	0
	24827400	9663636	CC1=C(C(=CC=C1)NC(=S)N/N=C/C(C)C2=CC=CC=C2)C	0	0
	24824998	2114858	C1=CC=NC(=C1)C(=O)NC2=NN=C(S2)SCC3=CC=C(C=C3)F	0	0
	24827252	6905677	C=CCNC(=S)N/N=C/C1=CC=C(C=C1)C(F)(F)F	0	0
	4245327	3239810	CC1=C(NC2=C1C(=O)CC(C2)C3=CC=CC=C3)C(=O)OCCOC	0	0
	24811997	9556997	CC(C)C1=CC=C(C=C1)/C=N/NC(=O)C2=CC=CC=C2Cl	0	0
	24812062	16193502	CCC1=NC2=C(C=CC(=C2)C(=O)NCCCOCC)SC3=C1C=C(C=C3)Br	0	0
	24812405	16193631	CC1=CC2=C(C=C1)SC3=C(C=C(C=C3)C(=O)NCCCOC(C)C)N=C2C	0	0
	24813160	74902	C1=CC=C(C(=C1)N=NC2=CC=CC=C2O)O	0	0
	24813227	1503202	CC1=CC=CC=C1OCCC2=C(NC(=S)NC2=O)C	0	0
	24813439	605332	C1=CC2=CC(=CC(=C2N=C1)O)[N+](=O)[O-]	0	0
	24814697	765635	CCC1=NN=C(S1)NC(=S)NC2=CC=CC=C2	0	0
	24819032	747166	CCN(CC)C1=CC2=C(C=C1)C(=C(C(=O)O2)CO)C	0	0
	24820432	16195160	C1CC(OC1)CNC(=O)CC2=CC=C(C=C2)N3C(=O)C4=CC=CC=C4N(C3=O)CC5=CC=CC=C5Cl	0	0
	24823458	3768005	CC1=C(C(=O)N(N1)C(=S)N)N=NC2=CC3=CC=CC=C3C=C2	0	0
	4240489	3235591	CCOC(=O)C1=C(C(=C(N1)C)C(=O)N2CCC3=CC=CC=C32)C	0	0
	4240727	3235799	COC1=C2C(=CC=C1)SC(=N2)NC3=NN=C(O3)C4=CC=CC=C4OC	0	0
	4241774	3236706	C1=CC=NC(=C1)C#CC(C2=CC=CS2)O	0	0
	4246489	1192814	CCN1C2=C3C(=C(C=C2)S(=O)(=O)NC4=NC(=CS4)C)C=CC=C3C1=O	0	0
	24790332	135433178	C1CC(CC=C1)/C=N/NC2=NN=CC(=O)N2	0	0
	4246932	3241211	CCOC(=O)C1=CC=CC=C1NC(=O)CN2C3=CC=CC=C3N=C2C4=NON=C4N	0	0
	4247780	3241946	COC1=C(C=C(C=C1)C2=CN=NN2C3=CC=C(C=C3)N)OC	0	0
	49649119	4970947	CC1=CC(=C2C(=C1)C(=O)C=C(O2)C(=O)N3CCN(CC3)C4=CC=CC=C4OC)C	0	0
	49649197	5731731	COC1=C(C(=CC(=C1)/C=C/C2=NC3=C(C=CC=C3O)C=C2)Br)OC	0	0
	49649308	6091989	COC1=CC(=CC(=C1OC)OC)/C=C/C2=NC3=C(C=CC=C3O)C=C2	0	0
	49666778	16007740	CCN(CC)S(=O)(=O)C1=CC2=C(C=C1)N(C=C(C2=O)C(=O)NCCC3=CC(=C(C=C3)OC)OC)C	0	0
	49666784	690107	C1=CC=C2C(=C1)C3=CC=CC=C3C2=NNC(=S)N	0	0
	49667626	5720743	C/C(=N\NC(=O)C1=CC=C(C=C1)F)/C2=CC=CC=N2	0	0
	49668022	15999416	COC1=CC(=C(C=C1)OC)NC2=C3CCCC3=NC4=CC=CC=C42	0	0
	49668579	17285441	CCOCCOC(=O)C1=C(C2=C(N1)CC(CC2=O)C3=CC=CC=C3)C	0	0
	49668819	5731706	COC1=C(C(=CC(=C1)/C=C/C2=NC3=C(C=CC=C3O)C=C2)Cl)OC	0	0
	49669022	3755793	COC1=CC=C(C=C1)C2CC(=NN2C(=O)C3=CC=CC=C3)C4=CC(=C(C=C4)OC)OC	0	0
	49669087	135500758	COC1=CC(=CC(=C1O)/C=C/C2=NC3=C(C=CC=C3O)C=C2)Br	0	0
	24811110	1503107	CC1=NC2=CC=CC=C2C(=C1)CNC(=O)C3=CC(=C(C(=C3)OC)OC)OC	0	0
	24787293	16189275	CCCNC1=C(C=C(C=C1)C(=O)OCC)[N+](=O)[O-]	0	0
	17433043	2910068	C1CSC(=O)C1NC(=S)NC(=O)C2=CC=CC=C2	0	0
	17510488	12005220	CCC1=NC2=C(C=CC(=C2)C(=O)NCC3=CC=CO3)SC4=CC=CC=C41	0	0
	14737900	9551193	CCC1=NC2=C(C=CC(=C2)C(=O)NCCCOC)SC3=CC=CC=C31	0	0
	17504197	4014739	CC1=C2C(=CC=C1)C(=C(N2)C)CCNS(=O)(=O)C3=C(C=CC(=C3)[N+](=O)[O-])Cl	0	0
	17509343	12004803	CC1=CC=C(C=C1)CNC(=O)CC2=CC=C(C=C2)N3C(=O)C4=C(C=CS4)NC3=O	0	0
	17509920	3600711	COC1=C(C=C(C=C1)CCNC2=C(N=C(O2)C3=CC(=C(C=C3)OC)OC)P(=O)(OC)OC)OC	0	0
	17510146	12005110	CCC1=NC2=C(C=CC(=C2)C(=O)NCC3=CC=CO3)SC4=C1C=C(C=C4)Cl	0	0
	17510247	4693003	CC1CCC2C(C1)C(=O)N(C2=O)C3=CC=C(C=C3)C(=O)OC4=CC=CC5=C4N=CC=C5	0	0
	17510345	12005188	CC1=CC=CC=C1OCC2=NC3=C4C=C(C(=CC4=NC(=S)N3N2)OC)OC	0	0
	17510359	9670744	C1=CN=CC=C1/C=N/NC2=C(C=NC=C2Cl)Cl	0	0
	17510364	12005190	C1CC(OC1)CNC(=O)CC2=CC=C(C=C2)N3C(=O)C4=CC=CC=C4N(C3=O)CC5=CC=CC=C5F	0	0
	17510365	12005191	C1CC(OC1)CNC(=O)CC2=CC=C(C=C2)N3C(=O)C4=CC=CC=C4N(C3=O)CC5=CC=C(C=C5)F	0	0
	17510431	12005200	CCC1=NC2=C(C=CC(=C2)C(=O)NCC3=CC=CO3)SC4=C1C=C(C=C4)C	0	0
	17510480	5947343	C/C(=N\NC(=O)C1=CC(=C(C(=C1)OC)OC)OC)/CC2=CC=CC=C2	0	0
	17510486	12005218	CC1=CC2=C(C=C1)SC3=C(C=C(C=C3)C(=O)NCC4=CC=CO4)N=C2C	0	0
	17510784	135502831	CCC(=NCCC1=C(NC2=C1C=C(C=C2)C)C)C3=C(CC(CC3=O)C4=CC=CC=C4)O	0	0
	24786176	16188979	CCOCCOC(=O)C1=C(C2=C(N1)CC(CC2=O)C3=CC=CS3)C	0	0
	17510823	551870	CCC1=C(SC(=C1C#N)NC(C(=O)OCC)(C(F)(F)F)NC(=O)N(C)C)C	0	0
	17511161	135420199	CC1=C(C=CC(=C1)CCCC(=O)N/N=C/C2=C(C(=CC=C2)OC)O)OC	0	0
	17512522	4674182	CC1=CC=CC=C1NC(=S)N=NC2=C(N(C3=C2C=C(C=C3)S(=O)(=O)N4CCOCC4)CC=C)O	0	0
	17512530	4105081	CC1=CC=CC=C1NC(=S)N=NC2=C(N(C3=C2C=C(C=C3)S(=O)(=O)N4CCOCC4)C)O	0	0
	17512531	4130415	CCC1=CC=CC=C1NC(=S)N=NC2=C(N(C3=C2C=C(C=C3)S(=O)(=O)N4CCOCC4)C)O	0	0
	17512532	4130416	CC1=CC(=CC=C1)NC(=S)N=NC2=C(N(C3=C2C=C(C=C3)S(=O)(=O)N4CCOCC4)C)O	0	0
[truncated: 1,626 more rows]
