# Supplementary material for: Beyond Amyloid: A Machine Learning-Driven Approach Reveals Properties of Potent GSK-3β Inhibitors Targeting Neurofibrillary Tangles
Source: Int J Mol Sci. 2024 Feb 24;25(5):2646. doi: 10.3390/ijms25052646 (PMC10931970; doi:10.3390/ijms25052646)
Supplement: Supplementary file 1 [file ijms-25-02646-s001.zip › Supplemental_data_2.csv]

	activity_id	assay_chembl_id	assay_description	assay_type	canonical_smiles	molecule_chembl_id	relation	standard_units	standard_value	target_chembl_id	target_organism	type	units	value
0	105841	CHEMBL686321	Inhibitory activity against human glycogen synthase kinase-3beta (GSK3-beta) at 100 uM ATP	B	O=C1NC(=O)C(c2ccccc2[N+](=O)[O-])=C1Nc1ccc(O)c(Cl)c1	CHEMBL322970	=	nM	380	CHEMBL262	Homo sapiens	IC50	uM	0.38
1	114696	CHEMBL686321	Inhibitory activity against human glycogen synthase kinase-3beta (GSK3-beta) at 100 uM ATP	B	CN(C)Cc1c(-c2n[nH]c(-c3ccncc3)n2)nnn1-c1nonc1N	CHEMBL112564	=	nM	6920	CHEMBL262	Homo sapiens	IC50	uM	6.92
2	118600	CHEMBL686321	Inhibitory activity against human glycogen synthase kinase-3beta (GSK3-beta) at 100 uM ATP	B	CCN(CC)Cc1c(C(=O)N/N=C/c2ccncc2)nnn1-c1nonc1N	CHEMBL321421	=	nM	410	CHEMBL262	Homo sapiens	IC50	uM	0.41
3	118601	CHEMBL686321	Inhibitory activity against human glycogen synthase kinase-3beta (GSK3-beta) at 100 uM ATP	B	CN[C@@H]1C[C@H]2O[C@@](C)([C@@H]1OC)n1c3ccccc3c3c4c(c5c6ccccc6n2c5c31)C(=O)NC4	CHEMBL388978	=	nM	160	CHEMBL262	Homo sapiens	IC50	uM	0.16
4	124758	CHEMBL686321	Inhibitory activity against human glycogen synthase kinase-3beta (GSK3-beta) at 100 uM ATP	B	NNC(=O)c1nnn(-c2nonc2N)c1CN1CCCCC1	CHEMBL115875	=	nM	9600	CHEMBL262	Homo sapiens	IC50	uM	9.6
5	127559	CHEMBL686321	Inhibitory activity against human glycogen synthase kinase-3beta (GSK3-beta) at 100 uM ATP	B	Nc1nonc1-n1nnc(C(=O)N/N=C/c2ccncc2)c1CN1CCCCC1	CHEMBL325353	=	nM	100	CHEMBL262	Homo sapiens	IC50	uM	0.1
6	127564	CHEMBL686321	Inhibitory activity against human glycogen synthase kinase-3beta (GSK3-beta) at 100 uM ATP	B	Nc1nonc1-n1nnc(C(=O)NCCc2ccncc2)c1CN1CCCCC1	CHEMBL113168	=	nM	1160	CHEMBL262	Homo sapiens	IC50	uM	1.16
7	128504	CHEMBL686321	Inhibitory activity against human glycogen synthase kinase-3beta (GSK3-beta) at 100 uM ATP	B	Nc1nonc1-n1nnc(C(=O)NCc2ccncc2)c1CN1CCCCC1	CHEMBL112483	=	nM	9300	CHEMBL262	Homo sapiens	IC50	uM	9.3
8	134878	CHEMBL686321	Inhibitory activity against human glycogen synthase kinase-3beta (GSK3-beta) at 100 uM ATP	B	Nc1nonc1-n1nnc(-c2n[nH]c(-c3ccncc3)n2)c1CN1CCCC1	CHEMBL323944	=	nM	240	CHEMBL262	Homo sapiens	IC50	uM	0.24
9	136172	CHEMBL686321	Inhibitory activity against human glycogen synthase kinase-3beta (GSK3-beta) at 100 uM ATP	B	Nc1nonc1-n1nnc(C(=O)N/N=C/c2ccncc2)c1CN1CCCC1	CHEMBL113272	=	nM	100	CHEMBL262	Homo sapiens	IC50	uM	0.1
10	137223	CHEMBL686321	Inhibitory activity against human glycogen synthase kinase-3beta (GSK3-beta) at 100 uM ATP	B	Nc1nonc1-n1nnc(C(=O)NCCc2ccncc2)c1CN1CCCC1	CHEMBL112819	=	nM	2100	CHEMBL262	Homo sapiens	IC50	uM	2.1
11	139692	CHEMBL686319	Inhibition of human Glycogen synthase kinase-3 beta (GSK3-beta) at 100 uM ATP	B	CCN(CC)Cc1c(C(=O)NN)nnn1-c1nonc1N	CHEMBL111895	=	nM	17000	CHEMBL262	Homo sapiens	IC50	uM	17
12	142010	CHEMBL686321	Inhibitory activity against human glycogen synthase kinase-3beta (GSK3-beta) at 100 uM ATP	B	CCN(CC)Cc1c(C(=O)NCCc2ccncc2)nnn1-c1nonc1N	CHEMBL323012	=	nM	11700	CHEMBL262	Homo sapiens	IC50	uM	11.7
13	142011	CHEMBL686321	Inhibitory activity against human glycogen synthase kinase-3beta (GSK3-beta) at 100 uM ATP	B	Nc1nonc1-n1nnc(-c2n[nH]c(-c3ccncc3)n2)c1CN1CCCCC1	CHEMBL326705	=	nM	280	CHEMBL262	Homo sapiens	IC50	uM	0.28
14	145865	CHEMBL682323	Inhibitory concentration against rabbit glycogen synthase kinase-3 beta using protein phosphatase inhibitor-2 as substrate	B	COc1ccccc1C1=C(c2cn(CCCO)c3ncccc23)C(=O)NC1=O	CHEMBL111298	=	nM	4	CHEMBL262	Homo sapiens	IC50	uM	0.004
15	145869	CHEMBL682323	Inhibitory concentration against rabbit glycogen synthase kinase-3 beta using protein phosphatase inhibitor-2 as substrate	B	CN(C)CCCn1cc(C2=C(c3cccc4ccccc34)C(=O)NC2=O)c2cccnc21	CHEMBL326688	=	nM	140	CHEMBL262	Homo sapiens	IC50	uM	0.14
16	147024	CHEMBL682323	Inhibitory concentration against rabbit glycogen synthase kinase-3 beta using protein phosphatase inhibitor-2 as substrate	B	O=C1NC(=O)C(c2cn(CCCO)c3ncccc23)=C1c1ccccc1C(F)(F)F	CHEMBL325817	=	nM	14	CHEMBL262	Homo sapiens	IC50	uM	0.014
17	147028	CHEMBL682323	Inhibitory concentration against rabbit glycogen synthase kinase-3 beta using protein phosphatase inhibitor-2 as substrate	B	COc1ccccc1C1=C(c2cn(CCCNS(C)(=O)=O)c3ncccc23)C(=O)NC1=O	CHEMBL326208	=	nM	14	CHEMBL262	Homo sapiens	IC50	uM	0.014
18	157957	CHEMBL682323	Inhibitory concentration against rabbit glycogen synthase kinase-3 beta using protein phosphatase inhibitor-2 as substrate	B	O=C1NC(=O)C(c2cn(CCCO)c3ncccc23)=C1c1cccs1	CHEMBL333829	=	nM	31	CHEMBL262	Homo sapiens	IC50	uM	0.031
19	159120	CHEMBL682323	Inhibitory concentration against rabbit glycogen synthase kinase-3 beta using protein phosphatase inhibitor-2 as substrate	B	O=C1NC(=O)C(c2cn(CCCO)c3ncccc23)=C1c1ccc(F)cc1Cl	CHEMBL111005	=	nM	6	CHEMBL262	Homo sapiens	IC50	uM	0.006
20	165230	CHEMBL682323	Inhibitory concentration against rabbit glycogen synthase kinase-3 beta using protein phosphatase inhibitor-2 as substrate	B	COc1ccccc1C1=C(c2cn(CCCN)c3ncccc23)C(=O)NC1=O	CHEMBL324268	=	nM	37	CHEMBL262	Homo sapiens	IC50	uM	0.037
21	170244	CHEMBL682323	Inhibitory concentration against rabbit glycogen synthase kinase-3 beta using protein phosphatase inhibitor-2 as substrate	B	CCn1cc(C2=C(c3cn(CCCO)c4ncccc34)C(=O)NC2=O)c2cccnc21	CHEMBL110000	=	nM	65	CHEMBL262	Homo sapiens	IC50	uM	0.065
22	171443	CHEMBL682323	Inhibitory concentration against rabbit glycogen synthase kinase-3 beta using protein phosphatase inhibitor-2 as substrate	B	COc1ccccc1C1=C(c2cn(CCCNC=O)c3ncccc23)C(=O)NC1=O	CHEMBL109977	=	nM	8	CHEMBL262	Homo sapiens	IC50	uM	0.008
23	173752	CHEMBL682323	Inhibitory concentration against rabbit glycogen synthase kinase-3 beta using protein phosphatase inhibitor-2 as substrate	B	CN(C)CCCn1cc(C2=C(c3ccccc3Cl)C(=O)NC2=O)c2cccnc21	CHEMBL109834	=	nM	15	CHEMBL262	Homo sapiens	IC50	uM	0.015
24	174918	CHEMBL682323	Inhibitory concentration against rabbit glycogen synthase kinase-3 beta using protein phosphatase inhibitor-2 as substrate	B	COc1ccccc1C1=C(c2cn(CCCNS(N)(=O)=O)c3ncccc23)C(=O)NC1=O	CHEMBL423323	=	nM	20	CHEMBL262	Homo sapiens	IC50	uM	0.02
25	177432	CHEMBL682323	Inhibitory concentration against rabbit glycogen synthase kinase-3 beta using protein phosphatase inhibitor-2 as substrate	B	O=C1NC(=O)C(c2cn(CCCO)c3ncccc23)=C1c1ncc(C(F)(F)F)cc1Cl	CHEMBL111620	=	nM	26	CHEMBL262	Homo sapiens	IC50	uM	0.026
26	178741	CHEMBL682323	Inhibitory concentration against rabbit glycogen synthase kinase-3 beta using protein phosphatase inhibitor-2 as substrate	B	O=C1NC(=O)C(c2cn(CCCO)c3ncccc23)=C1c1ccccc1Cl	CHEMBL326971	=	nM	10	CHEMBL262	Homo sapiens	IC50	uM	0.01
27	178745	CHEMBL682323	Inhibitory concentration against rabbit glycogen synthase kinase-3 beta using protein phosphatase inhibitor-2 as substrate	B	COCCCn1cc(C2=C(c3ccccc3O)C(=O)NC2=O)c2cccnc21	CHEMBL109944	=	nM	45	CHEMBL262	Homo sapiens	IC50	uM	0.045
28	178823	CHEMBL682323	Inhibitory concentration against rabbit glycogen synthase kinase-3 beta using protein phosphatase inhibitor-2 as substrate	B	O=C1NC(=O)C(c2cn(CCCO)c3ncccc23)=C1c1ccccn1	CHEMBL450340	=	nM	480	CHEMBL262	Homo sapiens	IC50	uM	0.48
29	180004	CHEMBL682323	Inhibitory concentration against rabbit glycogen synthase kinase-3 beta using protein phosphatase inhibitor-2 as substrate	B	O=C1NC(=O)C(c2cn(CCCO)c3ncccc23)=C1c1cccc2ccccc12	CHEMBL430694	=	nM	31	CHEMBL262	Homo sapiens	IC50	uM	0.031
30	182492	CHEMBL682323	Inhibitory concentration against rabbit glycogen synthase kinase-3 beta using protein phosphatase inhibitor-2 as substrate	B	COc1ccccc1C1=C(c2cn(CCCNC(=O)OC(C)(C)C)c3ncccc23)C(=O)NC1=O	CHEMBL109981	=	nM	7	CHEMBL262	Homo sapiens	IC50	uM	0.007
31	393894	CHEMBL684977	Inhibition of glycogen synthase kinase-3 beta, purified from porcine brain or expressed in and purified from insect Sf9 cells	B	CCCc1c(-c2ccc(OC)cc2)[nH]c2nccnc12	CHEMBL308293	=	nM	400	CHEMBL262	Homo sapiens	IC50	uM	0.4
32	395322	CHEMBL684977	Inhibition of glycogen synthase kinase-3 beta, purified from porcine brain or expressed in and purified from insect Sf9 cells	B	COc1ccc(-c2[nH]c3nccnc3c2C)cc1	CHEMBL77264	=	nM	460	CHEMBL262	Homo sapiens	IC50	uM	0.46
33	395325	CHEMBL684977	Inhibition of glycogen synthase kinase-3 beta, purified from porcine brain or expressed in and purified from insect Sf9 cells	B	CCCCc1c(-c2ccc(O)cc2)[nH]c2nccnc12	CHEMBL75680	=	nM	650	CHEMBL262	Homo sapiens	IC50	uM	0.65
34	395346	CHEMBL685265	Inhibition of Glycogen synthase kinase-3 beta	B	CCCCc1c(-c2ccc(O)cc2)[nH]c2nccnc12	CHEMBL75680	=	nM	1500	CHEMBL262	Homo sapiens	IC50	uM	1.5
35	396630	CHEMBL684977	Inhibition of glycogen synthase kinase-3 beta, purified from porcine brain or expressed in and purified from insect Sf9 cells	B	Clc1ccc(C2(c3cc4[nH]ccnc-4n3)CC2)cc1	CHEMBL307941	=	nM	1000	CHEMBL262	Homo sapiens	IC50	uM	1
36	397837	CHEMBL684977	Inhibition of glycogen synthase kinase-3 beta, purified from porcine brain or expressed in and purified from insect Sf9 cells	B	c1coc(-c2cc3[nH]ccnc-3n2)c1	CHEMBL305627	=	nM	15000	CHEMBL262	Homo sapiens	IC50	uM	15
37	399097	CHEMBL684977	Inhibition of glycogen synthase kinase-3 beta, purified from porcine brain or expressed in and purified from insect Sf9 cells	B	Clc1ccc(-c2[nH]c3nccnc3c2Cc2ccccc2)cc1	CHEMBL310036	=	nM	6800	CHEMBL262	Homo sapiens	IC50	uM	6.8
38	401766	CHEMBL684977	Inhibition of glycogen synthase kinase-3 beta, purified from porcine brain or expressed in and purified from insect Sf9 cells	B	c1c[nH]c2cc(-c3ccc(C4OCCO4)cc3)nc-2n1	CHEMBL77267	=	nM	20000	CHEMBL262	Homo sapiens	IC50	uM	20
39	403173	CHEMBL684977	Inhibition of glycogen synthase kinase-3 beta, purified from porcine brain or expressed in and purified from insect Sf9 cells	B	COc1ccc(-c2[nH]c3nccnc3c2CCCCl)cc1	CHEMBL76942	=	nM	2500	CHEMBL262	Homo sapiens	IC50	uM	2.5
40	403176	CHEMBL684977	Inhibition of glycogen synthase kinase-3 beta, purified from porcine brain or expressed in and purified from insect Sf9 cells	B	COc1ccc(-c2[nH]c3nccnc3c2CC2CC2)cc1	CHEMBL76740	=	nM	1100	CHEMBL262	Homo sapiens	IC50	uM	1.1
41	404772	CHEMBL684977	Inhibition of glycogen synthase kinase-3 beta, purified from porcine brain or expressed in and purified from insect Sf9 cells	B	Oc1ccccc1-c1cc2[nH]ccnc-2n1	CHEMBL77584	=	nM	6500	CHEMBL262	Homo sapiens	IC50	uM	6.5
42	404775	CHEMBL684977	Inhibition of glycogen synthase kinase-3 beta, purified from porcine brain or expressed in and purified from insect Sf9 cells	B	Oc1ccc(-c2cc3[nH]ccnc-3n2)cc1	CHEMBL80785	=	nM	1200	CHEMBL262	Homo sapiens	IC50	uM	1.2
43	405917	CHEMBL684977	Inhibition of glycogen synthase kinase-3 beta, purified from porcine brain or expressed in and purified from insect Sf9 cells	B	c1ccc(-c2cc3[nH]ccnc-3n2)nc1	CHEMBL77416	=	nM	15000	CHEMBL262	Homo sapiens	IC50	uM	15
44	407223	CHEMBL684977	Inhibition of glycogen synthase kinase-3 beta, purified from porcine brain or expressed in and purified from insect Sf9 cells	B	COc1ccc(-c2cc3[nH]ccnc-3n2)cc1	CHEMBL77066	=	nM	1100	CHEMBL262	Homo sapiens	IC50	uM	1.1
45	407226	CHEMBL684977	Inhibition of glycogen synthase kinase-3 beta, purified from porcine brain or expressed in and purified from insect Sf9 cells	B	COc1cc(OC)cc(-c2cc3[nH]ccnc-3n2)c1	CHEMBL77002	=	nM	60000	CHEMBL262	Homo sapiens	IC50	uM	60
46	407229	CHEMBL684977	Inhibition of glycogen synthase kinase-3 beta, purified from porcine brain or expressed in and purified from insect Sf9 cells	B	C=CCc1c(-c2ccc(OC)cc2)[nH]c2nccnc12	CHEMBL76941	=	nM	600	CHEMBL262	Homo sapiens	IC50	uM	0.6
47	407232	CHEMBL684977	Inhibition of glycogen synthase kinase-3 beta, purified from porcine brain or expressed in and purified from insect Sf9 cells	B	CCCCc1c(-c2ccc(OC)cc2)[nH]c2nccnc12	CHEMBL306498	=	nM	920	CHEMBL262	Homo sapiens	IC50	uM	0.92
48	408329	CHEMBL684977	Inhibition of glycogen synthase kinase-3 beta, purified from porcine brain or expressed in and purified from insect Sf9 cells	B	Cc1c(-c2ccc(OS(=O)(=O)N(C)C)cc2)[nH]c2nccnc12	CHEMBL77540	=	nM	500	CHEMBL262	Homo sapiens	IC50	uM	0.5
49	409543	CHEMBL684977	Inhibition of glycogen synthase kinase-3 beta, purified from porcine brain or expressed in and purified from insect Sf9 cells	B	c1ccc(-c2cc3[nH]ccnc-3n2)cc1	CHEMBL305901	=	nM	2300	CHEMBL262	Homo sapiens	IC50	uM	2.3
50	409546	CHEMBL684977	Inhibition of glycogen synthase kinase-3 beta, purified from porcine brain or expressed in and purified from insect Sf9 cells	B	c1ccc(Cc2c(-c3ccccc3)[nH]c3nccnc23)cc1	CHEMBL77469	=	nM	1000	CHEMBL262	Homo sapiens	IC50	uM	1
51	410750	CHEMBL684977	Inhibition of glycogen synthase kinase-3 beta, purified from porcine brain or expressed in and purified from insect Sf9 cells	B	FC(F)(F)c1ccc(-c2cc3[nH]ccnc-3n2)cc1	CHEMBL77210	=	nM	7200	CHEMBL262	Homo sapiens	IC50	uM	7.2
52	412044	CHEMBL684977	Inhibition of glycogen synthase kinase-3 beta, purified from porcine brain or expressed in and purified from insect Sf9 cells	B	Fc1ccc(-c2cc3[nH]ccnc-3n2)cc1	CHEMBL306263	=	nM	1900	CHEMBL262	Homo sapiens	IC50	uM	1.9
53	413233	CHEMBL684977	Inhibition of glycogen synthase kinase-3 beta, purified from porcine brain or expressed in and purified from insect Sf9 cells	B	COc1cc(-c2cc3[nH]ccnc-3n2)cc(OC)c1OC	CHEMBL312065	=	nM	85000	CHEMBL262	Homo sapiens	IC50	uM	85
54	414386	CHEMBL684977	Inhibition of glycogen synthase kinase-3 beta, purified from porcine brain or expressed in and purified from insect Sf9 cells	B	CCCc1c(-c2ccc(O)cc2)[nH]c2nccnc12	CHEMBL77095	=	nM	1800	CHEMBL262	Homo sapiens	IC50	uM	1.8
55	414389	CHEMBL684977	Inhibition of glycogen synthase kinase-3 beta, purified from porcine brain or expressed in and purified from insect Sf9 cells	B	c1csc(-c2cc3[nH]ccnc-3n2)c1	CHEMBL74015	=	nM	1200	CHEMBL262	Homo sapiens	IC50	uM	1.2
56	414392	CHEMBL684977	Inhibition of glycogen synthase kinase-3 beta, purified from porcine brain or expressed in and purified from insect Sf9 cells	B	c1ccc2c(-c3cc4[nH]ccnc-4n3)cccc2c1	CHEMBL78264	=	nM	27000	CHEMBL262	Homo sapiens	IC50	uM	27
57	415695	CHEMBL684977	Inhibition of glycogen synthase kinase-3 beta, purified from porcine brain or expressed in and purified from insect Sf9 cells	B	COc1ccc(-c2[nH]c3nccnc3c2C)cc1OC	CHEMBL419273	=	nM	2000	CHEMBL262	Homo sapiens	IC50	uM	2
58	416926	CHEMBL684977	Inhibition of glycogen synthase kinase-3 beta, purified from porcine brain or expressed in and purified from insect Sf9 cells	B	N#Cc1ccc(-c2cc3[nH]ccnc-3n2)cc1	CHEMBL77697	=	nM	4800	CHEMBL262	Homo sapiens	IC50	uM	4.8
59	416929	CHEMBL684977	Inhibition of glycogen synthase kinase-3 beta, purified from porcine brain or expressed in and purified from insect Sf9 cells	B	CC(C)c1c(-c2ccc(Cl)cc2)[nH]c2nccnc12	CHEMBL77217	=	nM	750	CHEMBL262	Homo sapiens	IC50	uM	0.75
60	416932	CHEMBL684977	Inhibition of glycogen synthase kinase-3 beta, purified from porcine brain or expressed in and purified from insect Sf9 cells	B	Cc1c(C2(c3ccc(Cl)cc3)CC2)[nH]c2nccnc12	CHEMBL76427	=	nM	18000	CHEMBL262	Homo sapiens	IC50	uM	18
61	418136	CHEMBL684977	Inhibition of glycogen synthase kinase-3 beta, purified from porcine brain or expressed in and purified from insect Sf9 cells	B	Clc1ccc(-c2[nH]c3nccnc3c2CC2CCCCC2)cc1	CHEMBL306347	=	nM	8000	CHEMBL262	Homo sapiens	IC50	uM	8
62	419153	CHEMBL684977	Inhibition of glycogen synthase kinase-3 beta, purified from porcine brain or expressed in and purified from insect Sf9 cells	B	CCCCc1c(-c2ccc(Cl)cc2)[nH]c2nccnc12	CHEMBL306355	=	nM	5900	CHEMBL262	Homo sapiens	IC50	uM	5.9
63	420516	CHEMBL684977	Inhibition of glycogen synthase kinase-3 beta, purified from porcine brain or expressed in and purified from insect Sf9 cells	B	Cc1c(-c2ccc(Cl)cc2)[nH]c2nccnc12	CHEMBL78165	=	nM	1700	CHEMBL262	Homo sapiens	IC50	uM	1.7
64	420519	CHEMBL684977	Inhibition of glycogen synthase kinase-3 beta, purified from porcine brain or expressed in and purified from insect Sf9 cells	B	Oc1ccc(-c2[nH]c3nccnc3c2CC2CC2)cc1	CHEMBL74133	=	nM	3000	CHEMBL262	Homo sapiens	IC50	uM	3
65	421971	CHEMBL684977	Inhibition of glycogen synthase kinase-3 beta, purified from porcine brain or expressed in and purified from insect Sf9 cells	B	COc1cccc(-c2cc3[nH]ccnc-3n2)c1	CHEMBL80644	=	nM	3200	CHEMBL262	Homo sapiens	IC50	uM	3.2
66	421974	CHEMBL684977	Inhibition of glycogen synthase kinase-3 beta, purified from porcine brain or expressed in and purified from insect Sf9 cells	B	CN(C)c1ccc(-c2cc3[nH]ccnc-3n2)cc1	CHEMBL77458	=	nM	12000	CHEMBL262	Homo sapiens	IC50	uM	12
67	423364	CHEMBL684977	Inhibition of glycogen synthase kinase-3 beta, purified from porcine brain or expressed in and purified from insect Sf9 cells	B	COc1ccc(-c2[nH]c3nccnc3c2CC2CCCCC2)cc1	CHEMBL77947	=	nM	6800	CHEMBL262	Homo sapiens	IC50	uM	6.8
68	424512	CHEMBL684977	Inhibition of glycogen synthase kinase-3 beta, purified from porcine brain or expressed in and purified from insect Sf9 cells	B	Cc1ccc(-c2cc3[nH]ccnc-3n2)cc1	CHEMBL307943	=	nM	2600	CHEMBL262	Homo sapiens	IC50	uM	2.6
69	425718	CHEMBL684977	Inhibition of glycogen synthase kinase-3 beta, purified from porcine brain or expressed in and purified from insect Sf9 cells	B	COc1ccccc1-c1cc2[nH]ccnc-2n1	CHEMBL77590	=	nM	3300	CHEMBL262	Homo sapiens	IC50	uM	3.3
70	425721	CHEMBL684977	Inhibition of glycogen synthase kinase-3 beta, purified from porcine brain or expressed in and purified from insect Sf9 cells	B	COc1ccc(-c2[nH]c3nccnc3c2C(C)C)cc1	CHEMBL309347	=	nM	500	CHEMBL262	Homo sapiens	IC50	uM	0.5
71	425724	CHEMBL684977	Inhibition of glycogen synthase kinase-3 beta, purified from porcine brain or expressed in and purified from insect Sf9 cells	B	Cc1c(-c2ccc(O)cc2)[nH]c2nccnc12	CHEMBL77641	=	nM	520	CHEMBL262	Homo sapiens	IC50	uM	0.52
72	429657	CHEMBL684977	Inhibition of glycogen synthase kinase-3 beta, purified from porcine brain or expressed in and purified from insect Sf9 cells	B	c1c[nH]c2cc(-c3ccsc3)nc-2n1	CHEMBL76559	=	nM	800	CHEMBL262	Homo sapiens	IC50	uM	0.8
73	430823	CHEMBL684977	Inhibition of glycogen synthase kinase-3 beta, purified from porcine brain or expressed in and purified from insect Sf9 cells	B	Brc1ccc(-c2cc3[nH]ccnc-3n2)cc1	CHEMBL77211	=	nM	6000	CHEMBL262	Homo sapiens	IC50	uM	6
74	474054	CHEMBL683002	Inhibitory concentration against human Glycogen synthase kinase-3	B	Fc1cccc(CSc2nnc(-c3ccncc3)o2)c1	CHEMBL37811	=	nM	1400	CHEMBL262	Homo sapiens	IC50	uM	1.4
75	475187	CHEMBL683002	Inhibitory concentration against human Glycogen synthase kinase-3	B	O=C(Cc1ccc(CSc2nnc(-c3ccncc3)o2)cc1)NCCc1ccccc1F	CHEMBL37342	=	nM	1200	CHEMBL262	Homo sapiens	IC50	uM	1.2
76	476330	CHEMBL683002	Inhibitory concentration against human Glycogen synthase kinase-3	B	O=C(O)Cc1ccc(CSc2nnc(-c3ccncc3)o2)cc1	CHEMBL416975	=	nM	8000	CHEMBL262	Homo sapiens	IC50	uM	8
77	476331	CHEMBL683002	Inhibitory concentration against human Glycogen synthase kinase-3	B	c1ccc(CSc2nnc(-c3ccncc3)o2)cc1	CHEMBL40439	=	nM	6700	CHEMBL262	Homo sapiens	IC50	uM	6.7
78	485014	CHEMBL683002	Inhibitory concentration against human Glycogen synthase kinase-3	B	O=C(O)c1cccc(CSc2nnc(-c3ccncc3)o2)c1	CHEMBL288588	=	nM	235000	CHEMBL262	Homo sapiens	IC50	uM	235
79	488460	CHEMBL683002	Inhibitory concentration against human Glycogen synthase kinase-3	B	O=C(O)c1ccc(CSc2nnc(-c3ccncc3)o2)cc1	CHEMBL290436	=	nM	29000	CHEMBL262	Homo sapiens	IC50	uM	29
80	493225	CHEMBL683002	Inhibitory concentration against human Glycogen synthase kinase-3	B	Ic1cccc(CSc2nnc(-c3ccncc3)o2)c1	CHEMBL288064	=	nM	390	CHEMBL262	Homo sapiens	IC50	uM	0.39
81	494395	CHEMBL683002	Inhibitory concentration against human Glycogen synthase kinase-3	B	c1ccc(CCSc2nnc(-c3ccncc3)o2)cc1	CHEMBL40022	=	nM	29000	CHEMBL262	Homo sapiens	IC50	uM	29
82	495452	CHEMBL683002	Inhibitory concentration against human Glycogen synthase kinase-3	B	Clc1ccccc1CSc1nnc(-c2ccncc2)o1	CHEMBL40004	=	nM	12000	CHEMBL262	Homo sapiens	IC50	uM	12
83	502622	CHEMBL683002	Inhibitory concentration against human Glycogen synthase kinase-3	B	O=C(O)Cc1ccc(CSc2nnc(-c3ccncc3)s2)cc1	CHEMBL290211	=	nM	11000	CHEMBL262	Homo sapiens	IC50	uM	11
84	506306	CHEMBL683002	Inhibitory concentration against human Glycogen synthase kinase-3	B	Clc1cccc(CSc2nnc(-c3ccncc3)o2)c1	CHEMBL40021	=	nM	820	CHEMBL262	Homo sapiens	IC50	uM	0.82
85	507480	CHEMBL683002	Inhibitory concentration against human Glycogen synthase kinase-3	B	Ic1ccc(CSc2nnc(-c3ccncc3)o2)cc1	CHEMBL37652	=	nM	198000	CHEMBL262	Homo sapiens	IC50	uM	198
86	507481	CHEMBL683002	Inhibitory concentration against human Glycogen synthase kinase-3	B	COC(=O)c1cccc(CSc2nnc(-c3ccncc3)o2)c1	CHEMBL37689	=	nM	1100	CHEMBL262	Homo sapiens	IC50	uM	1.1
87	633548	CHEMBL684978	Inhibitory activity against recombinant rabbit Glycogen synthase kinase-3 beta	B	CCn1c(=S)n(C)s/c1=N\c1cccnc1	CHEMBL26616	=	nM	10000	CHEMBL262	Homo sapiens	IC50	uM	10
88	633816	CHEMBL686320	Inhibition of human glycogen synthase kinase-3 beta	B	O=Nc1c(-c2c(O)[nH]c3ccc(I)cc23)[nH]c2ccccc12	CHEMBL337300	=	nM	9	CHEMBL262	Homo sapiens	IC50	uM	0.009
89	634622	CHEMBL684978	Inhibitory activity against recombinant rabbit Glycogen synthase kinase-3 beta	B	Cn1sc(=O)n(-c2ccc(Cl)cc2)c1=O	CHEMBL24537	=	nM	4000	CHEMBL262	Homo sapiens	IC50	uM	4
90	635737	CHEMBL684978	Inhibitory activity against recombinant rabbit Glycogen synthase kinase-3 beta	B	CCn1sc(=O)n(CC)c1=S	CHEMBL26101	=	nM	20000	CHEMBL262	Homo sapiens	IC50	uM	20
91	635738	CHEMBL684978	Inhibitory activity against recombinant rabbit Glycogen synthase kinase-3 beta	B	CCn1sc(=O)n(Cc2ccccc2)c1=S	CHEMBL24311	=	nM	6000	CHEMBL262	Homo sapiens	IC50	uM	6
92	636071	CHEMBL686320	Inhibition of human glycogen synthase kinase-3 beta	B	O=C1Cc2c([nH]c3ccc(Br)cc23)-c2ccccc2N1	CHEMBL296586	=	nM	23	CHEMBL262	Homo sapiens	IC50	uM	0.023
93	636941	CHEMBL684978	Inhibitory activity against recombinant rabbit Glycogen synthase kinase-3 beta	B	Cc1ccc(-n2c(=O)sn(C)c2=O)cc1	CHEMBL24753	=	nM	5000	CHEMBL262	Homo sapiens	IC50	uM	5
94	636942	CHEMBL684978	Inhibitory activity against recombinant rabbit Glycogen synthase kinase-3 beta	B	CCn1sc(=N)n(-c2ccccc2)c1=O	CHEMBL284125	=	nM	65000	CHEMBL262	Homo sapiens	IC50	uM	65
95	638282	CHEMBL684978	Inhibitory activity against recombinant rabbit Glycogen synthase kinase-3 beta	B	CCn1c(=O)sn(C)c1=O	CHEMBL26218	=	nM	5000	CHEMBL262	Homo sapiens	IC50	uM	5
96	642034	CHEMBL684978	Inhibitory activity against recombinant rabbit Glycogen synthase kinase-3 beta	B	Cn1sc(=O)n(-c2ccc(Br)cc2)c1=O	CHEMBL24721	=	nM	3000	CHEMBL262	Homo sapiens	IC50	uM	3
97	642035	CHEMBL684978	Inhibitory activity against recombinant rabbit Glycogen synthase kinase-3 beta	B	O=c1sn(Cc2ccccc2)c(=S)n1Cc1ccccc1	CHEMBL24338	=	nM	10000	CHEMBL262	Homo sapiens	IC50	uM	10
98	642305	CHEMBL686320	Inhibition of human glycogen synthase kinase-3 beta	B	NC1=NC(=O)/C(=C2\CCNC(=O)c3[nH]c(Br)cc32)N1	CHEMBL361708	=	nM	10	CHEMBL262	Homo sapiens	IC50	uM	0.01
99	644367	CHEMBL684978	Inhibitory activity against recombinant rabbit Glycogen synthase kinase-3 beta	B	CCCn1sc(=O)n(CC)c1=O	CHEMBL286009	=	nM	10000	CHEMBL262	Homo sapiens	IC50	uM	10
100	645860	CHEMBL686320	Inhibition of human glycogen synthase kinase-3 beta	B	O=C1Cc2c([nH]c3ccc(Br)cc23)-c2ncccc2N1	CHEMBL336961	=	nM	18	CHEMBL262	Homo sapiens	IC50	uM	0.018
101	647873	CHEMBL684978	Inhibitory activity against recombinant rabbit Glycogen synthase kinase-3 beta	B	CCOC(=O)/N=c1\sn(C(=O)OCC)c(=S)n1-c1ccccc1	CHEMBL26000	=	nM	100000	CHEMBL262	Homo sapiens	IC50	uM	100
102	649158	CHEMBL684978	Inhibitory activity against recombinant rabbit Glycogen synthase kinase-3 beta	B	CCn1c(=O)sn(C(C)C)c1=O	CHEMBL26551	=	nM	35000	CHEMBL262	Homo sapiens	IC50	uM	35
103	649159	CHEMBL684978	Inhibitory activity against recombinant rabbit Glycogen synthase kinase-3 beta	B	CCn1c(=O)sn(C2CCCCC2)c1=O	CHEMBL24693	=	nM	10000	CHEMBL262	Homo sapiens	IC50	uM	10
104	651566	CHEMBL684978	Inhibitory activity against recombinant rabbit Glycogen synthase kinase-3 beta	B	Cn1sc(=O)n(-c2ccccc2Br)c1=O	CHEMBL23840	=	nM	6000	CHEMBL262	Homo sapiens	IC50	uM	6
105	651567	CHEMBL684978	Inhibitory activity against recombinant rabbit Glycogen synthase kinase-3 beta	B	Cn1sc(=O)n(-c2ccc(F)cc2)c1=O	CHEMBL25820	=	nM	4000	CHEMBL262	Homo sapiens	IC50	uM	4
106	651568	CHEMBL684978	Inhibitory activity against recombinant rabbit Glycogen synthase kinase-3 beta	B	Cn1sc(=O)n(-c2ccc(C(F)(F)F)cc2)c1=O	CHEMBL417835	=	nM	6000	CHEMBL262	Homo sapiens	IC50	uM	6
107	651569	CHEMBL684978	Inhibitory activity against recombinant rabbit Glycogen synthase kinase-3 beta	B	Cn1sc(=O)n(-c2cccc3ccccc23)c1=O	CHEMBL26274	=	nM	3000	CHEMBL262	Homo sapiens	IC50	uM	3
108	652666	CHEMBL684978	Inhibitory activity against recombinant rabbit Glycogen synthase kinase-3 beta	B	O=c1sn(-c2ccccc2)c(=S)n1-c1ccccc1	CHEMBL24073	=	nM	8000	CHEMBL262	Homo sapiens	IC50	uM	8
109	652667	CHEMBL684978	Inhibitory activity against recombinant rabbit Glycogen synthase kinase-3 beta	B	CCNC(=O)/N=c1\sn(CC)c(=O)n1-c1ccccc1	CHEMBL25927	=	nM	75000	CHEMBL262	Homo sapiens	IC50	uM	75
110	653039	CHEMBL686320	Inhibition of human glycogen synthase kinase-3 beta	B	O=C1Cc2c([nH]c3ccc(Br)cc23)-c2sccc2N1	CHEMBL323657	=	nM	120	CHEMBL262	Homo sapiens	IC50	uM	0.12
111	655340	CHEMBL686320	Inhibition of human glycogen synthase kinase-3 beta	B	CC(C)c1c(-c2ccc(Cl)cc2)[nH]c2nccnc12	CHEMBL77217	=	nM	750	CHEMBL262	Homo sapiens	IC50	uM	0.75
112	656233	CHEMBL684978	Inhibitory activity against recombinant rabbit Glycogen synthase kinase-3 beta	B	CCCCn1c(=O)sn(CC)c1=O	CHEMBL24773	=	nM	70000	CHEMBL262	Homo sapiens	IC50	uM	70
113	657364	CHEMBL684978	Inhibitory activity against recombinant rabbit Glycogen synthase kinase-3 beta	B	Cn1sc(=O)n(-c2ccccc2)c1=O	CHEMBL287864	=	nM	2000	CHEMBL262	Homo sapiens	IC50	uM	2
114	658670	CHEMBL684978	Inhibitory activity against recombinant rabbit Glycogen synthase kinase-3 beta	B	Cn1sc(=O)n(Cc2ccccc2)c1=O	CHEMBL284861	=	nM	2000	CHEMBL262	Homo sapiens	IC50	uM	2
115	659917	CHEMBL684978	Inhibitory activity against recombinant rabbit Glycogen synthase kinase-3 beta	B	Cn1sc(=O)n(-c2cccc(Br)c2)c1=O	CHEMBL24494	=	nM	4000	CHEMBL262	Homo sapiens	IC50	uM	4
116	663625	CHEMBL684978	Inhibitory activity against recombinant rabbit Glycogen synthase kinase-3 beta	B	O=c1sn(Cc2ccccc2)c(=O)n1Cc1ccccc1	CHEMBL284365	=	nM	10000	CHEMBL262	Homo sapiens	IC50	uM	10
117	664939	CHEMBL684978	Inhibitory activity against recombinant rabbit Glycogen synthase kinase-3 beta	B	CCn1sc(=O)n(CC)c1=O	CHEMBL25829	=	nM	25000	CHEMBL262	Homo sapiens	IC50	uM	25
118	666198	CHEMBL684978	Inhibitory activity against recombinant rabbit Glycogen synthase kinase-3 beta	B	CCn1sc(=O)n(Cc2ccccc2)c1=O	CHEMBL26241	=	nM	7000	CHEMBL262	Homo sapiens	IC50	uM	7
119	666602	CHEMBL686320	Inhibition of human glycogen synthase kinase-3 beta	B	O=C1Cc2c([nH]c3ccc(Br)cc23)-c2cccnc2N1	CHEMBL134501	=	nM	6000	CHEMBL262	Homo sapiens	IC50	uM	6
120	667456	CHEMBL684978	Inhibitory activity against recombinant rabbit Glycogen synthase kinase-3 beta	B	COc1ccc(-n2c(=O)sn(C)c2=O)cc1	CHEMBL26515	=	nM	2000	CHEMBL262	Homo sapiens	IC50	uM	2
121	755803	CHEMBL686322	Inhibition of Glycogen synthase kinase-3 beta	B	CN1CCOCCOCCN(C)CCn2cc(c3ccccc32)C2=C(C(=O)NC2=O)c2cn(c3ccccc23)CC1	CHEMBL105620	=	nM	8	CHEMBL262	Homo sapiens	IC50	uM	0.008
122	759124	CHEMBL686322	Inhibition of Glycogen synthase kinase-3 beta	B	CCN1CCOCCOCCn2cc(c3ccccc32)C2=C(C(=O)NC2=O)c2cn(c3ccccc23)CC1	CHEMBL103506	=	nM	4	CHEMBL262	Homo sapiens	IC50	uM	0.004
123	765674	CHEMBL685260	Inhibition of Glycogen synthase kinase-3 beta	B	CN[C@@H]1C[C@H]2O[C@@](C)([C@@H]1OC)n1c3ccccc3c3c4c(c5c6ccccc6n2c5c31)C(=O)NC4	CHEMBL388978	=	nM	89	CHEMBL262	Homo sapiens	IC50	uM	0.089
124	771134	CHEMBL686322	Inhibition of Glycogen synthase kinase-3 beta	B	CN1CCOCCn2cc(c3ccccc32)C2=C(C(=O)NC2=O)c2cn(c3ccccc23)CCN(C)CC1	CHEMBL106384	=	nM	33	CHEMBL262	Homo sapiens	IC50	uM	0.033
125	771144	CHEMBL686322	Inhibition of Glycogen synthase kinase-3 beta	B	CCN1CCOCCN(CC)CCn2cc(c3ccccc32)C2=C(C(=O)NC2=O)c2cn(c3ccccc23)CCOCC1	CHEMBL103421	=	nM	31	CHEMBL262	Homo sapiens	IC50	uM	0.031
126	773562	CHEMBL686322	Inhibition of Glycogen synthase kinase-3 beta	B	CN1CCCn2cc(c3ccccc32)C2=C(C(=O)NC2=O)c2cn(c3ccccc23)CCOCCOCC1	CHEMBL321315	=	nM	4	CHEMBL262	Homo sapiens	IC50	uM	0.004
127	773572	CHEMBL686322	Inhibition of Glycogen synthase kinase-3 beta	B	Cn1cc(C2=C(c3ccc(Cl)cc3Cl)C(=O)NC2=O)c2ccccc21	CHEMBL102714	=	nM	7	CHEMBL262	Homo sapiens	IC50	uM	0.007
128	776794	CHEMBL686322	Inhibition of Glycogen synthase kinase-3 beta	B	CCN1CCOCCn2cc(c3ccccc32)C2=C(C(=O)NC2=O)c2cn(c3ccccc23)CCOCC1	CHEMBL103055	=	nM	25	CHEMBL262	Homo sapiens	IC50	uM	0.025
129	776804	CHEMBL685260	Inhibition of Glycogen synthase kinase-3 beta	B	CCN1CCOCCn2cc(c3ccccc32)C2=C(C(=O)NC2=O)c2cn(c3ccccc23)CCOCC1	CHEMBL103055	=	nM	18	CHEMBL262	Homo sapiens	IC50	uM	0.018
130	780274	CHEMBL686322	Inhibition of Glycogen synthase kinase-3 beta	B	O=C1NC(=O)C2=C1c1cn(c3ccccc13)CCOCCN(CCO)CCOCCn1cc2c2ccccc21	CHEMBL321529	=	nM	40	CHEMBL262	Homo sapiens	IC50	uM	0.04
131	782451	CHEMBL686322	Inhibition of Glycogen synthase kinase-3 beta	B	CN1CCOCCN(C)CCn2cc(c3ccccc32)C2=C(C(=O)NC2=O)c2cn(c3ccccc23)CC1	CHEMBL105477	=	nM	6	CHEMBL262	Homo sapiens	IC50	uM	0.006
132	783565	CHEMBL686322	Inhibition of Glycogen synthase kinase-3 beta	B	CN1CCOCCn2cc(c3ccccc32)C2=C(C(=O)NC2=O)c2cn(c3ccccc23)CCOCC1	CHEMBL106061	=	nM	71	CHEMBL262	Homo sapiens	IC50	uM	0.071
133	783573	CHEMBL686322	Inhibition of Glycogen synthase kinase-3 beta	B	CN1CCN(C)CCn2cc(c3ccccc32)C2=C(C(=O)NC2=O)c2cn(c3ccccc23)CC1	CHEMBL319265	=	nM	110	CHEMBL262	Homo sapiens	IC50	uM	0.11
134	788150	CHEMBL686322	Inhibition of Glycogen synthase kinase-3 beta	B	CN1CCN(C)CCn2cc(c3ccccc32)C2=C(C(=O)NC2=O)c2cn(c3ccccc23)CCN(C)CC1	CHEMBL103628	=	nM	43	CHEMBL262	Homo sapiens	IC50	uM	0.043
135	828450	CHEMBL686303	Inhibitory activity against glycogen synthase kinase-3 (GSK-3beta).	B	O=C(CCl)c1cc(Cl)c(Cl)s1	CHEMBL342402	=	nM	2500	CHEMBL262	Homo sapiens	IC50	uM	2.5
136	828452	CHEMBL686303	Inhibitory activity against glycogen synthase kinase-3 (GSK-3beta).	B	O=C(CBr)c1ccc(Br)cc1	CHEMBL142826	=	nM	500	CHEMBL262	Homo sapiens	IC50	uM	0.5
137	831898	CHEMBL686303	Inhibitory activity against glycogen synthase kinase-3 (GSK-3beta).	B	Cc1sc(C(=O)CCl)cc1C(=O)CCl	CHEMBL143743	=	nM	5000	CHEMBL262	Homo sapiens	IC50	uM	5
138	831899	CHEMBL686303	Inhibitory activity against glycogen synthase kinase-3 (GSK-3beta).	B	O=C(CCl)c1ccc(Cl)s1	CHEMBL140045	=	nM	10000	CHEMBL262	Homo sapiens	IC50	uM	10
139	831901	CHEMBL686303	Inhibitory activity against glycogen synthase kinase-3 (GSK-3beta).	B	O=C(CBr)c1ccc([N+](=O)[O-])cc1	CHEMBL106072	=	nM	2000	CHEMBL262	Homo sapiens	IC50	uM	2
140	838664	CHEMBL686318	Inhibition of Glycogen synthase kinase-3 beta	B	O=C1NC(=O)c2c1c1c3ccccc3ccc1c1[nH]c3ccccc3c21	CHEMBL332575	=	nM	4380	CHEMBL262	Homo sapiens	IC50	uM	4.38
141	839041	CHEMBL686303	Inhibitory activity against glycogen synthase kinase-3 (GSK-3beta).	B	COc1ccc(C(=O)CBr)cc1	CHEMBL103009	=	nM	1000	CHEMBL262	Homo sapiens	IC50	uM	1
142	840240	CHEMBL686303	Inhibitory activity against glycogen synthase kinase-3 (GSK-3beta).	B	O=C(CCl)c1c(Br)sc(Cl)c1Cl	CHEMBL143273	=	nM	2000	CHEMBL262	Homo sapiens	IC50	uM	2
143	843907	CHEMBL686303	Inhibitory activity against glycogen synthase kinase-3 (GSK-3beta).	B	O=C(CBr)c1ccccc1	CHEMBL102953	=	nM	5000	CHEMBL262	Homo sapiens	IC50	uM	5
144	845194	CHEMBL686303	Inhibitory activity against glycogen synthase kinase-3 (GSK-3beta).	B	O=C(CCl)c1c(Br)sc(Br)c1Br	CHEMBL341572	=	nM	1000	CHEMBL262	Homo sapiens	IC50	uM	1
145	846358	CHEMBL686303	Inhibitory activity against glycogen synthase kinase-3 (GSK-3beta).	B	CC(=O)c1csc(C(=O)CCl)c1	CHEMBL341655	=	nM	8000	CHEMBL262	Homo sapiens	IC50	uM	8
146	847488	CHEMBL686303	Inhibitory activity against glycogen synthase kinase-3 (GSK-3beta).	B	Cc1c(C(=O)CCl)csc1C(=O)CCl	CHEMBL143419	=	nM	5000	CHEMBL262	Homo sapiens	IC50	uM	5
147	847490	CHEMBL686303	Inhibitory activity against glycogen synthase kinase-3 (GSK-3beta).	B	CC(=O)c1ccc(C(=O)CCl)s1	CHEMBL143525	=	nM	50000	CHEMBL262	Homo sapiens	IC50	uM	50
148	847491	CHEMBL686303	Inhibitory activity against glycogen synthase kinase-3 (GSK-3beta).	B	O=C(CCl)c1ccc(Cl)cc1	CHEMBL143090	=	nM	2500	CHEMBL262	Homo sapiens	IC50	uM	2.5
149	850975	CHEMBL686303	Inhibitory activity against glycogen synthase kinase-3 (GSK-3beta).	B	O=C(CCl)c1cc(Br)cs1	CHEMBL335357	=	nM	3000	CHEMBL262	Homo sapiens	IC50	uM	3
150	853125	CHEMBL686303	Inhibitory activity against glycogen synthase kinase-3 (GSK-3beta).	B	O=C(CCl)c1scc(Br)c1Br	CHEMBL357136	=	nM	500	CHEMBL262	Homo sapiens	IC50	uM	0.5
151	854348	CHEMBL686303	Inhibitory activity against glycogen synthase kinase-3 (GSK-3beta).	B	Cc1ccc(C(=O)CBr)cc1	CHEMBL142824	=	nM	2500	CHEMBL262	Homo sapiens	IC50	uM	2.5
152	855455	CHEMBL686303	Inhibitory activity against glycogen synthase kinase-3 (GSK-3beta).	B	O=C(CCl)c1cc(Br)c(Br)s1	CHEMBL142711	=	nM	1000	CHEMBL262	Homo sapiens	IC50	uM	1
153	856567	CHEMBL686303	Inhibitory activity against glycogen synthase kinase-3 (GSK-3beta).	B	O=C(CCl)c1cccs1	CHEMBL359135	=	nM	50000	CHEMBL262	Homo sapiens	IC50	uM	50
154	856568	CHEMBL686303	Inhibitory activity against glycogen synthase kinase-3 (GSK-3beta).	B	Cc1ccsc1C(=O)CCl	CHEMBL142327	=	nM	75000	CHEMBL262	Homo sapiens	IC50	uM	75
155	857664	CHEMBL686303	Inhibitory activity against glycogen synthase kinase-3 (GSK-3beta).	B	O=C(CCl)c1csc(C(=O)CCl)c1	CHEMBL141190	=	nM	1500	CHEMBL262	Homo sapiens	IC50	uM	1.5
156	857666	CHEMBL686303	Inhibitory activity against glycogen synthase kinase-3 (GSK-3beta).	B	O=C(CBr)c1ccc(-c2ccccc2)cc1	CHEMBL413032	=	nM	2500	CHEMBL262	Homo sapiens	IC50	uM	2.5
157	858947	CHEMBL686303	Inhibitory activity against glycogen synthase kinase-3 (GSK-3beta).	B	O=C(CCl)c1cc(Cl)sc1Cl	CHEMBL356459	=	nM	5000	CHEMBL262	Homo sapiens	IC50	uM	5
158	858949	CHEMBL686303	Inhibitory activity against glycogen synthase kinase-3 (GSK-3beta).	B	O=C(CBr)c1ccc(Cl)cc1	CHEMBL140061	=	nM	1000	CHEMBL262	Homo sapiens	IC50	uM	1
159	862269	CHEMBL686303	Inhibitory activity against glycogen synthase kinase-3 (GSK-3beta).	B	O=C(CCl)c1cscc1Cl	CHEMBL343821	=	nM	25000	CHEMBL262	Homo sapiens	IC50	uM	25
160	864851	CHEMBL686303	Inhibitory activity against glycogen synthase kinase-3 (GSK-3beta).	B	O=C(CCl)c1ccc(Br)s1	CHEMBL142764	=	nM	10000	CHEMBL262	Homo sapiens	IC50	uM	10
161	864853	CHEMBL686303	Inhibitory activity against glycogen synthase kinase-3 (GSK-3beta).	B	O=C(CCl)c1ccccc1	CHEMBL105712	=	nM	50000	CHEMBL262	Homo sapiens	IC50	uM	50
162	906548	CHEMBL684979	Inhibition of Glycogen synthase kinase-3beta (GSK3-beta)	B	O=C1NC(=O)C2=C1c1cn(c3ncccc13)CCOCCOCCn1cc2c2cccnc21	CHEMBL132223	=	nM	620	CHEMBL262	Homo sapiens	IC50	uM	0.62
163	910410	CHEMBL684979	Inhibition of Glycogen synthase kinase-3beta (GSK3-beta)	B	O=C1NC(=O)C2=C1c1cn(c3ccccc13)CCOCCOCCOCCn1cc2c2cccnc21	CHEMBL340935	=	nM	17	CHEMBL262	Homo sapiens	IC50	uM	0.017
164	915717	CHEMBL684979	Inhibition of Glycogen synthase kinase-3beta (GSK3-beta)	B	O=C1NC(=O)C2=C1c1cn(c3ncccc13)CCOCCOCCOCCn1cc2c2cccnc21	CHEMBL340776	=	nM	34	CHEMBL262	Homo sapiens	IC50	uM	0.034
165	918237	CHEMBL684979	Inhibition of Glycogen synthase kinase-3beta (GSK3-beta)	B	O=C1NC(=O)C2=C1c1cn(c3ccccc13)CCOCCOCCOCCn1cc2c2ccccc21	CHEMBL340259	=	nM	220	CHEMBL262	Homo sapiens	IC50	uM	0.22
166	919457	CHEMBL684979	Inhibition of Glycogen synthase kinase-3beta (GSK3-beta)	B	O=C1NC(=O)C2=C1c1cn(c3ncccc13)CCOCCOCCOCCOCCOCCn1cc2c2cccnc21	CHEMBL131254	=	nM	403	CHEMBL262	Homo sapiens	IC50	uM	0.403
167	921741	CHEMBL684979	Inhibition of Glycogen synthase kinase-3beta (GSK3-beta)	B	O=C1NC(=O)C2=C1c1cn(c3ccccc13)CCOCCOCCOCCOCCOCCn1cc2c2ccccc21	CHEMBL130774	=	nM	51	CHEMBL262	Homo sapiens	IC50	uM	0.051
168	923024	CHEMBL684979	Inhibition of Glycogen synthase kinase-3beta (GSK3-beta)	B	O=C1NC(=O)C2=C1c1cn(c3ccccc13)CCOCCOCCOCCOCCn1cc2c2ccccc21	CHEMBL336179	=	nM	26	CHEMBL262	Homo sapiens	IC50	uM	0.026
169	925777	CHEMBL684979	Inhibition of Glycogen synthase kinase-3beta (GSK3-beta)	B	O=C1NC(=O)C2=C1c1cn(c3ccccc13)CCOCCOCCn1cc2c2cccnc21	CHEMBL334555	=	nM	138	CHEMBL262	Homo sapiens	IC50	uM	0.138
170	931178	CHEMBL684979	Inhibition of Glycogen synthase kinase-3beta (GSK3-beta)	B	O=C1NC(=O)C2=C1c1cn(c3ncccc13)CCOCCOCCOCCOCCn1cc2c2cccnc21	CHEMBL337642	=	nM	48	CHEMBL262	Homo sapiens	IC50	uM	0.048
171	932560	CHEMBL684979	Inhibition of Glycogen synthase kinase-3beta (GSK3-beta)	B	O=C1NC(=O)C2=C1c1cn(c3ccccc13)CCOCCOCCn1cc2c2ccccc21	CHEMBL131035	=	nM	136	CHEMBL262	Homo sapiens	IC50	uM	0.136
172	951629	CHEMBL680577	Inhibition of glycogen synthase kinase-3 beta	B	Nc1nccc(-c2cc3ccccc3[nH]2)n1	CHEMBL50226	=	nM	420000	CHEMBL262	Homo sapiens	IC50	uM	420
173	953079	CHEMBL680577	Inhibition of glycogen synthase kinase-3 beta	B	Nc1nccc(-c2c[nH]c3c(Br)ccc(O)c23)n1	CHEMBL296682	=	nM	2500	CHEMBL262	Homo sapiens	IC50	uM	2.5
174	953107	CHEMBL680577	Inhibition of glycogen synthase kinase-3 beta	B	Nc1nccc(-c2c[nH]c3c(Br)ccc(O)c23)n1	CHEMBL296682	=	nM	2500	CHEMBL262	Homo sapiens	IC50	uM	2.5
175	954295	CHEMBL680577	Inhibition of glycogen synthase kinase-3 beta	B	Nc1nccc(-c2c[nH]c3cc(Br)cc(O)c23)n1	CHEMBL44545	=	nM	500	CHEMBL262	Homo sapiens	IC50	uM	0.5
176	955740	CHEMBL680577	Inhibition of glycogen synthase kinase-3 beta	B	Nc1nccc(-c2c[nH]c3cc(Br)ccc23)n1	CHEMBL46440	=	nM	2500	CHEMBL262	Homo sapiens	IC50	uM	2.5
177	965981	CHEMBL680577	Inhibition of glycogen synthase kinase-3 beta	B	Nc1nccc(-c2c[nH]c3ccccc23)n1	CHEMBL48082	=	nM	350000	CHEMBL262	Homo sapiens	IC50	uM	350
178	967262	CHEMBL680577	Inhibition of glycogen synthase kinase-3 beta	B	CC[C@H](CO)Nc1nc(NCc2ccccc2)c2ncn(C(C)C)c2n1	CHEMBL14762	=	nM	130000	CHEMBL262	Homo sapiens	IC50	uM	130
179	974642	CHEMBL680577	Inhibition of glycogen synthase kinase-3 beta	B	Nc1nccc(-c2c[nH]c3cccc(O)c23)n1	CHEMBL50498	=	nM	1300	CHEMBL262	Homo sapiens	IC50	uM	1.3
180	974654	CHEMBL680577	Inhibition of glycogen synthase kinase-3 beta	B	Nc1nccc(-c2c[nH]c3cc(Br)c(Br)cc23)n1	CHEMBL296271	=	nM	2000	CHEMBL262	Homo sapiens	IC50	uM	2
181	980833	CHEMBL680577	Inhibition of glycogen synthase kinase-3 beta	B	Nc1nccc(-c2c[nH]c3ccc(Br)cc23)n1	CHEMBL44541	=	nM	2000	CHEMBL262	Homo sapiens	IC50	uM	2
182	1403553	CHEMBL830960	Inhibition of rabbit Glycogen synthase kinase-3 beta	B	C=Cn1cc(C2=C(c3nn(CCCN(C)C)c4ccccc34)C(=O)NC2=O)c2ccccc21	CHEMBL368193	=	nM	49	CHEMBL262	Homo sapiens	IC50	uM	0.049
183	1403558	CHEMBL830960	Inhibition of rabbit Glycogen synthase kinase-3 beta	B	CN(C)CCCn1nc(C2=C(c3cn(-c4ccccc4)c4ccccc34)C(=O)NC2=O)c2ccccc21	CHEMBL366668	=	nM	270	CHEMBL262	Homo sapiens	IC50	uM	0.27
184	1403563	CHEMBL830960	Inhibition of rabbit Glycogen synthase kinase-3 beta	B	CN(C)CCCn1nc(C2=C(c3cn(-c4cccs4)c4ccccc34)C(=O)NC2=O)c2ccccc21	CHEMBL178945	=	nM	370	CHEMBL262	Homo sapiens	IC50	uM	0.37
185	1403583	CHEMBL830960	Inhibition of rabbit Glycogen synthase kinase-3 beta	B	CN(C)CCCn1nc(C2=C(c3cn(-c4cccnc4)c4ccccc34)C(=O)NC2=O)c2ccccc21	CHEMBL368416	=	nM	150	CHEMBL262	Homo sapiens	IC50	uM	0.15
186	1403603	CHEMBL830960	Inhibition of rabbit Glycogen synthase kinase-3 beta	B	O=C1NC(=O)C(c2cn(-c3cccnc3)c3ccccc23)=C1c1[nH]nc2ccccc12	CHEMBL175956	=	nM	200	CHEMBL262	Homo sapiens	IC50	uM	0.2
187	1403608	CHEMBL830960	Inhibition of rabbit Glycogen synthase kinase-3 beta	B	CN(C)CCCn1nc(C2=C(c3cn(-c4ccc5ccccc5c4)c4ccccc34)C(=O)NC2=O)c2ccccc21	CHEMBL368895	=	nM	1900	CHEMBL262	Homo sapiens	IC50	uM	1.9
188	1403629	CHEMBL830960	Inhibition of rabbit Glycogen synthase kinase-3 beta	B	CN(C)CCCn1nc(C2=C(c3cn(-c4cccc5ccccc45)c4ccccc34)C(=O)NC2=O)c2ccccc21	CHEMBL360304	=	nM	890	CHEMBL262	Homo sapiens	IC50	uM	0.89
189	1403653	CHEMBL830960	Inhibition of rabbit Glycogen synthase kinase-3 beta	B	CN(C)CCCn1nc(C2=C(c3cn(-c4cncc5ccccc45)c4ccccc34)C(=O)NC2=O)c2ccccc21	CHEMBL359808	=	nM	1300	CHEMBL262	Homo sapiens	IC50	uM	1.3
190	1403660	CHEMBL830960	Inhibition of rabbit Glycogen synthase kinase-3 beta	B	CN(C)CCCn1nc(C2=C(c3cn(-c4cnc5ccccc5c4)c4ccccc34)C(=O)NC2=O)c2ccccc21	CHEMBL359486	=	nM	3900	CHEMBL262	Homo sapiens	IC50	uM	3.9
191	1403680	CHEMBL830960	Inhibition of rabbit Glycogen synthase kinase-3 beta	B	CN(C)CCCn1nc(C2=C(c3cn(-c4csc5ccccc45)c4ccccc34)C(=O)NC2=O)c2ccccc21	CHEMBL426587	=	nM	4800	CHEMBL262	Homo sapiens	IC50	uM	4.8
192	1404548	CHEMBL830960	Inhibition of rabbit Glycogen synthase kinase-3 beta	B	O=C1NC(=O)C(c2nn(CCCN3CCOCC3)c3ccccc23)=C1c1cn(-c2ccc3ccccc3c2)c2ccccc12	CHEMBL367106	=	nM	2400	CHEMBL262	Homo sapiens	IC50	uM	2.4
193	1404555	CHEMBL830960	Inhibition of rabbit Glycogen synthase kinase-3 beta	B	O=C1NC(=O)C(c2nn(CCCN3CCCC3)c3ccccc23)=C1c1cn(-c2ccc3ccccc3c2)c2ccccc12	CHEMBL367107	=	nM	2500	CHEMBL262	Homo sapiens	IC50	uM	2.5
194	1404562	CHEMBL830960	Inhibition of rabbit Glycogen synthase kinase-3 beta	B	CN1CCN(CCCn2nc(C3=C(c4cn(-c5ccc6ccccc6c5)c5ccccc45)C(=O)NC3=O)c3ccccc32)CC1	CHEMBL175845	=	nM	1200	CHEMBL262	Homo sapiens	IC50	uM	1.2
195	1420767	CHEMBL832927	Inhibitory concentration for Glycogen synthase kinase-3 beta was determined in the presence of 10 um ATP (Km 50 uM)	B	CN(C)S(=O)(=O)c1ccc(Nc2cc(N[C@H]3CC[C@H](N)CC3)nc3c(C#N)cnn23)cc1	CHEMBL360573	=	nM	460	CHEMBL262	Homo sapiens	IC50	uM	0.46
196	1420770	CHEMBL832927	Inhibitory concentration for Glycogen synthase kinase-3 beta was determined in the presence of 10 um ATP (Km 50 uM)	B	CN(C)S(=O)(=O)c1ccc(Nc2cc(N[C@H]3CC[C@H](N)CC3)nc3c(Cl)cnn23)cc1	CHEMBL367150	=	nM	5100	CHEMBL262	Homo sapiens	IC50	uM	5.1
197	1420773	CHEMBL832927	Inhibitory concentration for Glycogen synthase kinase-3 beta was determined in the presence of 10 um ATP (Km 50 uM)	B	CN(C)S(=O)(=O)c1ccc(Nc2cc(N[C@H]3CC[C@H](N)CC3)nc3c(Br)cnn23)cc1	CHEMBL178785	=	nM	3400	CHEMBL262	Homo sapiens	IC50	uM	3.4
198	1420873	CHEMBL832927	Inhibitory concentration for Glycogen synthase kinase-3 beta was determined in the presence of 10 um ATP (Km 50 uM)	B	CC(C)c1cnn2c(Nc3ccc(S(=O)(=O)N(C)C)cc3)cc(O[C@H]3CC[C@H](N)CC3)nc12	CHEMBL180814	=	nM	28000	CHEMBL262	Homo sapiens	IC50	uM	28
199	1420879	CHEMBL832927	Inhibitory concentration for Glycogen synthase kinase-3 beta was determined in the presence of 10 um ATP (Km 50 uM)	B	CC(C)COc1cc(Nc2ccc(S(=O)(=O)N(C)C)cc2)n2ncc(C(C)C)c2n1	CHEMBL361231	=	nM	50000	CHEMBL262	Homo sapiens	IC50	uM	50
200	1420882	CHEMBL832927	Inhibitory concentration for Glycogen synthase kinase-3 beta was determined in the presence of 10 um ATP (Km 50 uM)	B	CC(C)COc1cc(Nc2ccc(S(C)(=O)=O)cc2)n2ncc(C(C)C)c2n1	CHEMBL178268	=	nM	12000	CHEMBL262	Homo sapiens	IC50	uM	12
201	1420885	CHEMBL832927	Inhibitory concentration for Glycogen synthase kinase-3 beta was determined in the presence of 10 um ATP (Km 50 uM)	B	CN(C)S(=O)(=O)c1ccc(Nc2cc(N[C@H]3CC[C@H](N)CC3)nc3c(Br)cnn23)cc1Cl	CHEMBL178769	=	nM	8700	CHEMBL262	Homo sapiens	IC50	uM	8.7
202	1421300	CHEMBL832927	Inhibitory concentration for Glycogen synthase kinase-3 beta was determined in the presence of 10 um ATP (Km 50 uM)	B	N[C@H]1CC[C@H](Nc2cc(Nc3ccc(S(=O)(=O)c4cccs4)cc3)n3ncc(Cl)c3n2)CC1	CHEMBL181114	=	nM	4000	CHEMBL262	Homo sapiens	IC50	uM	4
203	1421303	CHEMBL832927	Inhibitory concentration for Glycogen synthase kinase-3 beta was determined in the presence of 10 um ATP (Km 50 uM)	B	N[C@H]1CC[C@H](Nc2cc(Nc3ccc(S(=O)(=O)c4ccccc4)cc3)n3ncc(Br)c3n2)CC1	CHEMBL361833	=	nM	5300	CHEMBL262	Homo sapiens	IC50	uM	5.3
204	1422457	CHEMBL832927	Inhibitory concentration for Glycogen synthase kinase-3 beta was determined in the presence of 10 um ATP (Km 50 uM)	B	CC(C)c1cnn2c(Nc3ccc(S(=O)(=O)N(C)C)cc3)cc(N[C@H]3CC[C@H](N)CC3)nc12	CHEMBL361348	=	nM	40000	CHEMBL262	Homo sapiens	IC50	uM	40
205	1422460	CHEMBL832927	Inhibitory concentration for Glycogen synthase kinase-3 beta was determined in the presence of 10 um ATP (Km 50 uM)	B	CN(C)S(=O)(=O)c1ccc(Nc2cc(N[C@H]3CC[C@H](N)CC3)nc3c(C4CCCC4)cnn23)cc1	CHEMBL178179	=	nM	22000	CHEMBL262	Homo sapiens	IC50	uM	22
206	1440431	CHEMBL827786	Inhibition of human Glycogen synthase kinase-3 beta	B	COc1ccc(-c2oc3ncnc(N)c3c2-c2cccnc2)cc1	CHEMBL361567	=	nM	80	CHEMBL262	Homo sapiens	IC50	uM	0.08
207	1440864	CHEMBL827786	Inhibition of human Glycogen synthase kinase-3 beta	B	CCCCCC(=O)Nc1ncnc2oc(-c3ccc(OC)cc3)cc12	CHEMBL360878	=	nM	437	CHEMBL262	Homo sapiens	IC50	uM	0.437
208	1440867	CHEMBL827786	Inhibition of human Glycogen synthase kinase-3 beta	B	COc1ccc(-c2cc3c(NC(=O)CCSC)ncnc3o2)cc1	CHEMBL182560	=	nM	537	CHEMBL262	Homo sapiens	IC50	uM	0.537
209	1440870	CHEMBL827786	Inhibition of human Glycogen synthase kinase-3 beta	B	COc1ccc(-c2cc3c(NC(=O)C(C)C)ncnc3o2)cc1	CHEMBL183077	=	nM	130	CHEMBL262	Homo sapiens	IC50	uM	0.13
210	1440873	CHEMBL827786	Inhibition of human Glycogen synthase kinase-3 beta	B	COc1ccc(-c2cc3c(NC(=O)C4CC4)ncnc3o2)cc1	CHEMBL362030	=	nM	316	CHEMBL262	Homo sapiens	IC50	uM	0.316
211	1440876	CHEMBL827786	Inhibition of human Glycogen synthase kinase-3 beta	B	COc1ccc(-c2cc3c(NC(=O)C4CCCC4)ncnc3o2)cc1	CHEMBL181959	=	nM	30	CHEMBL262	Homo sapiens	IC50	uM	0.03
212	1440879	CHEMBL827786	Inhibition of human Glycogen synthase kinase-3 beta	B	COc1ccc(-c2cc3c(NC(=O)CC4CCCC4)ncnc3o2)cc1	CHEMBL182891	=	nM	320	CHEMBL262	Homo sapiens	IC50	uM	0.32
213	1440882	CHEMBL827786	Inhibition of human Glycogen synthase kinase-3 beta	B	COc1ccc(-c2cc3c(NC(=O)C4CCCCC4)ncnc3o2)cc1	CHEMBL360340	=	nM	1820	CHEMBL262	Homo sapiens	IC50	uM	1.82
214	1440888	CHEMBL827786	Inhibition of human Glycogen synthase kinase-3 beta	B	COc1ccc(-c2cc3c(NC(=O)N4CCCC4)ncnc3o2)cc1	CHEMBL181856	=	nM	1950	CHEMBL262	Homo sapiens	IC50	uM	1.95
215	1441319	CHEMBL827786	Inhibition of human Glycogen synthase kinase-3 beta	B	COc1ccc(-c2cc3c(NC(=O)c4ccco4)ncnc3o2)cc1	CHEMBL183742	=	nM	2400	CHEMBL262	Homo sapiens	IC50	uM	2.4
216	1441322	CHEMBL827786	Inhibition of human Glycogen synthase kinase-3 beta	B	O=C(Nc1ncnc2oc(-c3ccccc3)cc12)C1CC1	CHEMBL360534	=	nM	170	CHEMBL262	Homo sapiens	IC50	uM	0.17
217	1441325	CHEMBL827786	Inhibition of human Glycogen synthase kinase-3 beta	B	O=C(Nc1ncnc2oc(-c3ccc(Cl)cc3)cc12)C1CC1	CHEMBL182904	=	nM	1000	CHEMBL262	Homo sapiens	IC50	uM	1
218	1441328	CHEMBL827786	Inhibition of human Glycogen synthase kinase-3 beta	B	Cc1ccc(-c2cc3c(NC(=O)C4CC4)ncnc3o2)cc1	CHEMBL182283	=	nM	617	CHEMBL262	Homo sapiens	IC50	uM	0.617
219	1441331	CHEMBL827786	Inhibition of human Glycogen synthase kinase-3 beta	B	O=C(Nc1ncnc2oc(-c3ccc(F)cc3)cc12)C1CC1	CHEMBL183504	=	nM	575	CHEMBL262	Homo sapiens	IC50	uM	0.575
220	1441334	CHEMBL827786	Inhibition of human Glycogen synthase kinase-3 beta	B	O=C(Nc1ncnc2oc(-c3cccnc3)cc12)C1CC1	CHEMBL361196	=	nM	5	CHEMBL262	Homo sapiens	IC50	uM	0.005
221	1441338	CHEMBL827786	Inhibition of human Glycogen synthase kinase-3 beta	B	O=C(Nc1ncnc2oc(-c3ccccc3)cc12)C1CCCC1	CHEMBL183038	=	nM	20	CHEMBL262	Homo sapiens	IC50	uM	0.02
222	1441451	CHEMBL827786	Inhibition of human Glycogen synthase kinase-3 beta	B	O=C(Nc1ncnc2oc(-c3ccc(Cl)cc3)cc12)C1CCCC1	CHEMBL183171	=	nM	550	CHEMBL262	Homo sapiens	IC50	uM	0.55
223	1441454	CHEMBL827786	Inhibition of human Glycogen synthase kinase-3 beta	B	Cc1ccc(-c2cc3c(NC(=O)C4CCCC4)ncnc3o2)cc1	CHEMBL182007	=	nM	240	CHEMBL262	Homo sapiens	IC50	uM	0.24
224	1441457	CHEMBL827786	Inhibition of human Glycogen synthase kinase-3 beta	B	O=C(Nc1ncnc2oc(-c3ccc(F)cc3)cc12)C1CCCC1	CHEMBL185922	=	nM	219	CHEMBL262	Homo sapiens	IC50	uM	0.219
225	1441460	CHEMBL827786	Inhibition of human Glycogen synthase kinase-3 beta	B	O=C(Nc1ncnc2oc(-c3cccnc3)cc12)C1CCCC1	CHEMBL182419	=	nM	5	CHEMBL262	Homo sapiens	IC50	uM	0.005
226	1462022	CHEMBL833508	Inhibition of human Glycogen synthase kinase-3 beta	B	CC(C)OC(=O)N1CCn2cc(C3=C(c4cnc5ccccn45)C(=O)NC3=O)c3cccc(c32)C1	CHEMBL363058	=	nM	1.3	CHEMBL262	Homo sapiens	IC50	nM	1.3
227	1462038	CHEMBL833508	Inhibition of human Glycogen synthase kinase-3 beta	B	O=C1NC(=O)C(c2cnc3ccccn23)=C1c1cn2c3c(cccc13)CN(C(=O)N1CCCCC1)CC2	CHEMBL362588	=	nM	2	CHEMBL262	Homo sapiens	IC50	nM	2
228	1462154	CHEMBL833508	Inhibition of human Glycogen synthase kinase-3 beta	B	Cc1cc2c3c(c1)c(C1=C(c4cnc5ccccn45)C(=O)NC1=O)cn3CCN(C(=O)N1CCCCC1)C2	CHEMBL186290	=	nM	5.2	CHEMBL262	Homo sapiens	IC50	nM	5.2
229	1462176	CHEMBL833508	Inhibition of human Glycogen synthase kinase-3 beta	B	O=C1NC(=O)C(c2cnc3ccccn23)=C1c1cn2c3c(cccc13)CN(C(=O)N1CCOCC1)CC2	CHEMBL178737	=	nM	1.3	CHEMBL262	Homo sapiens	IC50	nM	1.3
230	1462289	CHEMBL833508	Inhibition of human Glycogen synthase kinase-3 beta	B	CN(C)C(=O)N1CCn2cc(C3=C(c4cnc5ccccn45)C(=O)NC3=O)c3cccc(c32)C1	CHEMBL362814	=	nM	1.6	CHEMBL262	Homo sapiens	IC50	nM	1.6
231	1462305	CHEMBL833508	Inhibition of human Glycogen synthase kinase-3 beta	B	O=C1NC(=O)C(c2cnc3ccccn23)=C1c1cn2c3c(cc(F)cc13)CN(C(=O)N1CCCCC1)CC2	CHEMBL362558	=	nM	1.1	CHEMBL262	Homo sapiens	IC50	nM	1.1
232	1473193	CHEMBL833508	Inhibition of human Glycogen synthase kinase-3 beta	B	CN[C@@H]1C[C@H]2O[C@@](C)([C@@H]1OC)n1c3ccccc3c3c4c(c5c6ccccc6n2c5c31)C(=O)NC4	CHEMBL388978	=	nM	56	CHEMBL262	Homo sapiens	IC50	nM	56
233	1658657	CHEMBL860299	Inhibitory activity against GSK3-beta	B	NC1=NONC1N1N=NC(C(=O)N/N=C/c2ccncc2)C1CN1CCCCC1	CHEMBL197077	=	nM	100	CHEMBL262	Homo sapiens	IC50	uM	0.1
234	1658671	CHEMBL860299	Inhibitory activity against GSK3-beta	B	NC1=NONC1N1N=NC(c2n[nH]c(-c3ccncc3)n2)C1CN1CCCCC1	CHEMBL197226	=	nM	280	CHEMBL262	Homo sapiens	IC50	uM	0.28
235	1684755	CHEMBL859256	Inhibitory activity against GSK3-beta	B	CCCCNC(=O)N1Cc2n[nH]c(NC(=O)Cc3ccc(N4CCCC4)cc3)c2C1	CHEMBL383104	=	nM	300	CHEMBL262	Homo sapiens	IC50	uM	0.3
236	1684756	CHEMBL859256	Inhibitory activity against GSK3-beta	B	CCCCNC(=O)N1Cc2n[nH]c(NC(=O)[C@@H](C)c3ccc4ccccc4c3)c2C1	CHEMBL380946	=	nM	50	CHEMBL262	Homo sapiens	IC50	uM	0.05
237	1693282	CHEMBL867701	Inhibition of GSK3-beta using 10 uM ATP	B	NS(=O)(=O)c1ccc(Nc2nc(OCC3CCCCC3)c3nc[nH]c3n2)cc1	CHEMBL319467	=	nM	40	CHEMBL262	Homo sapiens	IC50	nM	40
238	1693283	CHEMBL867701	Inhibition of GSK3-beta using 10 uM ATP	B	NS(=O)(=O)c1ccc(Nc2cc(N[C@H]3CC[C@H](N)CC3)nc3ncnn23)cc1	CHEMBL380331	=	nM	780	CHEMBL262	Homo sapiens	IC50	uM	0.78
239	1693284	CHEMBL867701	Inhibition of GSK3-beta using 10 uM ATP	B	N[C@H]1CC[C@H](Nc2cc(Nc3ccc(S(=O)(=O)c4ccccc4)cc3)n3ncnc3n2)CC1	CHEMBL382607	=	nM	50000	CHEMBL262	Homo sapiens	IC50	uM	50
240	1693285	CHEMBL867701	Inhibition of GSK3-beta using 10 uM ATP	B	CS(=O)(=O)c1ccc(Nc2cc(N[C@H]3CC[C@H](N)CC3)nc3ncnn23)cc1	CHEMBL206659	=	nM	43000	CHEMBL262	Homo sapiens	IC50	uM	43
241	1693286	CHEMBL867701	Inhibition of GSK3-beta using 10 uM ATP	B	CN(C)S(=O)(=O)c1ccc(Nc2cc(N[C@H]3CC[C@H](N)CC3)nc3ncnn23)cc1	CHEMBL202695	=	nM	20000	CHEMBL262	Homo sapiens	IC50	uM	20
242	1693287	CHEMBL867701	Inhibition of GSK3-beta using 10 uM ATP	B	CCN(CC)c1cc(Nc2ccc(S(N)(=O)=O)cc2)n2ncnc2n1	CHEMBL203571	=	nM	11000	CHEMBL262	Homo sapiens	IC50	uM	11
243	1693288	CHEMBL867701	Inhibition of GSK3-beta using 10 uM ATP	B	NS(=O)(=O)c1ccc(Nc2cc(NC3CCCCC3)nc3ncnn23)cc1	CHEMBL203569	=	nM	970	CHEMBL262	Homo sapiens	IC50	uM	0.97
244	1693289	CHEMBL867701	Inhibition of GSK3-beta using 10 uM ATP	B	NS(=O)(=O)c1ccc(Nc2cc(OC3CCCCC3)nc3ncnn23)cc1	CHEMBL203407	=	nM	190	CHEMBL262	Homo sapiens	IC50	uM	0.19
245	1693290	CHEMBL867701	Inhibition of GSK3-beta using 10 uM ATP	B	NS(=O)(=O)c1ccc(Nc2cc(OCC3CCCCC3)nc3ncnn23)cc1	CHEMBL206109	=	nM	29000	CHEMBL262	Homo sapiens	IC50	uM	29
246	1701839	CHEMBL861009	Inhibition of human recombinant GSK3-beta	B	O=c1oc2c(O)c(O)cc3c(=O)oc4c(O)c(O)cc1c4c23	CHEMBL6246	=	nM	7500	CHEMBL262	Homo sapiens	IC50	uM	7.5
247	1734714	CHEMBL865426	Inhibition of GSK3-beta	B	COc1cc(C)c(Sc2cnc(NC(=O)c3ccc(CNC(C)C(C)(C)C)cc3)s2)cc1C(=O)N1CCN(C(C)=O)CC1	CHEMBL209148	=	nM	36000	CHEMBL262	Homo sapiens	IC50	uM	36
248	1769375	CHEMBL910895	Inhibition of GSK3-beta	B	C[C@@H]1C[C@H]2CN1CCn1nc3c(cccc3c1O)-c1nc3c(cccc3nc1O)O2	CHEMBL215803	=	nM	13	CHEMBL262	Homo sapiens	IC50	nM	13
249	1790434	CHEMBL912722	Inhibition of human GSK3 beta	B	COc1cc(C2=C(c3c[nH]c4ccccc34)C(=O)NC2=O)cc(OC)c1OC	CHEMBL201511	=	nM	1100	CHEMBL262	Homo sapiens	IC50	M	0.0000011
250	1970863	CHEMBL896713	Inhibition of GSK3-beta	B	N=C1NC(=O)/C(=C/c2ccc(-c3ccc(S(N)(=O)=O)cc3)o2)S1	CHEMBL233149	=	nM	250	CHEMBL262	Homo sapiens	IC50	uM	0.25
251	1970864	CHEMBL896713	Inhibition of GSK3-beta	B	C/C(=C1/SC(=N)NC1=O)c1ccc(-c2ccc(S(N)(=O)=O)cc2)o1	CHEMBL231950	=	nM	430	CHEMBL262	Homo sapiens	IC50	uM	0.43
252	1970865	CHEMBL896713	Inhibition of GSK3-beta	B	N=C1NC(=O)/C(=C/c2ccc(-c3ccc(S(N)(=O)=O)c(Cl)c3)o2)S1	CHEMBL396614	=	nM	14	CHEMBL262	Homo sapiens	IC50	uM	0.014
253	1970866	CHEMBL896713	Inhibition of GSK3-beta	B	N=C1NC(=O)/C(=C/c2ccc(-c3ccc(S(N)(=O)=O)c(C(F)(F)F)c3)o2)S1	CHEMBL233970	=	nM	2	CHEMBL262	Homo sapiens	IC50	uM	0.002
254	1970867	CHEMBL896713	Inhibition of GSK3-beta	B	CN(C)CCNS(=O)(=O)c1ccc(-c2ccc(/C=C3\SC(=N)NC3=O)o2)cc1	CHEMBL233554	=	nM	510	CHEMBL262	Homo sapiens	IC50	uM	0.51
255	1970868	CHEMBL896713	Inhibition of GSK3-beta	B	CNS(=O)(=O)c1ccc(-c2ccc(/C=C3\SC(=N)NC3=O)o2)cc1	CHEMBL233553	=	nM	80	CHEMBL262	Homo sapiens	IC50	uM	0.08
256	2025106	CHEMBL886931	Inhibition of human recombinant GSK3-beta	B	CN(C)c1cc2cc(n1)CCCn1cc(c3ccccc31)C1=C(C(=O)NC1=O)c1cn(c3ccccc13)CCC2	CHEMBL247067	=	nM	7	CHEMBL262	Homo sapiens	IC50	uM	0.007
257	2025208	CHEMBL886931	Inhibition of human recombinant GSK3-beta	B	CN(C)c1nc2ccc1CCCn1cc(c3ccccc31)C1=C(C(=O)NC1=O)c1cn(c3ccccc13)CC2	CHEMBL1162963	=	nM	3	CHEMBL262	Homo sapiens	IC50	uM	0.003
258	2025209	CHEMBL886931	Inhibition of human recombinant GSK3-beta	B	CN(C)c1nc2ccc1CCCn1cc(c3ccccc31)C1=C(C(=O)NC1=O)c1cn(c3ccccc13)CCC2	CHEMBL392167	=	nM	37	CHEMBL262	Homo sapiens	IC50	uM	0.037
259	2025210	CHEMBL886931	Inhibition of human recombinant GSK3-beta	B	O=C1NC(=O)C2=C1c1cn(c3ccccc13)CCCc1ccc(c(N3CCCC3)n1)CCCn1cc2c2ccccc21	CHEMBL396327	=	nM	30	CHEMBL262	Homo sapiens	IC50	uM	0.03
260	2025211	CHEMBL886931	Inhibition of human recombinant GSK3-beta	B	O=C1NC(=O)C2=C1c1cn(c3ccccc13)CCCc1cc(nc(N3CCCC3)c1)CCCn1cc2c2ccccc21	CHEMBL397771	=	nM	11	CHEMBL262	Homo sapiens	IC50	uM	0.011
261	2025524	CHEMBL886931	Inhibition of human recombinant GSK3-beta	B	O=C1NC(=O)C2=C1c1cn(c3ccccc13)CCCCc1ccc(c(N3CCCC3)n1)CCCCn1cc2c2ccccc21	CHEMBL247271	=	nM	24	CHEMBL262	Homo sapiens	IC50	uM	0.024
262	2042741	CHEMBL941840	Inhibition of GSK3-beta at 5 uM	B	Cn1cc(C2=C(c3cccc(OCCN)c3)C(=O)NC2=O)c2ccccc21	CHEMBL250509	=	nM	70	CHEMBL262	Homo sapiens	IC50	nM	70
263	2042742	CHEMBL941840	Inhibition of GSK3-beta at 5 uM	B	CS(=O)(=O)Nc1ccc(CCNC(=O)c2ccc(O)c3nc(-c4ccc(Cl)cc4Cl)[nH]c23)cc1	CHEMBL436837	=	nM	15	CHEMBL262	Homo sapiens	IC50	nM	15
264	2042743	CHEMBL941840	Inhibition of GSK3-beta at 5 uM	B	O=C(NCCc1ccccc1)c1ccc(O)c2[nH]c(-c3ccc(Cl)cc3Cl)nc12	CHEMBL400745	=	nM	1000	CHEMBL262	Homo sapiens	IC50	nM	1000
265	2042744	CHEMBL941840	Inhibition of GSK3-beta at 5 uM	B	CS(=O)(=O)Nc1ccc(CCNC(=O)c2ccc(O)c3[nH]c(-c4ccccc4)nc23)cc1	CHEMBL399140	=	nM	25	CHEMBL262	Homo sapiens	IC50	nM	25
266	2042745	CHEMBL941840	Inhibition of GSK3-beta at 5 uM	B	O=C(NCCc1ccccc1)c1ccc(O)c2[nH]c(-c3ccccc3)nc12	CHEMBL399139	=	nM	580	CHEMBL262	Homo sapiens	IC50	nM	580
267	2042746	CHEMBL941840	Inhibition of GSK3-beta at 5 uM	B	O=C(NCc1ccccc1)c1ccc(O)c2[nH]c(-c3ccccc3)nc12	CHEMBL250714	=	nM	870	CHEMBL262	Homo sapiens	IC50	nM	870
268	2049892	CHEMBL924443	Inhibition of human GSK3-beta	B	Brc1cnn2c(NCc3cccnc3)cc(-c3ccccc3)nc12	CHEMBL249530	=	nM	570	CHEMBL262	Homo sapiens	IC50	uM	0.57
269	2049894	CHEMBL924443	Inhibition of human GSK3-beta	B	Brc1cnn2c(NCOc3cccnc3)cc(-c3ccccc3)nc12	CHEMBL250148	=	nM	600	CHEMBL262	Homo sapiens	IC50	uM	0.6
270	2049895	CHEMBL924443	Inhibition of human GSK3-beta	B	Fc1ccccc1-c1cc(NCOc2cccnc2)n2ncc(Br)c2n1	CHEMBL398622	=	nM	130	CHEMBL262	Homo sapiens	IC50	uM	0.13
271	2049896	CHEMBL924443	Inhibition of human GSK3-beta	B	Clc1ccccc1-c1cc(NCOc2cccnc2)n2ncc(Br)c2n1	CHEMBL398621	=	nM	35	CHEMBL262	Homo sapiens	IC50	uM	0.035
272	2049897	CHEMBL924443	Inhibition of human GSK3-beta	B	Clc1ccccc1-c1cc(NCc2cccnc2)n2ncc(Br)c2n1	CHEMBL401303	=	nM	54	CHEMBL262	Homo sapiens	IC50	uM	0.054
273	2049898	CHEMBL924443	Inhibition of human GSK3-beta	B	Fc1ccccc1-c1cc(NCc2ccccc2)n2ncc(Br)c2n1	CHEMBL249947	=	nM	15200	CHEMBL262	Homo sapiens	IC50	uM	15.2
274	2049899	CHEMBL924443	Inhibition of human GSK3-beta	B	CS(=O)(=O)c1ccc(Nc2cc(-c3ccccc3Cl)nc3c(Br)cnn23)cc1	CHEMBL400240	=	nM	450	CHEMBL262	Homo sapiens	IC50	uM	0.45
275	2049900	CHEMBL924443	Inhibition of human GSK3-beta	B	Fc1ccccc1-c1cc(Nc2ccccc2)n2ncc(Br)c2n1	CHEMBL400239	=	nM	13310	CHEMBL262	Homo sapiens	IC50	uM	13.31
276	2049901	CHEMBL924443	Inhibition of human GSK3-beta	B	CNc1cc(-c2ccccc2Cl)nc2c(Br)cnn12	CHEMBL248219	=	nM	247	CHEMBL262	Homo sapiens	IC50	uM	0.247
277	2049902	CHEMBL924443	Inhibition of human GSK3-beta	B	Brc1cnn2c(NCc3cccnc3)cc(-c3cccs3)nc12	CHEMBL404208	=	nM	480	CHEMBL262	Homo sapiens	IC50	uM	0.48
278	2049903	CHEMBL924443	Inhibition of human GSK3-beta	B	Brc1cnn2c(NCc3cccnc3)cc(-c3ccco3)nc12	CHEMBL250145	=	nM	310	CHEMBL262	Homo sapiens	IC50	uM	0.31
279	2049904	CHEMBL924443	Inhibition of human GSK3-beta	B	Brc1cnn2c(NCc3cccnc3)cc(C3CCNCC3)nc12	CHEMBL251196	=	nM	410	CHEMBL262	Homo sapiens	IC50	uM	0.41
280	2049905	CHEMBL924443	Inhibition of human GSK3-beta	B	Brc1cnn2c(NCc3cccnc3)cc(C3CCCNC3)nc12	CHEMBL251601	=	nM	180	CHEMBL262	Homo sapiens	IC50	uM	0.18
281	2049906	CHEMBL924443	Inhibition of human GSK3-beta	B	Brc1cnn2c(NCc3cccnc3)cc(C3CCCCC3)nc12	CHEMBL251393	=	nM	27	CHEMBL262	Homo sapiens	IC50	uM	0.027
282	2049907	CHEMBL924443	Inhibition of human GSK3-beta	B	Clc1ccccc1-c1cc(NCc2cccnc2)n2ncc(Br)c2n1	CHEMBL401303	=	nM	54	CHEMBL262	Homo sapiens	IC50	uM	0.054
283	2049908	CHEMBL924443	Inhibition of human GSK3-beta	B	CSc1cc(NCc2cccnc2)n2ncc(Br)c2n1	CHEMBL249165	=	nM	1180	CHEMBL262	Homo sapiens	IC50	uM	1.18
284	2049909	CHEMBL924443	Inhibition of human GSK3-beta	B	COc1cc(NCc2cccnc2)n2ncc(Br)c2n1	CHEMBL250386	=	nM	1410	CHEMBL262	Homo sapiens	IC50	uM	1.41
285	2049910	CHEMBL924443	Inhibition of human GSK3-beta	B	CNc1cc(NCc2cccnc2)n2ncc(Br)c2n1	CHEMBL399078	=	nM	4600	CHEMBL262	Homo sapiens	IC50	uM	4.6
286	2049911	CHEMBL924443	Inhibition of human GSK3-beta	B	CCOC(=O)c1cc(NCc2cccnc2)n2ncc(Br)c2n1	CHEMBL250183	=	nM	790	CHEMBL262	Homo sapiens	IC50	uM	0.79
287	2049912	CHEMBL924443	Inhibition of human GSK3-beta	B	CC(O)c1cc(NCc2cccnc2)n2ncc(Br)c2n1	CHEMBL251375	=	nM	500	CHEMBL262	Homo sapiens	IC50	uM	0.5
288	2049913	CHEMBL924443	Inhibition of human GSK3-beta	B	Brc1cnn2c(NCc3cccnc3)cc(C3CC3)nc12	CHEMBL401056	=	nM	1130	CHEMBL262	Homo sapiens	IC50	uM	1.13
289	2049914	CHEMBL924443	Inhibition of human GSK3-beta	B	CC(C)c1cc(NCc2cccnc2)n2ncc(Br)c2n1	CHEMBL250369	=	nM	420	CHEMBL262	Homo sapiens	IC50	uM	0.42
290	2049915	CHEMBL924443	Inhibition of human GSK3-beta	B	CCc1cc(NCc2cccnc2)n2ncc(Br)c2n1	CHEMBL398670	=	nM	920	CHEMBL262	Homo sapiens	IC50	uM	0.92
291	2049916	CHEMBL924443	Inhibition of human GSK3-beta	B	Cc1cc(NCc2cccnc2)n2ncc(Br)c2n1	CHEMBL249141	=	nM	3530	CHEMBL262	Homo sapiens	IC50	uM	3.53
292	2049917	CHEMBL924443	Inhibition of human GSK3-beta	B	N#CCc1cnn2c(NCc3cccnc3)cc(-c3ccccc3)nc12	CHEMBL398647	=	nM	1100	CHEMBL262	Homo sapiens	IC50	uM	1.1
293	2049918	CHEMBL924443	Inhibition of human GSK3-beta	B	CC(=O)NCCSc1cnn2c(NCc3cccnc3)cc(-c3ccccc3)nc12	CHEMBL442802	=	nM	34	CHEMBL262	Homo sapiens	IC50	uM	0.034
294	2049919	CHEMBL924443	Inhibition of human GSK3-beta	B	CSc1cnn2c(NCc3cccnc3)cc(-c3ccccc3)nc12	CHEMBL399287	=	nM	1800	CHEMBL262	Homo sapiens	IC50	uM	1.8
295	2049920	CHEMBL924443	Inhibition of human GSK3-beta	B	C#Cc1cnn2c(NCc3cccnc3)cc(-c3ccccc3)nc12	CHEMBL249734	=	nM	9820	CHEMBL262	Homo sapiens	IC50	uM	9.82
296	2049921	CHEMBL924443	Inhibition of human GSK3-beta	B	CCc1cnn2c(NCc3cccnc3)cc(-c3ccccc3)nc12	CHEMBL249531	=	nM	2800	CHEMBL262	Homo sapiens	IC50	uM	2.8
297	2058372	CHEMBL926489	Inhibition of human recombinant GSKbeta	B	O[C@]12C=C(c3nccc4c3[nH]c3ccccc34)[C@@H]3CCN(CCCC/C=C\CC1)C[C@@]31C[C@@H]3/C=C\CCCCN3[C@H]12	CHEMBL403233	=	nM	10200	CHEMBL262	Homo sapiens	IC50	uM	10.2
298	2058381	CHEMBL926489	Inhibition of human recombinant GSKbeta	B	CC(=O)Oc1cccc2c1[nH]c1c(C3=C/C4=C/C/C=C\CCCCN5CCC3[C@]3(C[C@@H]6/C=C\CCCCN6[C@@H]43)C5)nccc12	CHEMBL252520	=	nM	4800	CHEMBL262	Homo sapiens	IC50	uM	4.8
299	2058382	CHEMBL926489	Inhibition of human recombinant GSKbeta	B	C1=C(c2nccc3c2[nH]c2ccccc23)C2CCN3CCCC/C=C\C/C=C/1[C@@H]1N4CCCC/C=C\[C@H]4C[C@]21C3	CHEMBL268202	=	nM	5400	CHEMBL262	Homo sapiens	IC50	uM	5.4
300	2058383	CHEMBL926489	Inhibition of human recombinant GSKbeta	B	O=C1CCCN2[C@@H](CC1)C[C@]13CN4CCCC/C=C\CC[C@](O)(C=C(c5nccc6c5[nH]c5c(OS(=O)(=O)c7ccc(Br)cc7)cccc56)C1CC4)[C@H]23	CHEMBL414128	=	nM	23000	CHEMBL262	Homo sapiens	IC50	uM	23
301	2058384	CHEMBL926489	Inhibition of human recombinant GSKbeta	B	O=C1CCCN2[C@@H](CC1)C[C@]13CN4CCCC/C=C\CC[C@](O)(C=C(c5nccc6c5[nH]c5c(OS(=O)(=O)c7ccc(Cl)cc7)cccc56)C1CC4)[C@H]23	CHEMBL400717	=	nM	7200	CHEMBL262	Homo sapiens	IC50	uM	7.2
302	2058385	CHEMBL926489	Inhibition of human recombinant GSKbeta	B	CC(=O)Nc1nc(C)c(S(=O)(=O)Oc2cccc3c2[nH]c2c(C4=C[C@@]5(O)CC/C=C\CCCCN6CCC4[C@]4(C[C@@H]7CCC(=O)CCCN7[C@H]45)C6)nccc23)s1	CHEMBL399696	=	nM	8500	CHEMBL262	Homo sapiens	IC50	uM	8.5
303	2058386	CHEMBL926489	Inhibition of human recombinant GSKbeta	B	O=C1CCCN2[C@@H](CC1)C[C@]13CN4CCCC/C=C\CC[C@](O)(C=C(c5nccc6c5[nH]c5ccccc56)C1CC4)[C@H]23	CHEMBL399493	=	nM	25000	CHEMBL262	Homo sapiens	IC50	uM	25
304	2058387	CHEMBL926489	Inhibition of human recombinant GSKbeta	B	CCOc1cccc2c3ccnc(C4=C[C@@]5(O)CC/C=C\CCCCN6CCC4[C@]4(C[C@@H]7/C=C\CCCCN7[C@H]45)C6)c3n(CC)c12	CHEMBL403562	=	nM	10400	CHEMBL262	Homo sapiens	IC50	uM	10.4
305	2058388	CHEMBL926489	Inhibition of human recombinant GSKbeta	B	Oc1ccc2[nH]c3c(C4=C[C@@]5(O)CC/C=C\CCCCN6CCC4[C@]4(C[C@@H]7/C=C\CCCCN7[C@H]45)C6)nccc3c2c1	CHEMBL252672	=	nM	16600	CHEMBL262	Homo sapiens	IC50	uM	16.6
306	2058389	CHEMBL926489	Inhibition of human recombinant GSKbeta	B	Oc1cccc2c1[nH]c1c(C3=C[C@@]4(O)CC/C=C\CCCCN5CC[C@@H]3[C@]3(CC6/C=C\CCCCN6[C@H]34)C5)nccc12	CHEMBL612054	=	nM	4800	CHEMBL262	Homo sapiens	IC50	uM	4.8
307	2073641	CHEMBL928863	Inhibition of GSK3-beta	B	C1=CC2C(c3ccnc(Nc4ccccc4)n3)=CNN2C=C1	CHEMBL253272	=	nM	150	CHEMBL262	Homo sapiens	IC50	uM	0.15
308	2073642	CHEMBL928863	Inhibition of GSK3-beta	B	COCCn1cc(-c2ccnc(Nc3cccc(OC)c3)n2)c2ccccc21	CHEMBL402560	=	nM	140	CHEMBL262	Homo sapiens	IC50	uM	0.14
309	2073643	CHEMBL928863	Inhibition of GSK3-beta	B	COCCn1cc(-c2ccnc(Nc3ccccc3)n2)c2ccccc21	CHEMBL251886	=	nM	320	CHEMBL262	Homo sapiens	IC50	uM	0.32
310	2073644	CHEMBL928863	Inhibition of GSK3-beta	B	COCCn1cc(-c2ccnc(Nc3cccc(OC)c3)n2)c2cccnc21	CHEMBL251885	=	nM	2200	CHEMBL262	Homo sapiens	IC50	uM	2.2
311	2073645	CHEMBL928863	Inhibition of GSK3-beta	B	COCCn1cc(-c2ccnc(Nc3ccccc3)n2)c2cccnc21	CHEMBL403406	=	nM	1050	CHEMBL262	Homo sapiens	IC50	uM	1.05
312	2073646	CHEMBL928863	Inhibition of GSK3-beta	B	COc1cccc(Nc2nccc(C3=C(c4ccccc4)NN4C=CC=CC34)n2)c1	CHEMBL403405	=	nM	30	CHEMBL262	Homo sapiens	IC50	uM	0.03
313	2073647	CHEMBL928863	Inhibition of GSK3-beta	B	C1=CC2C(c3ccnc(Nc4ccccc4)n3)=C(c3ccccc3)NN2C=C1	CHEMBL252669	=	nM	60	CHEMBL262	Homo sapiens	IC50	uM	0.06
314	2073648	CHEMBL928863	Inhibition of GSK3-beta	B	Cc1ccc(Cl)cc1Nc1nccc(C2=CNN3C=CC=CC23)n1	CHEMBL403404	=	nM	10600	CHEMBL262	Homo sapiens	IC50	uM	10.6
315	2073649	CHEMBL928863	Inhibition of GSK3-beta	B	COc1cccc(Nc2nccc(C3=CNN4C=CC=CC34)n2)c1	CHEMBL402367	=	nM	100	CHEMBL262	Homo sapiens	IC50	uM	0.1
316	2087884	CHEMBL929988	Inhibition of human GSK3-beta	B	CCCC1=C(c2nnc(C)o2)C(c2cccc(C#N)c2Br)c2c[nH]nc2N1	CHEMBL270265	=	nM	0.7	CHEMBL262	Homo sapiens	IC50	nM	0.7
317	2087885	CHEMBL929988	Inhibition of human GSK3-beta	B	O=C1NC(=O)C(c2cccc(Cl)c2)=C1Nc1ccc(Cl)c(C(=O)O)c1	CHEMBL156987	=	nM	76	CHEMBL262	Homo sapiens	IC50	nM	76
318	2087886	CHEMBL929988	Inhibition of human GSK3-beta	B	O=C(Nc1n[nH]c2nc(-c3ccco3)c(Br)cc12)C1CC1	CHEMBL408564	=	nM	7	CHEMBL262	Homo sapiens	IC50	nM	7
319	2087887	CHEMBL929988	Inhibition of human GSK3-beta	B	O=C1NC(=O)C(c2cn(CCCO)c3ncccc23)=C1c1cnccn1	CHEMBL272629	=	nM	5	CHEMBL262	Homo sapiens	IC50	nM	5
320	2087888	CHEMBL929988	Inhibition of human GSK3-beta	B	CN1CCC(C2=C(C#N)[C@H](c3cccc4nonc34)c3c[nH]nc3N2)CC1	CHEMBL3085387	=	nM	2.5	CHEMBL262	Homo sapiens	IC50	nM	2.5
321	2087889	CHEMBL929988	Inhibition of human GSK3-beta	B	Cc1cc(-c2cc(-c3nc4ccc(CN5CCN(C)CC5)cc4[nH]3)c(=O)[nH]n2)cc(C)c1O	CHEMBL270473	=	nM	1.5	CHEMBL262	Homo sapiens	IC50	nM	1.5
322	2087890	CHEMBL929988	Inhibition of human GSK3-beta	B	O=C1NC(=S)S/C1=C\c1ccccc1OS(=O)(=O)c1ccccc1[N+](=O)[O-]	CHEMBL270046	=	nM	1560	CHEMBL262	Homo sapiens	IC50	uM	1.56
323	2087892	CHEMBL929988	Inhibition of human GSK3-beta	B	COc1ccc(-c2ccc(/C=C3\SC(=S)NC3=O)o2)c([N+](=O)[O-])c1	CHEMBL270262	=	nM	5560	CHEMBL262	Homo sapiens	IC50	uM	5.56
324	2087893	CHEMBL929988	Inhibition of human GSK3-beta	B	O=C1NC(=S)S/C1=C\c1ccc(O)c([N+](=O)[O-])c1	CHEMBL270045	=	nM	3970	CHEMBL262	Homo sapiens	IC50	uM	3.97
325	2087898	CHEMBL929988	Inhibition of human GSK3-beta	B	O=C1NC(=O)C(c2ccccc2)=C1Nc1ccccc1	CHEMBL346551	=	nM	520	CHEMBL262	Homo sapiens	IC50	uM	0.52
326	2101328	CHEMBL949036	Inhibition of GSK3-beta	B	CC(C)(C)CN1CCC(NC(=O)c2csc(NC(=O)c3ccc4cc5n(c4c3)C3(CCC3)CNC5=O)n2)CC1	CHEMBL257834	=	nM	920	CHEMBL262	Homo sapiens	IC50	nM	920
327	2112553	CHEMBL951013	Inhibition of human GSK3-beta by fluorescence anisotropy binding assay	B	CC(=O)Nc1ccc(-c2c(-c3cccnc3)oc3ncnc(N)c23)cc1	CHEMBL403238	=	nM	1628	CHEMBL262	Homo sapiens	IC50	nM	1628
328	2112554	CHEMBL951013	Inhibition of human GSK3-beta by fluorescence anisotropy binding assay	B	Nc1ncnc2oc(-c3cccnc3)c(-c3ccc(NS(=O)(=O)c4cccs4)cc3)c12	CHEMBL404507	=	nM	23	CHEMBL262	Homo sapiens	IC50	nM	23
329	2112555	CHEMBL951013	Inhibition of human GSK3-beta by fluorescence anisotropy binding assay	B	Nc1ncnc2oc(-c3cccnc3)c(-c3ccc(NS(=O)(=O)c4ccccc4)cc3)c12	CHEMBL258081	=	nM	30	CHEMBL262	Homo sapiens	IC50	nM	30
330	2112556	CHEMBL951013	Inhibition of human GSK3-beta by fluorescence anisotropy binding assay	B	CS(=O)(=O)Nc1ccc(-c2c(-c3cccnc3)oc3ncnc(N)c23)cc1	CHEMBL404488	=	nM	475	CHEMBL262	Homo sapiens	IC50	nM	475
331	2112557	CHEMBL951013	Inhibition of human GSK3-beta by fluorescence anisotropy binding assay	B	Nc1ncnc2oc(-c3cccnc3)c(-c3ccc(NC(=O)c4cccc(F)c4)cc3)c12	CHEMBL258259	=	nM	1585	CHEMBL262	Homo sapiens	IC50	nM	1585
332	2136783	CHEMBL937654	Inhibition of GSK3-beta	B	O=C1Nc2ccc(S(=O)(=O)O)cc2/C1=C1/Nc2ccccc2/C1=N\O	CHEMBL440411	=	nM	80	CHEMBL262	Homo sapiens	IC50	nM	80
333	2136788	CHEMBL937654	Inhibition of GSK3-beta	B	O=Nc1c(-c2c(O)[nH]c3ccc(I)cc23)[nH]c2ccccc12	CHEMBL337300	=	nM	9	CHEMBL262	Homo sapiens	IC50	nM	9
334	2136808	CHEMBL937654	Inhibition of GSK3-beta	B	COc1ccc(CNC(=O)Nc2ncc([N+](=O)[O-])s2)cc1	CHEMBL259850	=	nM	104	CHEMBL262	Homo sapiens	IC50	nM	104
335	2136880	CHEMBL937654	Inhibition of GSK3-beta	B	N#CCCc1ccc2c(c1)-c1[nH]c3ccc([N+](=O)[O-])cc3c1CC(=O)N2	CHEMBL260138	=	nM	0.8	CHEMBL262	Homo sapiens	IC50	pM	800
336	2136881	CHEMBL937654	Inhibition of GSK3-beta	B	O=C1Cc2c([nH]c3ccc([N+](=O)[O-])cc23)-c2ccccc2N1	CHEMBL50894	=	nM	20	CHEMBL262	Homo sapiens	IC50	nM	20
337	2136896	CHEMBL937654	Inhibition of GSK3-beta	B	CCCCc1c(-c2ccc(O)cc2)[nH]c2nccnc12	CHEMBL75680	=	nM	1500	CHEMBL262	Homo sapiens	IC50	nM	1500
338	2137042	CHEMBL937654	Inhibition of GSK3-beta	B	O=Nc1c(-c2c(O)[nH]c3ccccc23)[nH]c2ccccc12	CHEMBL126077	=	nM	22	CHEMBL262	Homo sapiens	IC50	nM	22
339	2137087	CHEMBL937654	Inhibition of GSK3-beta	B	O=C1NC(=O)c2c1c1c3ccccc3[nH]c1n1cncc21	CHEMBL413188	=	nM	500	CHEMBL262	Homo sapiens	IC50	nM	500
340	2137102	CHEMBL937654	Inhibition of GSK3-beta	B	O=C1Cc2c([nH]c3ccc(Br)cc23)-c2ccccc2N1	CHEMBL296586	=	nM	230	CHEMBL262	Homo sapiens	IC50	nM	230
341	2137167	CHEMBL937654	Inhibition of GSK3-beta	B	Nc1nc(Nc2ccc(S(N)(=O)=O)cc2)nn1C(=S)Nc1c(F)cccc1F	CHEMBL261720	=	nM	140	CHEMBL262	Homo sapiens	IC50	nM	140
342	2137182	CHEMBL937654	Inhibition of GSK3-beta	B	CC(C)n1cnc2/c(=N/c3cccc(Cl)c3)nc(NCCO)[nH]c21	CHEMBL311228	=	nM	30	CHEMBL262	Homo sapiens	IC50	nM	30
343	2137248	CHEMBL937188	Binding affinity to GSK3-beta	B	O=Nc1c(-c2c(O)[nH]c3ccc(I)cc23)[nH]c2ccccc12	CHEMBL337300	=	nM	9	CHEMBL262	Homo sapiens	IC50	nM	9
344	2137297	CHEMBL937654	Inhibition of GSK3-beta	B	Nc1n[nH]c2nc3ccccc3nc12	CHEMBL259389	=	nM	1000	CHEMBL262	Homo sapiens	IC50	nM	1000
345	2137307	CHEMBL937654	Inhibition of GSK3-beta	B	CC(C)c1nn(-c2c(Cl)cccc2Cl)c2nc(Cc3ccc(OCCO)cc3)[nH]c(=O)c12	CHEMBL258721	=	nM	754	CHEMBL262	Homo sapiens	IC50	nM	754
346	2154840	CHEMBL930273	Inhibition of recombinant GSK3-beta	B	O=C1NC(=O)C(c2ccccc2)=C1Nc1ccccc1	CHEMBL346551	=	nM	590	CHEMBL262	Homo sapiens	IC50	nM	590
347	2154841	CHEMBL930273	Inhibition of recombinant GSK3-beta	B	Nc1c[nH]c2ncc(-c3ccccc3)cc12	CHEMBL40493	=	nM	23000	CHEMBL262	Homo sapiens	IC50	nM	23000
348	2154842	CHEMBL930273	Inhibition of recombinant GSK3-beta	B	Nc1noc2ncc(-c3ccccc3)cc12	CHEMBL290147	=	nM	23000	CHEMBL262	Homo sapiens	IC50	nM	23000
349	2154843	CHEMBL930273	Inhibition of recombinant GSK3-beta	B	Cn1nc(N)c2cc(-c3ccccc3)cnc21	CHEMBL40835	=	nM	23000	CHEMBL262	Homo sapiens	IC50	nM	23000
350	2154844	CHEMBL930273	Inhibition of recombinant GSK3-beta	B	CS(=O)(=O)Nc1n[nH]c2ncc(-c3ccccc3)cc12	CHEMBL287731	=	nM	3572	CHEMBL262	Homo sapiens	IC50	nM	3572
351	2154845	CHEMBL930273	Inhibition of recombinant GSK3-beta	B	Nc1n[nH]c2nccc(-c3ccccc3)c12	CHEMBL428968	=	nM	23000	CHEMBL262	Homo sapiens	IC50	nM	23000
352	2154846	CHEMBL930273	Inhibition of recombinant GSK3-beta	B	Nc1n[nH]c2cnc(-c3ccccc3)cc12	CHEMBL259925	=	nM	1260	CHEMBL262	Homo sapiens	IC50	nM	1260
353	2154847	CHEMBL930273	Inhibition of recombinant GSK3-beta	B	Nc1n[nH]c2ncc(-c3ccccc3)cc12	CHEMBL261439	=	nM	430	CHEMBL262	Homo sapiens	IC50	nM	430
354	2154848	CHEMBL930273	Inhibition of recombinant GSK3-beta	B	Nc1n[nH]c2nnc(-c3ccccc3)cc12	CHEMBL408634	=	nM	530	CHEMBL262	Homo sapiens	IC50	nM	530
355	2154849	CHEMBL930273	Inhibition of recombinant GSK3-beta	B	Nc1n[nH]c2nnc(-c3ccccc3)c(-c3ccccc3)c12	CHEMBL260135	=	nM	250	CHEMBL262	Homo sapiens	IC50	nM	250
356	2154850	CHEMBL930273	Inhibition of recombinant GSK3-beta	B	O=C(Nc1n[nH]c2cc(-c3cc(F)ccc3F)ccc12)C1CC1	CHEMBL261440	=	nM	1000	CHEMBL262	Homo sapiens	IC50	nM	1000
357	2154851	CHEMBL930273	Inhibition of recombinant GSK3-beta	B	O=C(Nc1n[nH]c2cc(-c3ccsc3)ccc12)C1CC1	CHEMBL260928	=	nM	329	CHEMBL262	Homo sapiens	IC50	nM	329
358	2154852	CHEMBL930273	Inhibition of recombinant GSK3-beta	B	O=C(Nc1n[nH]c2cc(-c3cccs3)ccc12)C1CC1	CHEMBL318522	=	nM	215	CHEMBL262	Homo sapiens	IC50	nM	215
359	2154853	CHEMBL930273	Inhibition of recombinant GSK3-beta	B	O=C(Nc1n[nH]c2cc(-c3ccoc3)ccc12)C1CC1	CHEMBL260243	=	nM	35	CHEMBL262	Homo sapiens	IC50	nM	35
360	2154854	CHEMBL930273	Inhibition of recombinant GSK3-beta	B	O=C(Nc1n[nH]c2cc(-c3ccc[nH]3)ccc12)C1CC1	CHEMBL260929	=	nM	320	CHEMBL262	Homo sapiens	IC50	nM	320
361	2154855	CHEMBL930273	Inhibition of recombinant GSK3-beta	B	O=C(Nc1n[nH]c2cc(-c3cccc(F)c3)ccc12)C1CC1	CHEMBL261660	=	nM	828	CHEMBL262	Homo sapiens	IC50	nM	828
362	2154856	CHEMBL930273	Inhibition of recombinant GSK3-beta	B	NS(=O)(=O)c1cccc(-c2ccc3c(NC(=O)C4CC4)n[nH]c3c2)c1	CHEMBL407113	=	nM	481	CHEMBL262	Homo sapiens	IC50	nM	481
363	2154857	CHEMBL930273	Inhibition of recombinant GSK3-beta	B	O=C(Nc1n[nH]c2cc(-c3ccc4[nH]ccc4c3)ccc12)C1CC1	CHEMBL261659	=	nM	42	CHEMBL262	Homo sapiens	IC50	nM	42
364	2154858	CHEMBL930273	Inhibition of recombinant GSK3-beta	B	O=C(Nc1n[nH]c2cc(-c3ccc(O)cc3)ccc12)C1CC1	CHEMBL260163	=	nM	15	CHEMBL262	Homo sapiens	IC50	nM	15
365	2154859	CHEMBL930273	Inhibition of recombinant GSK3-beta	B	O=C(Nc1n[nH]c2cc(-c3ccccc3)ccc12)C1CC1	CHEMBL405021	=	nM	498	CHEMBL262	Homo sapiens	IC50	nM	498
366	2154860	CHEMBL930273	Inhibition of recombinant GSK3-beta	B	COc1ccc(-c2ccc3c(NC(=O)C4CC4)n[nH]c3n2)cc1	CHEMBL408732	=	nM	23000	CHEMBL262	Homo sapiens	IC50	nM	23000
367	2154861	CHEMBL930273	Inhibition of recombinant GSK3-beta	B	CCN1CCN(CCCC(=O)Nc2n[nH]c3nc(-c4cccc(O)c4)ccc23)CC1	CHEMBL407730	=	nM	21	CHEMBL262	Homo sapiens	IC50	nM	21
368	2154862	CHEMBL930273	Inhibition of recombinant GSK3-beta	B	CN1CCC(C(=O)Nc2n[nH]c3nc(-c4ccc(O)cc4)c(Br)cc23)CC1	CHEMBL261129	=	nM	1	CHEMBL262	Homo sapiens	IC50	nM	1
369	2154863	CHEMBL930273	Inhibition of recombinant GSK3-beta	B	CN1CCC(C(=O)Nc2n[nH]c3nc(-c4ccc(O)cc4)ccc23)CC1	CHEMBL410926	=	nM	12	CHEMBL262	Homo sapiens	IC50	nM	12
370	2154864	CHEMBL930273	Inhibition of recombinant GSK3-beta	B	CN1CCC(C(=O)Nc2n[nH]c3nc(-c4ccccc4)c(Br)cc23)CC1	CHEMBL261882	=	nM	383	CHEMBL262	Homo sapiens	IC50	nM	383
371	2154865	CHEMBL930273	Inhibition of recombinant GSK3-beta	B	N#Cc1cc2c(NC(=O)C3CC3)n[nH]c2nc1-c1ccccc1	CHEMBL261881	=	nM	87	CHEMBL262	Homo sapiens	IC50	nM	87
372	2154866	CHEMBL930273	Inhibition of recombinant GSK3-beta	B	O=C(Nc1n[nH]c2nc(-c3ccccc3)c(Cl)cc12)C1CC1	CHEMBL261883	=	nM	234	CHEMBL262	Homo sapiens	IC50	nM	234
373	2154867	CHEMBL930273	Inhibition of recombinant GSK3-beta	B	O=C(Nc1n[nH]c2nc(-c3ccccc3)c(-c3ccccc3)cc12)C1CC1	CHEMBL407958	=	nM	415	CHEMBL262	Homo sapiens	IC50	nM	415
374	2154868	CHEMBL930273	Inhibition of recombinant GSK3-beta	B	Cc1cc2c(NC(=O)C3CC3)n[nH]c2nc1-c1ccc(O)cc1	CHEMBL260662	=	nM	6	CHEMBL262	Homo sapiens	IC50	nM	6
375	2154869	CHEMBL930273	Inhibition of recombinant GSK3-beta	B	O=C(Nc1n[nH]c2nc(-c3ccc(O)cc3)c(Cl)cc12)C1CC1	CHEMBL260664	=	nM	1	CHEMBL262	Homo sapiens	IC50	nM	1
376	2154870	CHEMBL930273	Inhibition of recombinant GSK3-beta	B	COc1ccccc1-c1ccc2c(NC(=O)C3CC3)n[nH]c2n1	CHEMBL408979	=	nM	1593	CHEMBL262	Homo sapiens	IC50	nM	1593
377	2154871	CHEMBL930273	Inhibition of recombinant GSK3-beta	B	O=C(Nc1n[nH]c2nc(-c3ccccc3O)ccc12)C1CC1	CHEMBL260663	=	nM	36	CHEMBL262	Homo sapiens	IC50	nM	36
378	2154872	CHEMBL930273	Inhibition of recombinant GSK3-beta	B	COc1cccc(-c2ccc3c(NC(=O)C4CC4)n[nH]c3n2)c1	CHEMBL406620	=	nM	125	CHEMBL262	Homo sapiens	IC50	nM	125
379	2154873	CHEMBL930273	Inhibition of recombinant GSK3-beta	B	O=C(Nc1n[nH]c2nc(-c3ccc(O)c(O)c3)ccc12)C1CC1	CHEMBL260345	=	nM	8	CHEMBL262	Homo sapiens	IC50	nM	8
380	2154874	CHEMBL930273	Inhibition of recombinant GSK3-beta	B	O=C(Nc1n[nH]c2nc(-c3ccccc3)ccc12)C1CC1	CHEMBL260344	=	nM	425	CHEMBL262	Homo sapiens	IC50	nM	425
381	2154875	CHEMBL930273	Inhibition of recombinant GSK3-beta	B	CCCC(=O)Nc1n[nH]c2ncc(-c3cccc4ccccc34)cc12	CHEMBL260329	=	nM	241	CHEMBL262	Homo sapiens	IC50	nM	241
382	2154876	CHEMBL930273	Inhibition of recombinant GSK3-beta	B	CCCC(=O)Nc1n[nH]c2ncc(-c3ccc4ccccc4c3)cc12	CHEMBL406062	=	nM	169	CHEMBL262	Homo sapiens	IC50	nM	169
383	2154877	CHEMBL930273	Inhibition of recombinant GSK3-beta	B	CCCC(=O)Nc1n[nH]c2ncc(-c3ccc(-c4ccccc4)cc3)cc12	CHEMBL261052	=	nM	851	CHEMBL262	Homo sapiens	IC50	nM	851
384	2154878	CHEMBL930273	Inhibition of recombinant GSK3-beta	B	CCCC(=O)Nc1n[nH]c2ncc(-c3ccncc3)cc12	CHEMBL261264	=	nM	443	CHEMBL262	Homo sapiens	IC50	nM	443
385	2154879	CHEMBL930273	Inhibition of recombinant GSK3-beta	B	CCCC(=O)Nc1n[nH]c2ncc(-c3cccnc3)cc12	CHEMBL407002	=	nM	11	CHEMBL262	Homo sapiens	IC50	nM	11
386	2154880	CHEMBL930273	Inhibition of recombinant GSK3-beta	B	CCCC(=O)Nc1n[nH]c2ncc(-c3ccccc3Cl)cc12	CHEMBL407003	=	nM	27	CHEMBL262	Homo sapiens	IC50	nM	27
387	2154881	CHEMBL930273	Inhibition of recombinant GSK3-beta	B	CCCC(=O)Nc1n[nH]c2ncc(-c3cccc(F)c3F)cc12	CHEMBL264161	=	nM	7	CHEMBL262	Homo sapiens	IC50	nM	7
388	2154882	CHEMBL930273	Inhibition of recombinant GSK3-beta	B	CCCC(=O)Nc1n[nH]c2ncc(-c3cccc(F)c3)cc12	CHEMBL263907	=	nM	20	CHEMBL262	Homo sapiens	IC50	nM	20
389	2154883	CHEMBL930273	Inhibition of recombinant GSK3-beta	B	CCCC(=O)Nc1n[nH]c2ncc(-c3ccccc3F)cc12	CHEMBL407373	=	nM	18	CHEMBL262	Homo sapiens	IC50	nM	18
390	2154884	CHEMBL930273	Inhibition of recombinant GSK3-beta	B	CCCC(=O)Nc1n[nH]c2ncccc12	CHEMBL407374	=	nM	2343	CHEMBL262	Homo sapiens	IC50	nM	2343
391	2154885	CHEMBL930273	Inhibition of recombinant GSK3-beta	B	CCCC(=O)Nc1n[nH]c2ncc(B3OC(C)(C)C(C)(C)O3)cc12	CHEMBL264162	=	nM	356	CHEMBL262	Homo sapiens	IC50	nM	356
392	2154886	CHEMBL930273	Inhibition of recombinant GSK3-beta	B	CCNC(=O)Nc1n[nH]c2ncc(-c3ccccc3)cc12	CHEMBL408809	=	nM	2810	CHEMBL262	Homo sapiens	IC50	nM	2810
393	2154887	CHEMBL930273	Inhibition of recombinant GSK3-beta	B	O=C(Nc1n[nH]c2ncc(-c3ccccc3)cc12)C1CCCC1	CHEMBL258483	=	nM	5	CHEMBL262	Homo sapiens	IC50	nM	5
394	2154888	CHEMBL930273	Inhibition of recombinant GSK3-beta	B	CC(C)C(=O)Nc1n[nH]c2ncc(-c3ccccc3)cc12	CHEMBL261596	=	nM	19	CHEMBL262	Homo sapiens	IC50	nM	19
395	2154889	CHEMBL930273	Inhibition of recombinant GSK3-beta	B	CCCC(=O)Nc1n[nH]c2ncc(-c3ccccc3)cc12	CHEMBL258701	=	nM	56	CHEMBL262	Homo sapiens	IC50	nM	56
396	2154890	CHEMBL930273	Inhibition of recombinant GSK3-beta	B	CCC(=O)Nc1n[nH]c2ncc(-c3ccccc3)cc12	CHEMBL406701	=	nM	43	CHEMBL262	Homo sapiens	IC50	nM	43
397	2154891	CHEMBL930273	Inhibition of recombinant GSK3-beta	B	CC(=O)Nc1n[nH]c2ncc(-c3ccccc3)cc12	CHEMBL288448	=	nM	291	CHEMBL262	Homo sapiens	IC50	nM	291
398	2154892	CHEMBL930273	Inhibition of recombinant GSK3-beta	B	O=C(Nc1n[nH]c2nc(-c3ccco3)c(Br)cc12)C1CCN(Cc2ccccc2)C1	CHEMBL317657	=	nM	14	CHEMBL262	Homo sapiens	IC50	nM	14
399	2154893	CHEMBL930273	Inhibition of recombinant GSK3-beta	B	CN1CCC(CC(=O)Nc2n[nH]c3nc(-c4cccs4)c(Br)cc23)CC1	CHEMBL260680	=	nM	18	CHEMBL262	Homo sapiens	IC50	nM	18
400	2154894	CHEMBL930273	Inhibition of recombinant GSK3-beta	B	O=C(Nc1n[nH]c2nc(-c3nccs3)c(Br)cc12)C1CCCC1	CHEMBL406644	=	nM	16	CHEMBL262	Homo sapiens	IC50	nM	16
401	2154895	CHEMBL930273	Inhibition of recombinant GSK3-beta	B	O=C(Nc1n[nH]c2nc(-c3nccs3)c(Br)cc12)C1CC1	CHEMBL261690	=	nM	99	CHEMBL262	Homo sapiens	IC50	nM	99
402	2154896	CHEMBL930273	Inhibition of recombinant GSK3-beta	B	O=C(Nc1n[nH]c2nc(-c3ccco3)c(Br)cc12)C1CC1	CHEMBL408564	=	nM	7	CHEMBL262	Homo sapiens	IC50	nM	7
403	2154897	CHEMBL930273	Inhibition of recombinant GSK3-beta	B	O=C(Nc1n[nH]c2nc(-c3ccco3)ccc12)C1CC1	CHEMBL101804	=	nM	141	CHEMBL262	Homo sapiens	IC50	nM	141
404	2154898	CHEMBL930273	Inhibition of recombinant GSK3-beta	B	O=C(Nc1n[nH]c2nc(-c3cccs3)c(Br)cc12)C1CCCC1	CHEMBL407980	=	nM	7	CHEMBL262	Homo sapiens	IC50	nM	7
405	2154899	CHEMBL930273	Inhibition of recombinant GSK3-beta	B	O=C(Nc1n[nH]c2nc(-c3cccs3)c(Br)cc12)C1CC1	CHEMBL260231	=	nM	39	CHEMBL262	Homo sapiens	IC50	nM	39
406	2154900	CHEMBL930273	Inhibition of recombinant GSK3-beta	B	O=C(Nc1n[nH]c2nc(-c3cccc(O)c3)ccc12)C1CC1	CHEMBL408019	=	nM	12	CHEMBL262	Homo sapiens	IC50	nM	12
407	2154901	CHEMBL930273	Inhibition of recombinant GSK3-beta	B	CCN1CCN(CCCC(=O)Nc2n[nH]c3nc(-c4ccc(O)cc4)c(Br)cc23)CC1	CHEMBL407981	=	nM	4	CHEMBL262	Homo sapiens	IC50	nM	4
408	2154902	CHEMBL930273	Inhibition of recombinant GSK3-beta	B	O=C(Nc1n[nH]c2nc(-c3ccc(O)cc3)c(-c3ccccc3)cc12)C1CC1	CHEMBL427909	=	nM	24	CHEMBL262	Homo sapiens	IC50	nM	24
409	2154903	CHEMBL930273	Inhibition of recombinant GSK3-beta	B	O=C(Nc1n[nH]c2nc(-c3ccc(O)c(Cl)c3)ccc12)C1CC1	CHEMBL259838	=	nM	7	CHEMBL262	Homo sapiens	IC50	nM	7
410	2154904	CHEMBL930273	Inhibition of recombinant GSK3-beta	B	O=C(Nc1n[nH]c2nc(-c3ccc(O)c(Br)c3)ccc12)C1CC1	CHEMBL260416	=	nM	5	CHEMBL262	Homo sapiens	IC50	nM	5
411	2154905	CHEMBL930273	Inhibition of recombinant GSK3-beta	B	O=C(Nc1n[nH]c2nc(-c3ccc(O)cc3)ccc12)C1CC1	CHEMBL405145	=	nM	8	CHEMBL262	Homo sapiens	IC50	nM	8
412	2154906	CHEMBL930273	Inhibition of recombinant GSK3-beta	B	O=C(Nc1n[nH]c2nc(-c3ccc(O)cc3)c(Br)cc12)C1CC1	CHEMBL260417	=	nM	0.8	CHEMBL262	Homo sapiens	IC50	nM	0.8
413	2154907	CHEMBL930273	Inhibition of recombinant GSK3-beta	B	O=C(Nc1n[nH]c2nc(-c3ccccc3)c(Br)cc12)C1CC1	CHEMBL259270	=	nM	75	CHEMBL262	Homo sapiens	IC50	nM	75
414	2154908	CHEMBL930273	Inhibition of recombinant GSK3-beta	B	CCN1CCN(CCCCC(=O)Nc2n[nH]c3nnc(-c4ccccc4)cc23)CC1	CHEMBL259271	=	nM	5	CHEMBL262	Homo sapiens	IC50	nM	5
415	2154909	CHEMBL930273	Inhibition of recombinant GSK3-beta	B	CN1CCC(C(=O)Nc2n[nH]c3nnc(-c4ccccc4)cc23)CC1	CHEMBL406125	=	nM	9	CHEMBL262	Homo sapiens	IC50	nM	9
416	2154910	CHEMBL930273	Inhibition of recombinant GSK3-beta	B	O=C(CCCN1CCOCC1)Nc1n[nH]c2nnc(-c3ccccc3)cc12	CHEMBL261518	=	nM	5	CHEMBL262	Homo sapiens	IC50	nM	5
417	2154911	CHEMBL930273	Inhibition of recombinant GSK3-beta	B	CCN1CCN(CCCC(=O)Nc2n[nH]c3nnc(-c4ccccc4)cc23)CC1	CHEMBL409738	=	nM	7	CHEMBL262	Homo sapiens	IC50	nM	7
418	2154912	CHEMBL930273	Inhibition of recombinant GSK3-beta	B	O=C(CCCN1CCCC1)Nc1n[nH]c2nnc(-c3ccccc3)cc12	CHEMBL261441	=	nM	11	CHEMBL262	Homo sapiens	IC50	nM	11
419	2154913	CHEMBL930273	Inhibition of recombinant GSK3-beta	B	CN(C)CCCC(=O)Nc1n[nH]c2nnc(-c3ccccc3)cc12	CHEMBL259744	=	nM	22	CHEMBL262	Homo sapiens	IC50	nM	22
420	2154914	CHEMBL930273	Inhibition of recombinant GSK3-beta	B	CCCC(=O)Nc1n[nH]c2nnc(-c3ccccc3)c(-c3ccccc3)c12	CHEMBL261127	=	nM	691	CHEMBL262	Homo sapiens	IC50	nM	691
421	2154915	CHEMBL930273	Inhibition of recombinant GSK3-beta	B	CCCC(=O)Nc1n[nH]c2cnc(-c3ccccc3)nc12	CHEMBL261661	=	nM	2697	CHEMBL262	Homo sapiens	IC50	nM	2697
422	2154916	CHEMBL930273	Inhibition of recombinant GSK3-beta	B	CCCC(=O)Nc1n[nH]c2cnc(-c3ccccc3)cc12	CHEMBL261549	=	nM	7	CHEMBL262	Homo sapiens	IC50	nM	7
423	2154917	CHEMBL930273	Inhibition of recombinant GSK3-beta	B	CCCC(=O)Nc1n[nH]c2ccc(-c3ccccc3)cc12	CHEMBL261366	=	nM	99	CHEMBL262	Homo sapiens	IC50	nM	99
424	2154918	CHEMBL930273	Inhibition of recombinant GSK3-beta	B	COc1ccc(C2=C(N3CCc4ccccc43)C(=O)NC2=O)cc1	CHEMBL347580	=	nM	694	CHEMBL262	Homo sapiens	IC50	nM	694
425	2154919	CHEMBL930273	Inhibition of recombinant GSK3-beta	B	O=C1NC(=O)C(N2CCc3ccccc32)=C1c1ccc(Cl)cc1	CHEMBL156524	=	nM	1412	CHEMBL262	Homo sapiens	IC50	nM	1412
426	2154920	CHEMBL930273	Inhibition of recombinant GSK3-beta	B	O=C1NC(=O)C(N2CCc3ccccc32)=C1c1cccc([N+](=O)[O-])c1	CHEMBL156153	=	nM	161	CHEMBL262	Homo sapiens	IC50	nM	161
427	2154921	CHEMBL930273	Inhibition of recombinant GSK3-beta	B	O=C1NC(=O)C(N2CCc3ccccc32)=C1c1cccc(Cl)c1	CHEMBL346107	=	nM	460	CHEMBL262	Homo sapiens	IC50	nM	460
428	2154922	CHEMBL930273	Inhibition of recombinant GSK3-beta	B	O=C1NC(=O)C(N2CCc3ccccc32)=C1c1ccccc1[N+](=O)[O-]	CHEMBL158719	=	nM	131	CHEMBL262	Homo sapiens	IC50	nM	131
429	2154923	CHEMBL930273	Inhibition of recombinant GSK3-beta	B	COc1ccccc1C1=C(N2CCc3ccccc32)C(=O)NC1=O	CHEMBL160585	=	nM	187	CHEMBL262	Homo sapiens	IC50	nM	187
430	2154924	CHEMBL930273	Inhibition of recombinant GSK3-beta	B	O=C1NC(=O)C(N2CCc3ccccc32)=C1c1ccccc1Cl	CHEMBL155967	=	nM	337	CHEMBL262	Homo sapiens	IC50	nM	337
431	2154925	CHEMBL930273	Inhibition of recombinant GSK3-beta	B	CN(C1=C(c2ccc(Cl)cc2)C(=O)NC1=O)c1ccccc1	CHEMBL435045	=	nM	2285	CHEMBL262	Homo sapiens	IC50	nM	2285
432	2154926	CHEMBL930273	Inhibition of recombinant GSK3-beta	B	CN(C1=C(c2cccc([N+](=O)[O-])c2)C(=O)NC1=O)c1ccccc1	CHEMBL156801	=	nM	1398	CHEMBL262	Homo sapiens	IC50	nM	1398
433	2154927	CHEMBL930273	Inhibition of recombinant GSK3-beta	B	CN(C1=C(c2ccccc2)C(=O)NC1=O)c1ccccc1	CHEMBL351334	=	nM	2613	CHEMBL262	Homo sapiens	IC50	nM	2613
434	2154928	CHEMBL930273	Inhibition of recombinant GSK3-beta	B	CSc1ccc(NC2=C(c3ccc([N+](=O)[O-])cc3)C(=O)NC2=O)cc1	CHEMBL158835	=	nM	392	CHEMBL262	Homo sapiens	IC50	nM	392
435	2154929	CHEMBL930273	Inhibition of recombinant GSK3-beta	B	O=C1NC(=O)C(c2ccc([N+](=O)[O-])cc2)=C1Nc1cc(Cl)c(O)c(Cl)c1	CHEMBL347681	=	nM	71	CHEMBL262	Homo sapiens	IC50	nM	71
436	2154930	CHEMBL930273	Inhibition of recombinant GSK3-beta	B	COc1ccc(C2=C(Nc3ccc(SC)cc3)C(=O)NC2=O)cc1	CHEMBL160598	=	nM	243	CHEMBL262	Homo sapiens	IC50	nM	243
437	2154931	CHEMBL930273	Inhibition of recombinant GSK3-beta	B	COc1ccc(C2=C(Nc3cccc(C(=O)O)c3)C(=O)NC2=O)cc1	CHEMBL156218	=	nM	214	CHEMBL262	Homo sapiens	IC50	nM	214
438	2154932	CHEMBL930273	Inhibition of recombinant GSK3-beta	B	COc1ccc(C2=C(Nc3cc(Cl)c(O)c(Cl)c3)C(=O)NC2=O)cc1	CHEMBL346721	=	nM	83	CHEMBL262	Homo sapiens	IC50	nM	83
439	2154933	CHEMBL930273	Inhibition of recombinant GSK3-beta	B	COc1ccc(C2=C(Nc3cccc(O)c3)C(=O)NC2=O)cc1	CHEMBL160829	=	nM	481	CHEMBL262	Homo sapiens	IC50	nM	481
440	2154934	CHEMBL930273	Inhibition of recombinant GSK3-beta	B	COc1ccc(C2=C(Nc3cccc(Cl)c3)C(=O)NC2=O)cc1	CHEMBL158208	=	nM	156	CHEMBL262	Homo sapiens	IC50	nM	156
441	2154935	CHEMBL930273	Inhibition of recombinant GSK3-beta	B	COc1ccc(C2=C(Nc3ccccc3)C(=O)NC2=O)cc1	CHEMBL156807	=	nM	390	CHEMBL262	Homo sapiens	IC50	nM	390
442	2154936	CHEMBL930273	Inhibition of recombinant GSK3-beta	B	CSc1ccc(NC2=C(c3ccc(Cl)cc3)C(=O)NC2=O)cc1	CHEMBL351342	=	nM	529	CHEMBL262	Homo sapiens	IC50	nM	529
443	2154937	CHEMBL930273	Inhibition of recombinant GSK3-beta	B	O=C1NC(=O)C(c2ccc(Cl)cc2)=C1Nc1ccc(Cl)c(C(=O)O)c1	CHEMBL160876	=	nM	109	CHEMBL262	Homo sapiens	IC50	nM	109
444	2154938	CHEMBL930273	Inhibition of recombinant GSK3-beta	B	O=C1NC(=O)C(c2ccc(Cl)cc2)=C1Nc1cccc(C(=O)O)c1	CHEMBL347632	=	nM	186	CHEMBL262	Homo sapiens	IC50	nM	186
445	2154939	CHEMBL930273	Inhibition of recombinant GSK3-beta	B	O=C1NC(=O)C(c2ccc(Cl)cc2)=C1Nc1cc(Cl)c(O)c(Cl)c1	CHEMBL347134	=	nM	91	CHEMBL262	Homo sapiens	IC50	nM	91
446	2154940	CHEMBL930273	Inhibition of recombinant GSK3-beta	B	O=C1NC(=O)C(c2ccc(Cl)cc2)=C1Nc1ccc(O)c(Cl)c1	CHEMBL156684	=	nM	173	CHEMBL262	Homo sapiens	IC50	nM	173
447	2154941	CHEMBL930273	Inhibition of recombinant GSK3-beta	B	O=C1NC(=O)C(c2ccc(Cl)cc2)=C1Nc1ccc(O)cc1	CHEMBL156808	=	nM	317	CHEMBL262	Homo sapiens	IC50	nM	317
448	2154942	CHEMBL930273	Inhibition of recombinant GSK3-beta	B	O=C1NC(=O)C(c2ccc(Cl)cc2)=C1Nc1cccc(O)c1	CHEMBL347419	=	nM	407	CHEMBL262	Homo sapiens	IC50	nM	407
449	2154943	CHEMBL930273	Inhibition of recombinant GSK3-beta	B	O=C1NC(=O)C(c2ccc(Cl)cc2)=C1Nc1cccc(Cl)c1	CHEMBL160938	=	nM	447	CHEMBL262	Homo sapiens	IC50	nM	447
450	2154944	CHEMBL930273	Inhibition of recombinant GSK3-beta	B	O=C1NC(=O)C(c2ccc(Cl)cc2)=C1Nc1ccccc1	CHEMBL160968	=	nM	514	CHEMBL262	Homo sapiens	IC50	nM	514
451	2154945	CHEMBL930273	Inhibition of recombinant GSK3-beta	B	CSc1ccc(NC2=C(c3cccc([N+](=O)[O-])c3)C(=O)NC2=O)cc1	CHEMBL346996	=	nM	152	CHEMBL262	Homo sapiens	IC50	nM	152
452	2154946	CHEMBL930273	Inhibition of recombinant GSK3-beta	B	O=C1NC(=O)C(c2cccc([N+](=O)[O-])c2)=C1Nc1ccc(Cl)c(C(=O)O)c1	CHEMBL156379	=	nM	26	CHEMBL262	Homo sapiens	IC50	nM	26
453	2154947	CHEMBL930273	Inhibition of recombinant GSK3-beta	B	O=C1NC(=O)C(c2cccc([N+](=O)[O-])c2)=C1Nc1cccc(C(=O)O)c1	CHEMBL159149	=	nM	79	CHEMBL262	Homo sapiens	IC50	nM	79
454	2154948	CHEMBL930273	Inhibition of recombinant GSK3-beta	B	O=C1NC(=O)C(c2cccc([N+](=O)[O-])c2)=C1Nc1cc(Cl)c(O)c(Cl)c1	CHEMBL352222	=	nM	20	CHEMBL262	Homo sapiens	IC50	nM	20
455	2154949	CHEMBL930273	Inhibition of recombinant GSK3-beta	B	O=C1NC(=O)C(c2cccc([N+](=O)[O-])c2)=C1Nc1ccc(O)c(Cl)c1	CHEMBL345348	=	nM	59	CHEMBL262	Homo sapiens	IC50	nM	59
456	2154950	CHEMBL930273	Inhibition of recombinant GSK3-beta	B	O=C1NC(=O)C(c2cccc([N+](=O)[O-])c2)=C1Nc1ccc(O)cc1	CHEMBL155680	=	nM	123	CHEMBL262	Homo sapiens	IC50	nM	123
457	2154951	CHEMBL930273	Inhibition of recombinant GSK3-beta	B	O=C1NC(=O)C(c2cccc([N+](=O)[O-])c2)=C1Nc1cccc(O)c1	CHEMBL158559	=	nM	236	CHEMBL262	Homo sapiens	IC50	nM	236
458	2154952	CHEMBL930273	Inhibition of recombinant GSK3-beta	B	O=C1NC(=O)C(c2cccc([N+](=O)[O-])c2)=C1Nc1cccc(Cl)c1	CHEMBL345801	=	nM	70	CHEMBL262	Homo sapiens	IC50	nM	70
459	2154953	CHEMBL930273	Inhibition of recombinant GSK3-beta	B	O=C1NC(=O)C(c2cccc([N+](=O)[O-])c2)=C1Nc1ccccc1	CHEMBL346371	=	nM	141	CHEMBL262	Homo sapiens	IC50	nM	141
460	2154954	CHEMBL930273	Inhibition of recombinant GSK3-beta	B	COc1cccc(C2=C(Nc3ccc(SC)cc3)C(=O)NC2=O)c1	CHEMBL158526	=	nM	203	CHEMBL262	Homo sapiens	IC50	nM	203
461	2154955	CHEMBL930273	Inhibition of recombinant GSK3-beta	B	COc1cccc(C2=C(Nc3ccc(Cl)c(C(=O)O)c3)C(=O)NC2=O)c1	CHEMBL349810	=	nM	85	CHEMBL262	Homo sapiens	IC50	nM	85
462	2154956	CHEMBL930273	Inhibition of recombinant GSK3-beta	B	COc1cccc(C2=C(Nc3cccc(C(=O)O)c3)C(=O)NC2=O)c1	CHEMBL346493	=	nM	195	CHEMBL262	Homo sapiens	IC50	nM	195
463	2154957	CHEMBL930273	Inhibition of recombinant GSK3-beta	B	COc1cccc(C2=C(Nc3cc(Cl)c(O)c(Cl)c3)C(=O)NC2=O)c1	CHEMBL157348	=	nM	142	CHEMBL262	Homo sapiens	IC50	nM	142
464	2154958	CHEMBL930273	Inhibition of recombinant GSK3-beta	B	COc1cccc(C2=C(Nc3cccc(O)c3)C(=O)NC2=O)c1	CHEMBL160373	=	nM	472	CHEMBL262	Homo sapiens	IC50	nM	472
465	2154959	CHEMBL930273	Inhibition of recombinant GSK3-beta	B	COc1cccc(C2=C(Nc3cccc(Cl)c3)C(=O)NC2=O)c1	CHEMBL346829	=	nM	257	CHEMBL262	Homo sapiens	IC50	nM	257
466	2154960	CHEMBL930273	Inhibition of recombinant GSK3-beta	B	CSc1ccc(NC2=C(c3cccc(Cl)c3)C(=O)NC2=O)cc1	CHEMBL160743	=	nM	532	CHEMBL262	Homo sapiens	IC50	nM	532
467	2154961	CHEMBL930273	Inhibition of recombinant GSK3-beta	B	O=C1NC(=O)C(c2cccc(Cl)c2)=C1Nc1ccc(Cl)c(C(=O)O)c1	CHEMBL156987	=	nM	76	CHEMBL262	Homo sapiens	IC50	nM	76
468	2154962	CHEMBL930273	Inhibition of recombinant GSK3-beta	B	O=C1NC(=O)C(c2cccc(Cl)c2)=C1Nc1cccc(C(=O)O)c1	CHEMBL345364	=	nM	134	CHEMBL262	Homo sapiens	IC50	nM	134
469	2154963	CHEMBL930273	Inhibition of recombinant GSK3-beta	B	O=C1NC(=O)C(c2cccc(Cl)c2)=C1Nc1cc(Cl)c(O)c(Cl)c1	CHEMBL422714	=	nM	58	CHEMBL262	Homo sapiens	IC50	nM	58
470	2154964	CHEMBL930273	Inhibition of recombinant GSK3-beta	B	O=C1NC(=O)C(c2cccc(Cl)c2)=C1Nc1ccc(O)c(Cl)c1	CHEMBL160333	=	nM	94	CHEMBL262	Homo sapiens	IC50	nM	94
471	2154965	CHEMBL930273	Inhibition of recombinant GSK3-beta	B	O=C1NC(=O)C(c2cccc(Cl)c2)=C1Nc1cccc(O)c1	CHEMBL351801	=	nM	1478	CHEMBL262	Homo sapiens	IC50	nM	1478
472	2154966	CHEMBL930273	Inhibition of recombinant GSK3-beta	B	O=C1NC(=O)C(c2ccccc2[N+](=O)[O-])=C1Nc1ccc(Cl)c(C(=O)O)c1	CHEMBL160586	=	nM	28	CHEMBL262	Homo sapiens	IC50	nM	28
473	2154967	CHEMBL930273	Inhibition of recombinant GSK3-beta	B	O=C1NC(=O)C(c2ccccc2[N+](=O)[O-])=C1Nc1cc(Cl)c(O)c(Cl)c1	CHEMBL158885	=	nM	52	CHEMBL262	Homo sapiens	IC50	nM	52
474	2154968	CHEMBL930273	Inhibition of recombinant GSK3-beta	B	O=C1NC(=O)C(c2ccccc2[N+](=O)[O-])=C1Nc1ccc(O)c(Cl)c1	CHEMBL322970	=	nM	104	CHEMBL262	Homo sapiens	IC50	nM	104
475	2154969	CHEMBL930273	Inhibition of recombinant GSK3-beta	B	O=C1NC(=O)C(c2ccccc2[N+](=O)[O-])=C1Nc1cccc(O)c1	CHEMBL155931	=	nM	251	CHEMBL262	Homo sapiens	IC50	nM	251
476	2154970	CHEMBL930273	Inhibition of recombinant GSK3-beta	B	O=C1NC(=O)C(c2ccccc2[N+](=O)[O-])=C1Nc1cccc(Cl)c1	CHEMBL346066	=	nM	104	CHEMBL262	Homo sapiens	IC50	nM	104
477	2154971	CHEMBL930273	Inhibition of recombinant GSK3-beta	B	COc1ccccc1C1=C(Nc2ccc(SC)cc2)C(=O)NC1=O	CHEMBL349540	=	nM	110	CHEMBL262	Homo sapiens	IC50	nM	110
478	2154972	CHEMBL930273	Inhibition of recombinant GSK3-beta	B	COc1ccccc1C1=C(Nc2cc(Cl)c(O)c(Cl)c2)C(=O)NC1=O	CHEMBL345800	=	nM	82	CHEMBL262	Homo sapiens	IC50	nM	82
479	2154973	CHEMBL930273	Inhibition of recombinant GSK3-beta	B	COc1ccccc1C1=C(Nc2ccc(O)c(Cl)c2)C(=O)NC1=O	CHEMBL157089	=	nM	139	CHEMBL262	Homo sapiens	IC50	nM	139
480	2154974	CHEMBL930273	Inhibition of recombinant GSK3-beta	B	COc1ccccc1C1=C(Nc2cccc(O)c2)C(=O)NC1=O	CHEMBL160231	=	nM	259	CHEMBL262	Homo sapiens	IC50	nM	259
481	2154975	CHEMBL930273	Inhibition of recombinant GSK3-beta	B	COc1ccccc1C1=C(Nc2cccc(Cl)c2)C(=O)NC1=O	CHEMBL156277	=	nM	114	CHEMBL262	Homo sapiens	IC50	nM	114
482	2154976	CHEMBL930273	Inhibition of recombinant GSK3-beta	B	COc1ccccc1C1=C(Nc2ccccc2)C(=O)NC1=O	CHEMBL156263	=	nM	216	CHEMBL262	Homo sapiens	IC50	nM	216
483	2154977	CHEMBL930273	Inhibition of recombinant GSK3-beta	B	CSc1ccc(NC2=C(c3ccccc3Cl)C(=O)NC2=O)cc1	CHEMBL156563	=	nM	161	CHEMBL262	Homo sapiens	IC50	nM	161
484	2154978	CHEMBL930273	Inhibition of recombinant GSK3-beta	B	O=C1NC(=O)C(c2ccccc2Cl)=C1Nc1ccc(Cl)c(C(=O)O)c1	CHEMBL345212	=	nM	74	CHEMBL262	Homo sapiens	IC50	nM	74
485	2154979	CHEMBL930273	Inhibition of recombinant GSK3-beta	B	O=C1NC(=O)C(c2ccccc2Cl)=C1Nc1cccc(C(=O)O)c1	CHEMBL350702	=	nM	136	CHEMBL262	Homo sapiens	IC50	nM	136
486	2154980	CHEMBL930273	Inhibition of recombinant GSK3-beta	B	O=C1NC(=O)C(c2ccccc2Cl)=C1Nc1cc(Cl)c(O)c(Cl)c1	CHEMBL157258	=	nM	93	CHEMBL262	Homo sapiens	IC50	nM	93
487	2154981	CHEMBL930273	Inhibition of recombinant GSK3-beta	B	O=C1NC(=O)C(c2ccccc2Cl)=C1Nc1ccc(O)c(Cl)c1	CHEMBL157141	=	nM	152	CHEMBL262	Homo sapiens	IC50	nM	152
488	2154982	CHEMBL930273	Inhibition of recombinant GSK3-beta	B	O=C1NC(=O)C(c2ccccc2Cl)=C1Nc1cccc(O)c1	CHEMBL160937	=	nM	374	CHEMBL262	Homo sapiens	IC50	nM	374
489	2154983	CHEMBL930273	Inhibition of recombinant GSK3-beta	B	O=C1NC(=O)C(c2ccccc2Cl)=C1Nc1cccc(Cl)c1	CHEMBL156506	=	nM	195	CHEMBL262	Homo sapiens	IC50	nM	195
490	2154984	CHEMBL930273	Inhibition of recombinant GSK3-beta	B	O=C1NC(=O)C(c2ccccc2Cl)=C1Nc1ccccc1	CHEMBL347647	=	nM	216	CHEMBL262	Homo sapiens	IC50	nM	216
491	2154985	CHEMBL930273	Inhibition of recombinant GSK3-beta	B	CSc1ccc(NC2=C(c3ccccc3)C(=O)NC2=O)cc1	CHEMBL434484	=	nM	404	CHEMBL262	Homo sapiens	IC50	nM	404
492	2154986	CHEMBL930273	Inhibition of recombinant GSK3-beta	B	O=C1NC(=O)C(c2ccccc2)=C1Nc1ccc(Cl)c(C(=O)O)c1	CHEMBL160251	=	nM	143	CHEMBL262	Homo sapiens	IC50	nM	143
493	2154987	CHEMBL930273	Inhibition of recombinant GSK3-beta	B	O=C1NC(=O)C(c2ccccc2)=C1Nc1cccc(C(=O)O)c1	CHEMBL348505	=	nM	291	CHEMBL262	Homo sapiens	IC50	nM	291
494	2154988	CHEMBL930273	Inhibition of recombinant GSK3-beta	B	O=C1NC(=O)C(c2ccccc2)=C1Nc1cc(Cl)c(O)c(Cl)c1	CHEMBL347857	=	nM	149	CHEMBL262	Homo sapiens	IC50	nM	149
495	2154989	CHEMBL930273	Inhibition of recombinant GSK3-beta	B	O=C1NC(=O)C(c2ccccc2)=C1Nc1cccc(O)c1	CHEMBL350435	=	nM	704	CHEMBL262	Homo sapiens	IC50	nM	704
496	2154990	CHEMBL930273	Inhibition of recombinant GSK3-beta	B	O=C1NC(=O)C(c2ccccc2)=C1Nc1cccc(Cl)c1	CHEMBL351356	=	nM	301	CHEMBL262	Homo sapiens	IC50	nM	301
497	2157583	CHEMBL932638	Inhibition of GSK3-beta in human PC3M cells by ELISA	B	NC1CCN(c2ncnc3[nH]ccc23)CC1	CHEMBL259141	=	nM	15000	CHEMBL262	Homo sapiens	IC50	uM	15
498	2157586	CHEMBL932638	Inhibition of GSK3-beta in human PC3M cells by ELISA	B	NCC1CCN(c2ncnc3[nH]ccc23)CC1	CHEMBL261249	=	nM	11000	CHEMBL262	Homo sapiens	IC50	uM	11
499	2157631	CHEMBL932638	Inhibition of GSK3-beta in human PC3M cells by ELISA	B	NC1(Cc2ccc(Cl)cc2)CCN(c2ncnc3[nH]ccc23)CC1	CHEMBL263664	=	nM	3000	CHEMBL262	Homo sapiens	IC50	uM	3
500	2157632	CHEMBL932638	Inhibition of GSK3-beta in human PC3M cells by ELISA	B	NC1(c2ccc(Cl)cc2)CCN(c2ncnc3[nH]ccc23)CC1	CHEMBL259998	=	nM	600	CHEMBL262	Homo sapiens	IC50	uM	0.6
501	2157633	CHEMBL932638	Inhibition of GSK3-beta in human PC3M cells by ELISA	B	NCC1(Cc2ccc(Cl)cc2)CCN(c2ncnc3[nH]ccc23)CC1	CHEMBL260000	=	nM	1400	CHEMBL262	Homo sapiens	IC50	uM	1.4
502	2157634	CHEMBL932638	Inhibition of GSK3-beta in human PC3M cells by ELISA	B	NCC1(Cc2ccc(Cl)cc2)CCN(c2ncnc3[nH]cnc23)CC1	CHEMBL409503	=	nM	1700	CHEMBL262	Homo sapiens	IC50	uM	1.7
503	2157635	CHEMBL932638	Inhibition of GSK3-beta in human PC3M cells by ELISA	B	NCC1(c2ccc(Cl)cc2)CCN(c2ccnc3[nH]ccc23)CC1	CHEMBL260463	=	nM	1400	CHEMBL262	Homo sapiens	IC50	uM	1.4
504	2157636	CHEMBL932638	Inhibition of GSK3-beta in human PC3M cells by ELISA	B	NCC1(c2ccc(Cl)cc2)CCN(c2ncnc3[nH]ccc23)CC1	CHEMBL406863	=	nM	500	CHEMBL262	Homo sapiens	IC50	uM	0.5
505	2157637	CHEMBL932638	Inhibition of GSK3-beta in human PC3M cells by ELISA	B	NCC1(c2ccc(Cl)cc2)CCN(c2ncnc3[nH]cnc23)CC1	CHEMBL260358	=	nM	1300	CHEMBL262	Homo sapiens	IC50	uM	1.3
506	2157638	CHEMBL932638	Inhibition of GSK3-beta in human PC3M cells by ELISA	B	NC(c1ccc(Cl)cc1)C1CCN(c2ccnc3[nH]ccc23)CC1	CHEMBL260577	=	nM	2000	CHEMBL262	Homo sapiens	IC50	uM	2
507	2157639	CHEMBL932638	Inhibition of GSK3-beta in human PC3M cells by ELISA	B	NC(c1ccc(Cl)cc1)C1CCN(c2ncnc3[nH]ccc23)CC1	CHEMBL405384	=	nM	7500	CHEMBL262	Homo sapiens	IC50	uM	7.5
508	2157655	CHEMBL932639	Inhibition of GSK3-beta in human U87MG cells by ELISA	B	NCC1(c2ccc(Cl)cc2)CCN(c2ncnc3[nH]ccc23)CC1	CHEMBL406863	=	nM	590	CHEMBL262	Homo sapiens	IC50	uM	0.59
509	2157656	CHEMBL932639	Inhibition of GSK3-beta in human U87MG cells by ELISA	B	NC1(Cc2ccc(Cl)cc2)CCN(c2ncnc3[nH]ccc23)CC1	CHEMBL263664	=	nM	660	CHEMBL262	Homo sapiens	IC50	uM	0.66
510	2157658	CHEMBL932639	Inhibition of GSK3-beta in human U87MG cells by ELISA	B	NCC1(Cc2ccc(Cl)cc2)CCN(c2ncnc3[nH]ccc23)CC1	CHEMBL260000	=	nM	450	CHEMBL262	Homo sapiens	IC50	uM	0.45
511	2157659	CHEMBL932639	Inhibition of GSK3-beta in human U87MG cells by ELISA	B	NC(c1ccc(Cl)cc1)C1CCN(c2ccnc3[nH]ccc23)CC1	CHEMBL260577	=	nM	590	CHEMBL262	Homo sapiens	IC50	uM	0.59
512	2157660	CHEMBL932639	Inhibition of GSK3-beta in human U87MG cells by ELISA	B	NC(c1ccc(Cl)cc1)C1CCN(c2ncnc3[nH]ccc23)CC1	CHEMBL405384	=	nM	590	CHEMBL262	Homo sapiens	IC50	uM	0.59
513	2157682	CHEMBL932638	Inhibition of GSK3-beta in human PC3M cells by ELISA	B	O=S(=O)(NCCNC/C=C/c1ccc(Br)cc1)c1cccc2cnccc12	CHEMBL104264	=	nM	15000	CHEMBL262	Homo sapiens	IC50	uM	15
514	2157686	CHEMBL932639	Inhibition of GSK3-beta in human U87MG cells by ELISA	B	O=c1cc(N2CCOCC2)oc2c(-c3ccccc3)cccc12	CHEMBL98350	=	nM	8100	CHEMBL262	Homo sapiens	IC50	uM	8.1
515	2172589	CHEMBL921632	Inhibition of GSK3-beta assessed as breakdown of glycogen synthase derived substrate peptide by ADP hunter assay in presence of 100 uM ATP	B	Cc1ccc(N2CCN(CCCNC(=O)c3nc(-c4cccnc4)no3)CC2)cc1C	CHEMBL427726	=	nM	350	CHEMBL262	Homo sapiens	IC50	uM	0.35
516	2172590	CHEMBL921632	Inhibition of GSK3-beta assessed as breakdown of glycogen synthase derived substrate peptide by ADP hunter assay in presence of 100 uM ATP	B	O=C(NCCCN1CCN(c2ccccc2)CC1)c1nc(-c2ccncc2)no1	CHEMBL257821	=	nM	5000	CHEMBL262	Homo sapiens	IC50	uM	5
517	2172591	CHEMBL921632	Inhibition of GSK3-beta assessed as breakdown of glycogen synthase derived substrate peptide by ADP hunter assay in presence of 100 uM ATP	B	O=C(NCCCN1CCN(c2cccc(Cl)c2)CC1)c1nc(-c2ccncc2)no1	CHEMBL256367	=	nM	4000	CHEMBL262	Homo sapiens	IC50	uM	4
518	2172592	CHEMBL921632	Inhibition of GSK3-beta assessed as breakdown of glycogen synthase derived substrate peptide by ADP hunter assay in presence of 100 uM ATP	B	Cc1cccc(N2CCN(CCCNC(=O)c3nc(-c4ccncc4)no3)CC2C)c1	CHEMBL428252	=	nM	1130	CHEMBL262	Homo sapiens	IC50	uM	1.13
519	2172593	CHEMBL921632	Inhibition of GSK3-beta assessed as breakdown of glycogen synthase derived substrate peptide by ADP hunter assay in presence of 100 uM ATP	B	Cc1ccc(N2CCN(CCCNC(=O)c3nc(-c4cncnc4)no3)CC2)cc1C	CHEMBL257979	=	nM	3500	CHEMBL262	Homo sapiens	IC50	uM	3.5
520	2172594	CHEMBL921632	Inhibition of GSK3-beta assessed as breakdown of glycogen synthase derived substrate peptide by ADP hunter assay in presence of 100 uM ATP	B	Cc1ccc(Cl)cc1N1CCN(CCCNC(=O)c2nc(-c3cncnc3)no2)CC1	CHEMBL257980	=	nM	3480	CHEMBL262	Homo sapiens	IC50	uM	3.48
521	2172595	CHEMBL921632	Inhibition of GSK3-beta assessed as breakdown of glycogen synthase derived substrate peptide by ADP hunter assay in presence of 100 uM ATP	B	Cc1ccc(C)c(N2CCN(CCCNC(=O)c3nc(-c4cncnc4)no3)CC2)c1	CHEMBL256559	=	nM	3380	CHEMBL262	Homo sapiens	IC50	uM	3.38
522	2172596	CHEMBL921632	Inhibition of GSK3-beta assessed as breakdown of glycogen synthase derived substrate peptide by ADP hunter assay in presence of 100 uM ATP	B	Cc1ccc(N2CCN(CCCNC(=O)c3nc(-c4cncnc4)no3)CC2)c(C)c1	CHEMBL403640	=	nM	3000	CHEMBL262	Homo sapiens	IC50	uM	3
523	2172597	CHEMBL921632	Inhibition of GSK3-beta assessed as breakdown of glycogen synthase derived substrate peptide by ADP hunter assay in presence of 100 uM ATP	B	O=C(NCCCN1CCN(c2ccccc2F)CC1)c1nc(-c2cncnc2)no1	CHEMBL257823	=	nM	2990	CHEMBL262	Homo sapiens	IC50	uM	2.99
524	2172598	CHEMBL921632	Inhibition of GSK3-beta assessed as breakdown of glycogen synthase derived substrate peptide by ADP hunter assay in presence of 100 uM ATP	B	Cc1cccc(N2CCN(CCCNC(=O)c3nc(-c4cncnc4)no3)C(C)C2)c1	CHEMBL258029	=	nM	2610	CHEMBL262	Homo sapiens	IC50	uM	2.61
525	2172599	CHEMBL921632	Inhibition of GSK3-beta assessed as breakdown of glycogen synthase derived substrate peptide by ADP hunter assay in presence of 100 uM ATP	B	Cc1ccc(Cl)cc1N1CCN(CCCNC(=O)c2nc(-c3cccnc3)no2)CC1	CHEMBL402324	=	nM	2000	CHEMBL262	Homo sapiens	IC50	uM	2
526	2172600	CHEMBL921632	Inhibition of GSK3-beta assessed as breakdown of glycogen synthase derived substrate peptide by ADP hunter assay in presence of 100 uM ATP	B	O=C(NCCCN1CCN(c2ccccc2F)CC1)c1nc(-c2cccnc2)no1	CHEMBL402325	=	nM	1480	CHEMBL262	Homo sapiens	IC50	uM	1.48
527	2172601	CHEMBL921632	Inhibition of GSK3-beta assessed as breakdown of glycogen synthase derived substrate peptide by ADP hunter assay in presence of 100 uM ATP	B	Cc1ccc(N2CCN(CCCNC(=O)c3nc(-c4cccnc4)no3)CC2)c(C)c1	CHEMBL255284	=	nM	1430	CHEMBL262	Homo sapiens	IC50	uM	1.43
528	2172602	CHEMBL921632	Inhibition of GSK3-beta assessed as breakdown of glycogen synthase derived substrate peptide by ADP hunter assay in presence of 100 uM ATP	B	Cc1ccc(N2CCN(CCCNC(=O)c3nc(-c4cccnc4)no3)CC2)cc1	CHEMBL254794	=	nM	1330	CHEMBL262	Homo sapiens	IC50	uM	1.33
529	2172603	CHEMBL921632	Inhibition of GSK3-beta assessed as breakdown of glycogen synthase derived substrate peptide by ADP hunter assay in presence of 100 uM ATP	B	Cc1cccc(N2CCN(CCCNC(=O)c3nc(-c4cccnc4)no3)CC2)c1	CHEMBL255915	=	nM	1060	CHEMBL262	Homo sapiens	IC50	uM	1.06
530	2172604	CHEMBL921632	Inhibition of GSK3-beta assessed as breakdown of glycogen synthase derived substrate peptide by ADP hunter assay in presence of 100 uM ATP	B	Cc1cc(C)cc(N2CCN(CCCNC(=O)c3nc(-c4cccnc4)no3)CC2)c1	CHEMBL254758	=	nM	900	CHEMBL262	Homo sapiens	IC50	uM	0.9
531	2172605	CHEMBL921632	Inhibition of GSK3-beta assessed as breakdown of glycogen synthase derived substrate peptide by ADP hunter assay in presence of 100 uM ATP	B	O=C(NCCCN1CCN(c2cccc(Cl)c2)CC1)c1nc(-c2cccnc2)no1	CHEMBL401654	=	nM	890	CHEMBL262	Homo sapiens	IC50	uM	0.89
532	2172606	CHEMBL921632	Inhibition of GSK3-beta assessed as breakdown of glycogen synthase derived substrate peptide by ADP hunter assay in presence of 100 uM ATP	B	Cc1ccc(C)c(N2CCN(CCCNC(=O)c3nc(-c4cccnc4)no3)CC2)c1	CHEMBL254961	=	nM	860	CHEMBL262	Homo sapiens	IC50	uM	0.86
533	2172607	CHEMBL921632	Inhibition of GSK3-beta assessed as breakdown of glycogen synthase derived substrate peptide by ADP hunter assay in presence of 100 uM ATP	B	O=C(NCCCN1CCN(c2ccccc2)CC1)c1nc(-c2cccnc2)no1	CHEMBL403309	=	nM	860	CHEMBL262	Homo sapiens	IC50	uM	0.86
534	2172608	CHEMBL921632	Inhibition of GSK3-beta assessed as breakdown of glycogen synthase derived substrate peptide by ADP hunter assay in presence of 100 uM ATP	B	Cc1cccc(N2CCN(CCCNC(=O)c3nc(-c4cccnc4)no3)CC2C)c1	CHEMBL257993	=	nM	710	CHEMBL262	Homo sapiens	IC50	uM	0.71
535	2172609	CHEMBL921632	Inhibition of GSK3-beta assessed as breakdown of glycogen synthase derived substrate peptide by ADP hunter assay in presence of 100 uM ATP	B	Cc1ccccc1N1CCN(CCCNC(=O)c2nc(-c3cccnc3)no2)CC1	CHEMBL257992	=	nM	710	CHEMBL262	Homo sapiens	IC50	uM	0.71
536	2172610	CHEMBL921632	Inhibition of GSK3-beta assessed as breakdown of glycogen synthase derived substrate peptide by ADP hunter assay in presence of 100 uM ATP	B	Cc1cccc(N2CCN(CCCNC(=O)c3nc(-c4cccnc4)no3)C(C)C2)c1	CHEMBL254582	=	nM	690	CHEMBL262	Homo sapiens	IC50	uM	0.69
537	2172611	CHEMBL921632	Inhibition of GSK3-beta assessed as breakdown of glycogen synthase derived substrate peptide by ADP hunter assay in presence of 100 uM ATP	B	Cc1cccc(N2CCN(CCCNC(=O)c3nc(-c4cccnc4)no3)CC2)c1C	CHEMBL253532	=	nM	630	CHEMBL262	Homo sapiens	IC50	uM	0.63
538	2172612	CHEMBL921632	Inhibition of GSK3-beta assessed as breakdown of glycogen synthase derived substrate peptide by ADP hunter assay in presence of 100 uM ATP	B	COc1ccccc1N1CCN(CCCNC(=O)c2nc(-c3cccnc3)no2)CC1	CHEMBL402228	=	nM	410	CHEMBL262	Homo sapiens	IC50	uM	0.41
539	2172613	CHEMBL921633	Inhibition of GSK3-beta assessed as beta-casein level by RKO-cell based assay	B	Cc1ccc(N2CCN(CCCNC(=O)c3nc(-c4cccnc4)no3)CC2)cc1C	CHEMBL427726	=	nM	16000	CHEMBL262	Homo sapiens	IC50	uM	16
540	2172615	CHEMBL921633	Inhibition of GSK3-beta assessed as beta-casein level by RKO-cell based assay	B	Cc1cccc(N2CCN(CCCNC(=O)c3nc(-c4cccnc4)no3)CC2C)c1	CHEMBL257993	=	nM	19150	CHEMBL262	Homo sapiens	IC50	uM	19.15
541	2172616	CHEMBL921633	Inhibition of GSK3-beta assessed as beta-casein level by RKO-cell based assay	B	Cc1cccc(N2CCN(CCCNC(=O)c3nc(-c4cccnc4)no3)C(C)C2)c1	CHEMBL254582	=	nM	17000	CHEMBL262	Homo sapiens	IC50	uM	17
542	2172630	CHEMBL921633	Inhibition of GSK3-beta assessed as beta-casein level by RKO-cell based assay	B	COc1ccccc1N1CCN(CCCNC(=O)c2nc(-c3cccnc3)no2)CC1	CHEMBL402228	=	nM	23000	CHEMBL262	Homo sapiens	IC50	uM	23
543	2172642	CHEMBL921634	Inhibition of GSK3-beta by ATP-based competitive assay	B	Cc1cccc(N2CCN(CCCNC(=O)c3nc(-c4cccnc4)no3)C(C)C2)c1	CHEMBL254582	=	nM	200	CHEMBL262	Homo sapiens	IC50	uM	0.2
544	2172852	CHEMBL928210	Inhibition of GSK3-beta	B	CC(C)(C)n1c(=O)n(-c2ccccc2)c2nc(Nc3ccccc3)ncc21	CHEMBL404689	=	nM	2400	CHEMBL262	Homo sapiens	IC50	uM	2.4
545	2172868	CHEMBL928210	Inhibition of GSK3-beta	B	O=C(O)c1ccc(Nc2ncc3[nH]c(=O)n(-c4ccccc4)c3n2)cc1	CHEMBL257562	=	nM	4000	CHEMBL262	Homo sapiens	IC50	uM	4
546	2172869	CHEMBL928210	Inhibition of GSK3-beta	B	Cn1c(=O)n(-c2ccccc2)c2nc(Nc3ccccc3)ncc21	CHEMBL256139	=	nM	1700	CHEMBL262	Homo sapiens	IC50	uM	1.7
547	2172871	CHEMBL928210	Inhibition of GSK3-beta	B	CC(C)n1c(=O)n(-c2ccccc2)c2nc(Nc3ccccc3)ncc21	CHEMBL403948	=	nM	2900	CHEMBL262	Homo sapiens	IC50	uM	2.9
548	2172872	CHEMBL928210	Inhibition of GSK3-beta	B	O=C(O)c1ccc(Nc2ncc([N+](=O)[O-])c(Nc3ccccc3)n2)cc1	CHEMBL257188	=	nM	150	CHEMBL262	Homo sapiens	IC50	uM	0.15
549	2172874	CHEMBL928210	Inhibition of GSK3-beta	B	O=C1CN(c2ccccc2)c2nc(Nc3ccc(C(=O)O)cc3)ncc2N1	CHEMBL403856	=	nM	3500	CHEMBL262	Homo sapiens	IC50	uM	3.5
550	2172875	CHEMBL928210	Inhibition of GSK3-beta	B	O=C(O)c1ccc(Nc2ncc3c(Cl)nn(-c4ccccc4)c3n2)cc1	CHEMBL253740	=	nM	180	CHEMBL262	Homo sapiens	IC50	uM	0.18
551	2172876	CHEMBL928210	Inhibition of GSK3-beta	B	COc1nn(-c2ccccc2)c2nc(Nc3ccc(C(=O)O)cc3)ncc12	CHEMBL253533	=	nM	760	CHEMBL262	Homo sapiens	IC50	uM	0.76
552	2172877	CHEMBL928210	Inhibition of GSK3-beta	B	Cn1c(=O)c2cnc(Nc3ccc(C(=O)O)cc3)nc2n1-c1ccccc1	CHEMBL401918	=	nM	960	CHEMBL262	Homo sapiens	IC50	uM	0.96
553	2172878	CHEMBL928210	Inhibition of GSK3-beta	B	O=C(O)c1ccc(Nc2ncc(F)c(Nc3ccccc3)n2)cc1	CHEMBL256307	=	nM	4170	CHEMBL262	Homo sapiens	IC50	uM	4.17
554	2172879	CHEMBL928210	Inhibition of GSK3-beta	B	O=C(O)c1ccc(Nc2ncc(C(F)(F)F)c(Nc3ccccc3)n2)cc1	CHEMBL256306	=	nM	490	CHEMBL262	Homo sapiens	IC50	uM	0.49
555	2172880	CHEMBL928210	Inhibition of GSK3-beta	B	O=C(O)c1ccc(Nc2ncc(C3C=NN=N3)c(Nc3ccccc3)n2)cc1	CHEMBL428596	=	nM	1170	CHEMBL262	Homo sapiens	IC50	uM	1.17
556	2172881	CHEMBL928210	Inhibition of GSK3-beta	B	O=C(O)c1ccc(Nc2ncc(-c3ccncc3)c(Nc3ccccc3)n2)cc1	CHEMBL256987	=	nM	540	CHEMBL262	Homo sapiens	IC50	uM	0.54
557	2172882	CHEMBL928210	Inhibition of GSK3-beta	B	O=C(O)c1ccc(Nc2ncc(Br)c(Nc3ccccc3)n2)cc1	CHEMBL404687	=	nM	3200	CHEMBL262	Homo sapiens	IC50	uM	3.2
558	2172893	CHEMBL928210	Inhibition of GSK3-beta	B	OC12CC3CC(C1)CC(Nc1nc(N[C@H]4CC[C@H](O)CC4)ncc1Cl)(C3)C2	CHEMBL257370	=	nM	230	CHEMBL262	Homo sapiens	IC50	nM	230
559	2172894	CHEMBL928210	Inhibition of GSK3-beta	B	OC12CC3CC(C1)CC(Nc1nc(N[C@H]4CC[C@H](O)CC4)ncc1Br)(C3)C2	CHEMBL403385	=	nM	125	CHEMBL262	Homo sapiens	IC50	nM	125
560	2172895	CHEMBL928210	Inhibition of GSK3-beta	B	OC12CC3CC(C1)CC(Nc1nc(N[C@H]4CC[C@H](O)CC4)ncc1C(F)(F)F)(C3)C2	CHEMBL255905	=	nM	41	CHEMBL262	Homo sapiens	IC50	nM	41
561	2172896	CHEMBL928210	Inhibition of GSK3-beta	B	OC12CC3CC(C1)CC(n1nnc4cnc(N[C@H]5CC[C@H](O)CC5)nc41)(C3)C2	CHEMBL254155	=	nM	744	CHEMBL262	Homo sapiens	IC50	nM	744
562	2172897	CHEMBL928210	Inhibition of GSK3-beta	B	O=[N+]([O-])c1cnc(N[C@H]2CC[C@H](O)CC2)nc1NC12CC3CC(CC(O)(C3)C1)C2	CHEMBL404174	=	nM	198	CHEMBL262	Homo sapiens	IC50	nM	198
563	2172898	CHEMBL928210	Inhibition of GSK3-beta	B	O=C(O)COc1ccc(Nc2ncc3nnn(C45CC6CC(CC(O)(C6)C4)C5)c3n2)cc1	CHEMBL254350	=	nM	169	CHEMBL262	Homo sapiens	IC50	nM	169
564	2172899	CHEMBL928210	Inhibition of GSK3-beta	B	O=C(O)CCc1ccc(Nc2ncc([N+](=O)[O-])c(NC34CC5CC(CC(C5)C3)C4)n2)cc1	CHEMBL404175	=	nM	105	CHEMBL262	Homo sapiens	IC50	nM	105
565	2172900	CHEMBL928210	Inhibition of GSK3-beta	B	O=C(O)c1ccc(Nc2ncc3nnn(C45CC6CC(CC(O)(C6)C4)C5)c3n2)cc1	CHEMBL257575	=	nM	51	CHEMBL262	Homo sapiens	IC50	nM	51
566	2172901	CHEMBL928210	Inhibition of GSK3-beta	B	O=C(O)c1ccc(Nc2ncc3nnn(C45CC6CC(CC(C6)C4)C5)c3n2)cc1	CHEMBL257577	=	nM	75	CHEMBL262	Homo sapiens	IC50	nM	75
567	2172902	CHEMBL928210	Inhibition of GSK3-beta	B	O=C(O)c1ccc(Nc2ncc([N+](=O)[O-])c(NC34CC5CC(CC(C5)C3)C4)n2)cc1	CHEMBL253748	=	nM	26	CHEMBL262	Homo sapiens	IC50	nM	26
568	2172903	CHEMBL928210	Inhibition of GSK3-beta	B	O=C1OC(Nc2ncc3nnn(-c4ccccc4)c3n2)c2ccccc21	CHEMBL253956	=	nM	23	CHEMBL262	Homo sapiens	IC50	nM	23
569	2172904	CHEMBL928210	Inhibition of GSK3-beta	B	COC(=O)COc1ccc(Nc2ncc3nnn(-c4ccccc4)c3n2)cc1	CHEMBL404242	=	nM	477	CHEMBL262	Homo sapiens	IC50	nM	477
570	2172905	CHEMBL928210	Inhibition of GSK3-beta	B	O=C(O)COc1ccc(Nc2ncc3nnn(-c4ccccc4)c3n2)cc1	CHEMBL402541	=	nM	13	CHEMBL262	Homo sapiens	IC50	nM	13
571	2172906	CHEMBL928210	Inhibition of GSK3-beta	B	O=C(O)COc1ccc(Nc2ncc([N+](=O)[O-])c(Nc3ccccc3)n2)cc1	CHEMBL402969	=	nM	92	CHEMBL262	Homo sapiens	IC50	nM	92
572	2172907	CHEMBL928210	Inhibition of GSK3-beta	B	O=C(O)/C=C\c1ccc(Nc2ncc3nnn(-c4ccccc4)c3n2)cc1	CHEMBL255735	=	nM	7	CHEMBL262	Homo sapiens	IC50	nM	7
573	2172908	CHEMBL928210	Inhibition of GSK3-beta	B	O[C@H]1CC[C@H](Nc2ncc3nnn(-c4ccccc4)c3n2)CC1	CHEMBL255948	=	nM	279	CHEMBL262	Homo sapiens	IC50	nM	279
574	2172909	CHEMBL928210	Inhibition of GSK3-beta	B	O=[N+]([O-])c1cnc(N[C@H]2CC[C@H](O)CC2)nc1Nc1ccccc1	CHEMBL256517	=	nM	281	CHEMBL262	Homo sapiens	IC50	nM	281
575	2172910	CHEMBL928210	Inhibition of GSK3-beta	B	O=C(O)CCc1ccc(Nc2ncc3nnn(-c4ccccc4)c3n2)cc1	CHEMBL404565	=	nM	24	CHEMBL262	Homo sapiens	IC50	nM	24
576	2172911	CHEMBL928210	Inhibition of GSK3-beta	B	O=C(O)c1ccc(Nc2ncc3nnn(-c4ccccc4)c3n2)cc1	CHEMBL402932	=	nM	49	CHEMBL262	Homo sapiens	IC50	nM	49
577	2172912	CHEMBL928210	Inhibition of GSK3-beta	B	c1ccc(Nc2ncc3nnn(-c4ccccc4)c3n2)cc1	CHEMBL256518	=	nM	628	CHEMBL262	Homo sapiens	IC50	nM	628
578	2172913	CHEMBL928210	Inhibition of GSK3-beta	B	O=[N+]([O-])c1cnc(Nc2ccccc2)nc1Nc1ccccc1	CHEMBL256366	=	nM	2800	CHEMBL262	Homo sapiens	IC50	nM	2800
579	2172964	CHEMBL928210	Inhibition of GSK3-beta	B	O=C(O)c1ccc(Nc2ncc([N+](=O)[O-])c(NC34CC5CC(CC(O)(C5)C3)C4)n2)cc1	CHEMBL402902	=	nM	3	CHEMBL262	Homo sapiens	IC50	nM	3
580	2250920	CHEMBL1022464	Inhibition of GSK3-beta	B	Nc1nccc(-c2cc3c([nH]2)[C@@H](CCF)CNC3=O)n1	CHEMBL524266	=	nM	146	CHEMBL262	Homo sapiens	IC50	uM	0.146
581	2251200	CHEMBL1009899	Inhibition of GSK3-beta	B	O=C(Nc1c[nH]nc1-c1nc2ccc(CN3CCOCC3)cc2[nH]1)NC1CC1	CHEMBL495727	=	nM	1	CHEMBL262	Homo sapiens	IC50	nM	1
582	2254028	CHEMBL1002020	Inhibition of GSK3-beta by scintillation proximity assay	B	c1cnn2ncc(-c3ccnc(NC4CC4)n3)c2c1	CHEMBL525194	=	nM	1600	CHEMBL262	Homo sapiens	IC50	uM	1.6
583	2254029	CHEMBL1002020	Inhibition of GSK3-beta by scintillation proximity assay	B	COc1ccc2c(-c3ccnc(NC4CC4)n3)cnn2n1	CHEMBL523747	=	nM	25000	CHEMBL262	Homo sapiens	IC50	uM	25
584	2254030	CHEMBL1002020	Inhibition of GSK3-beta by scintillation proximity assay	B	c1cc(-c2cnn3nc(NC4CCCC4)ccc23)nc(NC2CC2)n1	CHEMBL496778	=	nM	25000	CHEMBL262	Homo sapiens	IC50	uM	25
585	2254031	CHEMBL1002020	Inhibition of GSK3-beta by scintillation proximity assay	B	C=Cc1ccc2c(-c3ccnc(NC4CC4)n3)cnn2n1	CHEMBL496779	=	nM	3200	CHEMBL262	Homo sapiens	IC50	uM	3.2
586	2254034	CHEMBL1002020	Inhibition of GSK3-beta by scintillation proximity assay	B	c1cc(-c2cnn3nc(N4CCOCC4)ccc23)nc(NC2CC2)n1	CHEMBL495771	=	nM	25000	CHEMBL262	Homo sapiens	IC50	uM	25
587	2254035	CHEMBL1002020	Inhibition of GSK3-beta by scintillation proximity assay	B	c1cc(-c2cnn3nc(N4CCCC4)ccc23)nc(NC2CC2)n1	CHEMBL497196	=	nM	25000	CHEMBL262	Homo sapiens	IC50	uM	25
588	2254036	CHEMBL1002020	Inhibition of GSK3-beta by scintillation proximity assay	B	Oc1ccc2c(-c3ccnc(NC4CC4)n3)cnn2n1	CHEMBL497398	=	nM	25000	CHEMBL262	Homo sapiens	IC50	uM	25
589	2254037	CHEMBL1002020	Inhibition of GSK3-beta by scintillation proximity assay	B	CC(C)Oc1ccc2c(-c3ccnc(NC4CC4)n3)cnn2n1	CHEMBL445757	=	nM	25000	CHEMBL262	Homo sapiens	IC50	uM	25
590	2254039	CHEMBL1002020	Inhibition of GSK3-beta by scintillation proximity assay	B	Clc1ccc(CNc2nccc(-c3cnn4ncccc34)n2)cc1	CHEMBL513330	=	nM	10000	CHEMBL262	Homo sapiens	IC50	uM	10
591	2254040	CHEMBL1002020	Inhibition of GSK3-beta by scintillation proximity assay	B	c1cnn2ncc(-c3ccnc(NCCCN4CCOCC4)n3)c2c1	CHEMBL524901	=	nM	32000	CHEMBL262	Homo sapiens	IC50	uM	32
592	2254041	CHEMBL1002020	Inhibition of GSK3-beta by scintillation proximity assay	B	c1ccc(Nc2nccc(-c3cnn4ncccc34)n2)cc1	CHEMBL359554	=	nM	32	CHEMBL262	Homo sapiens	IC50	uM	0.032
593	2254042	CHEMBL1002020	Inhibition of GSK3-beta by scintillation proximity assay	B	CN1CCN(c2ccc(Nc3nccc(-c4cnn5ncccc45)n3)cc2C(F)(F)F)CC1	CHEMBL468963	=	nM	16	CHEMBL262	Homo sapiens	IC50	uM	0.016
594	2254043	CHEMBL1002020	Inhibition of GSK3-beta by scintillation proximity assay	B	CCN(CC)Cc1cccc(Nc2nccc(-c3cnn4ncccc34)n2)c1	CHEMBL513354	=	nM	79	CHEMBL262	Homo sapiens	IC50	uM	0.079
595	2254044	CHEMBL1002020	Inhibition of GSK3-beta by scintillation proximity assay	B	O=[N+]([O-])c1ccc(Nc2nccc(-c3cnn4ncccc34)n2)cc1	CHEMBL188938	=	nM	5	CHEMBL262	Homo sapiens	IC50	uM	0.005
596	2254045	CHEMBL1002020	Inhibition of GSK3-beta by scintillation proximity assay	B	O=[N+]([O-])c1cccc(Nc2nccc(-c3cnn4ncccc34)n2)c1	CHEMBL526110	=	nM	2	CHEMBL262	Homo sapiens	IC50	uM	0.002
597	2254046	CHEMBL1002020	Inhibition of GSK3-beta by scintillation proximity assay	B	N#Cc1ccc(Nc2nccc(-c3cnn4ncccc34)n2)cc1	CHEMBL359794	=	nM	5	CHEMBL262	Homo sapiens	IC50	uM	0.005
598	2254047	CHEMBL1002020	Inhibition of GSK3-beta by scintillation proximity assay	B	N#Cc1cccc(Nc2nccc(-c3cnn4ncccc34)n2)c1	CHEMBL495696	=	nM	10	CHEMBL262	Homo sapiens	IC50	uM	0.01
599	2254048	CHEMBL1002020	Inhibition of GSK3-beta by scintillation proximity assay	B	c1cc(Nc2nccc(-c3cnn4ncccc34)n2)cc(-c2cocn2)c1	CHEMBL497564	=	nM	8	CHEMBL262	Homo sapiens	IC50	uM	0.008
600	2254049	CHEMBL1002020	Inhibition of GSK3-beta by scintillation proximity assay	B	NC(=O)c1ccc(Nc2nccc(-c3cnn4ncccc34)n2)cc1	CHEMBL523735	=	nM	20	CHEMBL262	Homo sapiens	IC50	uM	0.02
601	2254050	CHEMBL1002020	Inhibition of GSK3-beta by scintillation proximity assay	B	O=C(O)c1ccc(Nc2nccc(-c3cnn4ncccc34)n2)cc1	CHEMBL524059	=	nM	50	CHEMBL262	Homo sapiens	IC50	uM	0.05
602	2254051	CHEMBL1002020	Inhibition of GSK3-beta by scintillation proximity assay	B	CC(C)c1ccc(Nc2nccc(-c3cnn4ncccc34)n2)cc1	CHEMBL359963	=	nM	16	CHEMBL262	Homo sapiens	IC50	uM	0.016
603	2254052	CHEMBL1002020	Inhibition of GSK3-beta by scintillation proximity assay	B	CCN(CC)CCNC(=O)c1cccc(Nc2nccc(-c3cnn4ncccc34)n2)c1	CHEMBL495751	=	nM	20	CHEMBL262	Homo sapiens	IC50	uM	0.02
604	2254054	CHEMBL1002020	Inhibition of GSK3-beta by scintillation proximity assay	B	CC(C)Oc1ccc2c(-c3ccnc(Nc4ccc(N5CCN(C)CC5)cc4)n3)cnn2n1	CHEMBL496162	=	nM	850	CHEMBL262	Homo sapiens	IC50	uM	0.85
605	2254055	CHEMBL1002020	Inhibition of GSK3-beta by scintillation proximity assay	B	CN(C)CC(O)COc1ccc(Nc2nccc(-c3cnn4nc(N5CCOCC5)ccc34)n2)cc1	CHEMBL521871	=	nM	690	CHEMBL262	Homo sapiens	IC50	uM	0.69
606	2254074	CHEMBL1002020	Inhibition of GSK3-beta by scintillation proximity assay	B	CN1CCN(c2ccc(Nc3nccc(-c4cnn5ncccc45)n3)cc2)CC1	CHEMBL495545	=	nM	200	CHEMBL262	Homo sapiens	IC50	uM	0.2
607	2256989	CHEMBL1001222	Inhibition of GSK3-beta	B	Fc1ccc(-c2nn3ccccc3c2-c2ccncc2)cc1	CHEMBL485745	=	nM	2200	CHEMBL262	Homo sapiens	IC50	uM	2.2
608	2402833	CHEMBL963374	Inhibition of human GSK3-beta by scintillation counting	B	COc1ccc(CNC(=O)Nc2ncc([N+](=O)[O-])s2)cc1	CHEMBL259850	=	nM	41.8	CHEMBL262	Homo sapiens	IC50	nM	41.8
609	2402834	CHEMBL963374	Inhibition of human GSK3-beta by scintillation counting	B	Cn1cc(C2=C(c3ccc(Cl)cc3Cl)C(=O)NC2=O)c2ccccc21	CHEMBL102714	=	nM	50	CHEMBL262	Homo sapiens	IC50	nM	50
610	2402835	CHEMBL963374	Inhibition of human GSK3-beta by scintillation counting	B	Cn1cc(C2=C(c3coc4ccccc34)C(=O)NC2=O)c2ccccc21	CHEMBL301138	=	nM	35	CHEMBL262	Homo sapiens	IC50	nM	35
611	2402836	CHEMBL963374	Inhibition of human GSK3-beta by scintillation counting	B	Cn1cc(C2=C(c3coc4cc(CO)ccc34)C(=O)NC2=O)c2cc(F)ccc21	CHEMBL477038	=	nM	0.35	CHEMBL262	Homo sapiens	IC50	nM	0.35
612	2402837	CHEMBL963374	Inhibition of human GSK3-beta by scintillation counting	B	COCc1ccc2c(C3=C(c4cn(C)c5ccc(F)cc45)C(=O)NC3=O)coc2c1	CHEMBL516261	=	nM	23.8	CHEMBL262	Homo sapiens	IC50	nM	23.8
613	2402838	CHEMBL963374	Inhibition of human GSK3-beta by scintillation counting	B	Cn1cc(C2=C(c3coc4cc(O)ccc34)C(=O)NC2=O)c2cc(F)ccc21	CHEMBL489210	=	nM	3.5	CHEMBL262	Homo sapiens	IC50	nM	3.5
614	2402839	CHEMBL963374	Inhibition of human GSK3-beta by scintillation counting	B	COc1cccc2c(C3=C(c4cn(C)c5cc(I)c(F)cc45)C(=O)NC3=O)coc12	CHEMBL523435	=	nM	247	CHEMBL262	Homo sapiens	IC50	nM	247
615	2402840	CHEMBL963374	Inhibition of human GSK3-beta by scintillation counting	B	Cn1cc(C2=C(c3coc4ccccc34)C(=O)NC2=O)c2cc(F)c(Cl)cc21	CHEMBL489407	=	nM	184	CHEMBL262	Homo sapiens	IC50	nM	184
616	2402841	CHEMBL963374	Inhibition of human GSK3-beta by scintillation counting	B	Cn1cc(C2=C(c3coc4cc(CO)ccc34)C(=O)NC2=O)c2cc(F)c(Cl)cc21	CHEMBL522590	=	nM	0.95	CHEMBL262	Homo sapiens	IC50	nM	0.95
617	2402842	CHEMBL963374	Inhibition of human GSK3-beta by scintillation counting	B	COc1ccc2c(C3=C(c4cn(C)c5cc(Cl)c(F)cc45)C(=O)NC3=O)coc2c1	CHEMBL521774	=	nM	870	CHEMBL262	Homo sapiens	IC50	nM	870
618	2402843	CHEMBL963374	Inhibition of human GSK3-beta by scintillation counting	B	Cn1cc(C2=C(c3coc4cc(OCC5CC5)ccc34)C(=O)NC2=O)c2cc(F)c(Cl)cc21	CHEMBL490639	=	nM	1290	CHEMBL262	Homo sapiens	IC50	nM	1290
619	2402844	CHEMBL963374	Inhibition of human GSK3-beta by scintillation counting	B	Cn1cc(C2=C(c3coc4cc(OCC5CCC5)ccc34)C(=O)NC2=O)c2cc(F)c(Cl)cc21	CHEMBL489413	=	nM	4090	CHEMBL262	Homo sapiens	IC50	nM	4090
620	2402845	CHEMBL963374	Inhibition of human GSK3-beta by scintillation counting	B	COc1cccc2c(C3=C(c4cn(C)c5cc(Cl)c(F)cc45)C(=O)NC3=O)coc12	CHEMBL522760	=	nM	260	CHEMBL262	Homo sapiens	IC50	nM	260
621	2402846	CHEMBL963374	Inhibition of human GSK3-beta by scintillation counting	B	COc1cccc2c(C3=C(c4cn(C)c5cc(-c6ccc(Cl)cc6)c(F)cc45)C(=O)NC3=O)coc12	CHEMBL489421	=	nM	7160	CHEMBL262	Homo sapiens	IC50	nM	7160
622	2402847	CHEMBL963374	Inhibition of human GSK3-beta by scintillation counting	B	Cn1cc(C2=C(c3coc4ccccc34)C(=O)NC2=O)c2cc(Br)ccc21	CHEMBL489422	=	nM	7	CHEMBL262	Homo sapiens	IC50	nM	7
623	2402848	CHEMBL963374	Inhibition of human GSK3-beta by scintillation counting	B	COc1cccc2c(C3=C(c4cn(C)c5ccc(Br)cc45)C(=O)NC3=O)coc12	CHEMBL505673	=	nM	7.5	CHEMBL262	Homo sapiens	IC50	nM	7.5
624	2402849	CHEMBL963374	Inhibition of human GSK3-beta by scintillation counting	B	Cn1cc(C2=C(c3coc4cc(CO)ccc34)C(=O)NC2=O)c2cc(Br)ccc21	CHEMBL489833	=	nM	0.51	CHEMBL262	Homo sapiens	IC50	nM	0.51
625	2402850	CHEMBL963374	Inhibition of human GSK3-beta by scintillation counting	B	C#CCOc1ccc2c(C3=C(c4cn(C)c5ccc(Br)cc45)C(=O)NC3=O)coc2c1	CHEMBL489435	=	nM	25.3	CHEMBL262	Homo sapiens	IC50	nM	25.3
626	2402851	CHEMBL963374	Inhibition of human GSK3-beta by scintillation counting	B	C=CCOc1ccc2c(C3=C(c4cn(C)c5ccc(Br)cc45)C(=O)NC3=O)coc2c1	CHEMBL489845	=	nM	48.3	CHEMBL262	Homo sapiens	IC50	nM	48.3
627	2402852	CHEMBL963374	Inhibition of human GSK3-beta by scintillation counting	B	COc1ccc(COc2ccc3c(C4=C(c5cn(C)c6ccc(Br)cc56)C(=O)NC4=O)coc3c2)cc1	CHEMBL490044	=	nM	335	CHEMBL262	Homo sapiens	IC50	nM	335
628	2402853	CHEMBL963374	Inhibition of human GSK3-beta by scintillation counting	B	Cn1cc(C2=C(c3coc4ccc(F)cc34)C(=O)NC2=O)c2cc(Cl)ccc21	CHEMBL523113	=	nM	42	CHEMBL262	Homo sapiens	IC50	nM	42
629	2402854	CHEMBL963374	Inhibition of human GSK3-beta by scintillation counting	B	COc1cccc2c(C3=C(c4cn(C)c5c(Br)cc(Br)cc45)C(=O)NC3=O)coc12	CHEMBL489043	=	nM	88.7	CHEMBL262	Homo sapiens	IC50	nM	88.7
630	2402855	CHEMBL963374	Inhibition of human GSK3-beta by scintillation counting	B	Cn1cc(C2=C(c3coc4ccccc34)C(=O)NC2=O)c2cc(I)ccc21	CHEMBL522751	=	nM	34.5	CHEMBL262	Homo sapiens	IC50	nM	34.5
631	2402856	CHEMBL963374	Inhibition of human GSK3-beta by scintillation counting	B	Cn1cc(C2=C(c3coc4ccc(F)cc34)C(=O)NC2=O)c2cc(I)ccc21	CHEMBL490860	=	nM	180	CHEMBL262	Homo sapiens	IC50	nM	180
632	2402857	CHEMBL963374	Inhibition of human GSK3-beta by scintillation counting	B	Cn1cc(C2=C(c3coc4cc(CO)ccc34)C(=O)NC2=O)c2cc(C#N)ccc21	CHEMBL490861	=	nM	13.2	CHEMBL262	Homo sapiens	IC50	nM	13.2
633	2402858	CHEMBL963374	Inhibition of human GSK3-beta by scintillation counting	B	Cn1cc(C2=C(c3coc4ccccc34)C(=O)NC2=O)c2cc(C3CC3)ccc21	CHEMBL491064	=	nM	235	CHEMBL262	Homo sapiens	IC50	nM	235
634	2402859	CHEMBL963374	Inhibition of human GSK3-beta by scintillation counting	B	Cn1cc(C2=C(c3coc4ccc(F)cc34)C(=O)NC2=O)c2cc(C#CC3CC3)ccc21	CHEMBL484685	=	nM	16.1	CHEMBL262	Homo sapiens	IC50	nM	16.1
635	2402860	CHEMBL963374	Inhibition of human GSK3-beta by scintillation counting	B	Cn1cc(C2=C(c3coc4ccc(F)cc34)C(=O)NC2=O)c2cc3c(cc21)OCO3	CHEMBL483465	=	nM	710	CHEMBL262	Homo sapiens	IC50	nM	710
636	2402861	CHEMBL963374	Inhibition of human GSK3-beta by scintillation counting	B	COc1cc2c(C3=C(c4coc5ccccc45)C(=O)NC3=O)cn(C)c2cc1Cl	CHEMBL483669	=	nM	440	CHEMBL262	Homo sapiens	IC50	nM	440
637	2402862	CHEMBL963374	Inhibition of human GSK3-beta by scintillation counting	B	COc1cc2c(C3=C(c4coc5ccccc45)C(=O)NC3=O)cn(C)c2cc1I	CHEMBL520147	=	nM	223	CHEMBL262	Homo sapiens	IC50	nM	223
638	2402863	CHEMBL963374	Inhibition of human GSK3-beta by scintillation counting	B	Cn1cc(C2=C(c3coc4ccccc34)C(=O)NC2=O)c2ccc(O)cc21	CHEMBL503469	=	nM	15	CHEMBL262	Homo sapiens	IC50	nM	15
639	2402864	CHEMBL963374	Inhibition of human GSK3-beta by scintillation counting	B	COc1cccc2c(C3=C(c4cn(C)c5cc(C(F)(F)F)ccc45)C(=O)NC3=O)coc12	CHEMBL482632	=	nM	830	CHEMBL262	Homo sapiens	IC50	nM	830
640	2402865	CHEMBL963374	Inhibition of human GSK3-beta by scintillation counting	B	Cn1cc(C2=C(c3coc4ccccc34)C(=O)NC2=O)c2cccc(CO)c21	CHEMBL522464	=	nM	5.4	CHEMBL262	Homo sapiens	IC50	nM	5.4
641	2402866	CHEMBL963374	Inhibition of human GSK3-beta by scintillation counting	B	Cn1cc(C2=C(c3coc4cc(CO)ccc34)C(=O)NC2=O)c2cccc(CO)c21	CHEMBL491447	=	nM	5.1	CHEMBL262	Homo sapiens	IC50	nM	5.1
642	2402867	CHEMBL963374	Inhibition of human GSK3-beta by scintillation counting	B	COCc1cccc2c(C3=C(c4coc5ccccc45)C(=O)NC3=O)cn(C)c12	CHEMBL491647	=	nM	0.23	CHEMBL262	Homo sapiens	IC50	nM	0.23
643	2402868	CHEMBL963374	Inhibition of human GSK3-beta by scintillation counting	B	COCc1cccc2c(C3=C(c4coc5cc(CO)ccc45)C(=O)NC3=O)cn(C)c12	CHEMBL490636	=	nM	0.73	CHEMBL262	Homo sapiens	IC50	nM	0.73
644	2402869	CHEMBL963374	Inhibition of human GSK3-beta by scintillation counting	B	CCOC(=O)CCc1cccc2c(C3=C(c4coc5ccccc45)C(=O)NC3=O)cn(C)c12	CHEMBL490637	=	nM	10.2	CHEMBL262	Homo sapiens	IC50	nM	10.2
645	2402870	CHEMBL963374	Inhibition of human GSK3-beta by scintillation counting	B	Cn1cc(C2=C(c3coc4ccccc34)C(=O)NC2=O)c2cccc(CCC(=O)O)c21	CHEMBL490842	=	nM	1.2	CHEMBL262	Homo sapiens	IC50	nM	1.2
646	2402871	CHEMBL963374	Inhibition of human GSK3-beta by scintillation counting	B	Cn1cc(C2=C(c3coc4ccccc34)C(=O)NC2=O)c2cccc(O)c21	CHEMBL489410	=	nM	55	CHEMBL262	Homo sapiens	IC50	nM	55
647	2402872	CHEMBL963374	Inhibition of human GSK3-beta by scintillation counting	B	Cn1cc(C2=C(c3coc4cc(F)c(F)cc34)C(=O)NC2=O)c2ccc3ccccc3c21	CHEMBL491859	=	nM	314	CHEMBL262	Homo sapiens	IC50	nM	314
648	2405695	CHEMBL953453	Inhibition of GSK3-beta	B	COc1ccc(-c2csc3c2-n2cccc2C3=O)cc1O	CHEMBL287508	=	nM	1500	CHEMBL262	Homo sapiens	IC50	uM	1.5
649	2405699	CHEMBL953453	Inhibition of GSK3-beta	B	COc1ccc(-c2c[nH]c3c2-n2cccc2C3=O)cc1O	CHEMBL518732	=	nM	11000	CHEMBL262	Homo sapiens	IC50	uM	11
650	2405701	CHEMBL953453	Inhibition of GSK3-beta	B	COc1ccc(-c2c[nH]c3c2-n2cccc2/C3=N/O)cc1OCc1ccccc1	CHEMBL476851	=	nM	17000	CHEMBL262	Homo sapiens	IC50	uM	17
651	2405702	CHEMBL953453	Inhibition of GSK3-beta	B	COc1ccc(-c2c[nH]c3c2-n2cccc2/C3=N/O)cc1O	CHEMBL444169	=	nM	5500	CHEMBL262	Homo sapiens	IC50	uM	5.5
652	2409517	CHEMBL959252	Inhibition of GSK3-beta	B	NC[C@H](Cc1cccc(F)c1)NC(=O)c1cc(Br)c(-c2ccnc3[nH]ccc23)s1	CHEMBL523586	=	nM	20000	CHEMBL262	Homo sapiens	IC50	nM	20000
653	2479584	CHEMBL1025771	Inhibition of GSK3-beta	B	O=C(Nc1n[nH]c2nc(-c3cccc(O)c3)ccc12)C1CC1	CHEMBL408019	=	nM	8	CHEMBL262	Homo sapiens	IC50	nM	8
654	2511586	CHEMBL972544	Inhibition of GSK3B	B	CN[C@@H]1C[C@H]2O[C@@](C)([C@@H]1OC)n1c3ccccc3c3c4c(c5c6ccccc6n2c5c31)C(=O)NC4	CHEMBL388978	=	nM	5.2	CHEMBL262	Homo sapiens	IC50	uM	0.0052
655	2528947	CHEMBL985882	Inhibition of GSK3-beta	B	O[C@H]1CC[C@H](c2n[nH]cc2-c2ccnc(NC3CCCC3)n2)CC1	CHEMBL507249	=	nM	1900	CHEMBL262	Homo sapiens	IC50	uM	1.9
656	2556085	CHEMBL982881	Inhibition of human GSK3-beta	B	O[C@]12C=C(c3nccc4c3[nH]c3ccccc34)[C@@H]3CCN(CCCC/C=C\CC1)C[C@@]31C[C@@H]3/C=C\CCCCN3[C@H]12	CHEMBL403233	=	nM	10200	CHEMBL262	Homo sapiens	IC50	uM	10.2
657	2567202	CHEMBL970788	Inhibition of GSK3-beta	B	CCN1C(=O)C(C)(C)c2cc3[nH]c4c(c3cc21)CCCc1c(C)n[nH]c1-4	CHEMBL223147	=	nM	7700	CHEMBL262	Homo sapiens	IC50	uM	7.7
658	2572352	CHEMBL984844	Inhibition of GSK3-beta	B	O[C@]12C=C(c3nccc4c3[nH]c3ccccc34)[C@@H]3CCN(CCCC/C=C\CC1)C[C@@]31C[C@@H]3/C=C\CCCCN3[C@H]12	CHEMBL403233	=	nM	10000	CHEMBL262	Homo sapiens	IC50	uM	10
659	2584875	CHEMBL955785	Inhibition of GSK3b	B	O=c1[nH]cnc2[nH]c(-c3ccnc(/C=C/c4ccc(CN5CCOCC5)cc4)c3)cc12	CHEMBL461139	=	nM	300	CHEMBL262	Homo sapiens	IC50	uM	0.3
660	2584903	CHEMBL955785	Inhibition of GSK3b	B	CN(C)CCOc1ccc(/C=C/c2cc(-c3cc4c(=O)[nH]cnc4[nH]3)ccn2)cc1	CHEMBL461140	=	nM	530	CHEMBL262	Homo sapiens	IC50	uM	0.53
661	2613441	CHEMBL1031513	Inhibition of human GSK3-beta	B	COc1ccc(CSc2nnc(-c3ccc4c(c3)OCO4)o2)cc1F	CHEMBL456218	=	nM	65	CHEMBL262	Homo sapiens	IC50	nM	65
662	2613442	CHEMBL1031513	Inhibition of human GSK3-beta	B	COc1ccc(CSc2nnc(-c3ccc4c(c3)CCO4)o2)cc1F	CHEMBL514401	=	nM	44	CHEMBL262	Homo sapiens	IC50	nM	44
663	2613443	CHEMBL1031513	Inhibition of human GSK3-beta	B	c1ccc(CSc2nnc(-c3ccc4c(c3)CCO4)o2)cc1	CHEMBL456219	=	nM	210	CHEMBL262	Homo sapiens	IC50	nM	210
664	2613444	CHEMBL1031513	Inhibition of human GSK3-beta	B	Fc1cccc(CSc2nnc(-c3ccc4c(c3)CCO4)o2)c1	CHEMBL470360	=	nM	54	CHEMBL262	Homo sapiens	IC50	nM	54
665	2613445	CHEMBL1031513	Inhibition of human GSK3-beta	B	COc1ccc(CSc2nnc(-c3ccc4c(c3)CCO4)o2)cc1	CHEMBL470565	=	nM	220	CHEMBL262	Homo sapiens	IC50	nM	220
666	2613446	CHEMBL1031513	Inhibition of human GSK3-beta	B	Clc1cccc(CSc2nnc(-c3ccc4c(c3)CCO4)o2)c1	CHEMBL470566	=	nM	94	CHEMBL262	Homo sapiens	IC50	nM	94
667	2613447	CHEMBL1031513	Inhibition of human GSK3-beta	B	Clc1ccccc1CSc1nnc(-c2ccc3c(c2)CCO3)o1	CHEMBL513040	=	nM	200	CHEMBL262	Homo sapiens	IC50	nM	200
668	2613448	CHEMBL1031513	Inhibition of human GSK3-beta	B	Clc1ccc(CSc2nnc(-c3ccc4c(c3)CCO4)o2)cc1	CHEMBL470567	=	nM	280	CHEMBL262	Homo sapiens	IC50	nM	280
669	2613449	CHEMBL1031513	Inhibition of human GSK3-beta	B	N#Cc1cccc(CSc2nnc(-c3ccc4c(c3)CCO4)o2)c1	CHEMBL469736	=	nM	91	CHEMBL262	Homo sapiens	IC50	nM	91
670	2613450	CHEMBL1031513	Inhibition of human GSK3-beta	B	FC(F)(F)c1cccc(CSc2nnc(-c3ccc4c(c3)CCO4)o2)c1	CHEMBL472249	=	nM	68	CHEMBL262	Homo sapiens	IC50	nM	68
671	2613451	CHEMBL1031513	Inhibition of human GSK3-beta	B	COC(=O)c1cccc(CSc2nnc(-c3ccc4c(c3)CCO4)o2)c1	CHEMBL471015	=	nM	630	CHEMBL262	Homo sapiens	IC50	nM	630
672	2613452	CHEMBL1031513	Inhibition of human GSK3-beta	B	COc1ccc(CSc2nnc(-c3ccc4c(c3)CCO4)o2)cc1Cl	CHEMBL470167	=	nM	13	CHEMBL262	Homo sapiens	IC50	nM	13
673	2613453	CHEMBL1031513	Inhibition of human GSK3-beta	B	COc1ccc(CSc2nnc(-c3ccc4c(c3)CCO4)o2)cc1C#N	CHEMBL470168	=	nM	28	CHEMBL262	Homo sapiens	IC50	nM	28
674	2613454	CHEMBL1031513	Inhibition of human GSK3-beta	B	COc1ccc(CSc2nnc(-c3ccc4c(c3)CCO4)o2)cc1C(F)(F)F	CHEMBL512144	=	nM	5.7	CHEMBL262	Homo sapiens	IC50	nM	5.7
675	2613455	CHEMBL1031513	Inhibition of human GSK3-beta	B	Fc1cccc(CCc2nnc(-c3ccc4c(c3)CCO4)o2)c1	CHEMBL470380	=	nM	340	CHEMBL262	Homo sapiens	IC50	nM	340
676	2613456	CHEMBL1031513	Inhibition of human GSK3-beta	B	Fc1cccc(CNc2nnc(-c3ccc4c(c3)CCO4)o2)c1	CHEMBL451857	=	nM	330	CHEMBL262	Homo sapiens	IC50	nM	330
677	2613458	CHEMBL1031513	Inhibition of human GSK3-beta	B	Fc1cccc(SCc2nnc(-c3ccc4c(c3)CCO4)o2)c1	CHEMBL513576	=	nM	680	CHEMBL262	Homo sapiens	IC50	nM	680
678	2613459	CHEMBL1031513	Inhibition of human GSK3-beta	B	COc1ccc(CSc2nnc(-c3ccc4occc4c3)o2)cc1C(F)(F)F	CHEMBL471430	=	nM	4.9	CHEMBL262	Homo sapiens	IC50	nM	4.9
679	2613460	CHEMBL1031513	Inhibition of human GSK3-beta	B	COc1ccc(CSc2nnc(-c3ccc4ncsc4c3)o2)cc1C(F)(F)F	CHEMBL499006	=	nM	3.1	CHEMBL262	Homo sapiens	IC50	nM	3.1
680	2613461	CHEMBL1031513	Inhibition of human GSK3-beta	B	COc1ccc(CSc2nnc(-c3ccc4[nH]ncc4c3)o2)cc1C(F)(F)F	CHEMBL469507	=	nM	16	CHEMBL262	Homo sapiens	IC50	nM	16
681	2613462	CHEMBL1031513	Inhibition of human GSK3-beta	B	COc1ccc(CSc2nnc(C3=CC=C4NC=CN4C3)o2)cc1C(F)(F)F	CHEMBL513878	=	nM	6.5	CHEMBL262	Homo sapiens	IC50	nM	6.5
682	2613463	CHEMBL1031513	Inhibition of human GSK3-beta	B	COc1ccc(CSc2nnc(-c3ccc4ncccc4c3)o2)cc1C(F)(F)F	CHEMBL469508	=	nM	18	CHEMBL262	Homo sapiens	IC50	nM	18
683	2613464	CHEMBL1031513	Inhibition of human GSK3-beta	B	COc1ccc(-c2coc3ccc(-c4nnc(SCc5ccc(OC)c(C(F)(F)F)c5)o4)cc23)cc1	CHEMBL469509	=	nM	25	CHEMBL262	Homo sapiens	IC50	nM	25
684	2613465	CHEMBL1031513	Inhibition of human GSK3-beta	B	COc1ccc(-c2coc3ccc(-c4nnc(SCc5cccc(C(F)(F)F)c5)o4)cc23)cc1	CHEMBL471832	=	nM	8.4	CHEMBL262	Homo sapiens	IC50	nM	8.4
685	2613466	CHEMBL1031513	Inhibition of human GSK3-beta	B	COc1ccc(-c2coc3ccc(-c4nnc(SCc5cccc(C#N)c5)o4)cc23)cc1	CHEMBL471833	=	nM	3.5	CHEMBL262	Homo sapiens	IC50	nM	3.5
686	2613467	CHEMBL1031513	Inhibition of human GSK3-beta	B	COc1ccc(-n2cnc3ccc(-c4nnc(SCc5ccc(OC)c(C(F)(F)F)c5)o4)cc32)cc1	CHEMBL472043	=	nM	8.6	CHEMBL262	Homo sapiens	IC50	nM	8.6
687	2613468	CHEMBL1031513	Inhibition of human GSK3-beta	B	COc1ccc(-n2cnc3ccc(-c4nnc(SCc5cccc(C(F)(F)F)c5)o4)cc32)cc1	CHEMBL513570	=	nM	2.5	CHEMBL262	Homo sapiens	IC50	nM	2.5
688	2613469	CHEMBL1031513	Inhibition of human GSK3-beta	B	COc1ccc(-n2cnc3ccc(-c4nnc(SCc5cccc(C#N)c5)o4)cc32)cc1	CHEMBL516640	=	nM	2.3	CHEMBL262	Homo sapiens	IC50	nM	2.3
689	2613470	CHEMBL1031513	Inhibition of human GSK3-beta	B	Cn1cnc2ccc(-c3nnc(SCc4cccc(C(F)(F)F)c4)o3)cc21	CHEMBL461261	=	nM	9.4	CHEMBL262	Homo sapiens	IC50	nM	9.4
690	2613501	CHEMBL1031513	Inhibition of human GSK3-beta	B	O=[N+]([O-])c1ccc(NCCNc2ncc(-c3ncc[nH]3)c(-c3ccc(Cl)cc3Cl)n2)nc1	CHEMBL461262	=	nM	10	CHEMBL262	Homo sapiens	IC50	nM	10
691	2620310	CHEMBL1036681	Inhibition of GSK3-beta by Z'-LYTE kinase assay	B	CCn1sc(=O)n(Cc2ccccc2)c1=O	CHEMBL26241	=	nM	7149	CHEMBL262	Homo sapiens	IC50	nM	7149
692	2620311	CHEMBL1036681	Inhibition of GSK3-beta by Z'-LYTE kinase assay	B	O=c1sn(-c2ccccc2)c(=O)n1CCCl	CHEMBL449063	=	nM	548	CHEMBL262	Homo sapiens	IC50	nM	548
693	2620312	CHEMBL1036681	Inhibition of GSK3-beta by Z'-LYTE kinase assay	B	CCOC(=O)Cn1sc(=O)n(-c2cccc(C(=O)OCC)c2)c1=O	CHEMBL458636	=	nM	467	CHEMBL262	Homo sapiens	IC50	nM	467
694	2620313	CHEMBL1036681	Inhibition of GSK3-beta by Z'-LYTE kinase assay	B	CCOC(=O)Cn1sc(=O)n(-c2ccc(C(=O)OCC)cc2)c1=O	CHEMBL458857	=	nM	1012	CHEMBL262	Homo sapiens	IC50	nM	1012
695	2620314	CHEMBL1036681	Inhibition of GSK3-beta by Z'-LYTE kinase assay	B	O=c1sn(CCc2ccccc2)c(=O)n1Cc1ccc(F)cc1	CHEMBL512208	=	nM	1863	CHEMBL262	Homo sapiens	IC50	nM	1863
696	2620315	CHEMBL1036681	Inhibition of GSK3-beta by Z'-LYTE kinase assay	B	CCOC(=O)Cn1sc(=O)n(CC(=O)N2CCCCC2)c1=O	CHEMBL458210	=	nM	539	CHEMBL262	Homo sapiens	IC50	nM	539
697	2643847	CHEMBL1034478	Inhibition of human GSK3-beta	B	COc1ccc(CNC(=O)Nc2ncc([N+](=O)[O-])s2)cc1	CHEMBL259850	=	nM	100	CHEMBL262	Homo sapiens	IC50	uM	0.1
698	2643849	CHEMBL1034478	Inhibition of human GSK3-beta	B	Nc1nonc1-n1nnc(C(=O)N/N=C/c2ccncc2)c1CN1CCCCC1	CHEMBL325353	=	nM	100	CHEMBL262	Homo sapiens	IC50	nM	100
699	2643850	CHEMBL1034478	Inhibition of human GSK3-beta	B	O=C(Nc1ncnc2oc(-c3cccnc3)cc12)C1CCCC1	CHEMBL182419	=	nM	5	CHEMBL262	Homo sapiens	IC50	nM	5
700	2643851	CHEMBL1034478	Inhibition of human GSK3-beta	B	Cn1cc(C2=C(c3ccc(Cl)cc3Cl)C(=O)NC2=O)c2ccccc21	CHEMBL102714	=	nM	34	CHEMBL262	Homo sapiens	IC50	nM	34
701	2643852	CHEMBL1034478	Inhibition of human GSK3-beta	B	O=C1NC(=O)C(c2ccccc2[N+](=O)[O-])=C1Nc1ccc(O)c(Cl)c1	CHEMBL322970	=	nM	78	CHEMBL262	Homo sapiens	IC50	nM	78
702	2643853	CHEMBL1034478	Inhibition of human GSK3-beta	B	Cn1cc(C2=C(c3cn(CCCSC(=N)N)c4ccccc34)C(=O)NC2=O)c2ccccc21	CHEMBL6291	=	nM	2.8	CHEMBL262	Homo sapiens	IC50	nM	2.8
703	2643854	CHEMBL1034478	Inhibition of human GSK3-beta	B	NC1=NC(=O)/C(=C2\CCNC(=O)c3[nH]c(Br)cc32)N1	CHEMBL361708	=	nM	10	CHEMBL262	Homo sapiens	IC50	nM	10
704	2643855	CHEMBL1034478	Inhibition of human GSK3-beta	B	CN[C@@H]1C[C@H]2O[C@@](C)([C@@H]1OC)n1c3ccccc3c3c4c(c5c6ccccc6n2c5c31)C(=O)NC4	CHEMBL388978	=	nM	15	CHEMBL262	Homo sapiens	IC50	nM	15
705	2643856	CHEMBL1034478	Inhibition of human GSK3-beta	B	O=Nc1c(-c2c(O)[nH]c3ccccc23)[nH]c2ccccc12	CHEMBL126077	=	nM	22	CHEMBL262	Homo sapiens	IC50	nM	22
706	2643857	CHEMBL1034478	Inhibition of human GSK3-beta	B	COc1cc(C2=C(c3cn(CCN4CCN(C)CC4)c4ccccc34)C(=O)NC2=O)c2occc2c1	CHEMBL564450	=	nM	0.14	CHEMBL262	Homo sapiens	IC50	uM	0.00014
707	2643858	CHEMBL1034478	Inhibition of human GSK3-beta	B	O=C1NC(=O)C(c2cnc3ccccn23)=C1c1cn2c3c(cc(F)cc13)CN(C(=O)N1CCCCC1)CC2	CHEMBL362558	=	nM	1.1	CHEMBL262	Homo sapiens	IC50	uM	0.0011
708	2643859	CHEMBL1034478	Inhibition of human GSK3-beta	B	CN(C)C(=O)N1CCn2cc(C3=C(c4cnc5ccccn45)C(=O)NC3=O)c3cccc(c32)C1	CHEMBL362814	=	nM	1.6	CHEMBL262	Homo sapiens	IC50	uM	0.0016
709	2643860	CHEMBL1034478	Inhibition of human GSK3-beta	B	CCS(=O)(=O)Nc1ccc(CCNC(=O)c2ccc(O)c3[nH]c(-c4ccc(F)cc4Cl)nc23)cc1	CHEMBL549953	=	nM	2	CHEMBL262	Homo sapiens	IC50	uM	0.002
710	2643861	CHEMBL1034478	Inhibition of human GSK3-beta	B	Cn1cc(C2=C(c3cn(CCCSC(=N)N)c4ccccc34)C(=O)NC2=O)c2ccccc21	CHEMBL6291	=	nM	2.8	CHEMBL262	Homo sapiens	IC50	uM	0.0028
711	2643862	CHEMBL1034478	Inhibition of human GSK3-beta	B	CN1CCOCCN(C)CCn2cc(c3ccccc32)C2=C(C(=O)NC2=O)c2cn(c3ccccc23)CC1	CHEMBL105477	=	nM	6	CHEMBL262	Homo sapiens	IC50	uM	0.006
712	2643863	CHEMBL1034478	Inhibition of human GSK3-beta	B	Cn1cc(C2=C(c3cc(Cl)ccc3Cl)C(=O)NC2=O)c2ccccc21	CHEMBL562023	=	nM	7	CHEMBL262	Homo sapiens	IC50	uM	0.007
713	2643864	CHEMBL1034478	Inhibition of human GSK3-beta	B	O=Nc1c(-c2c(O)[nH]c3ccc(I)cc23)[nH]c2ccccc12	CHEMBL337300	=	nM	9	CHEMBL262	Homo sapiens	IC50	uM	0.009
714	2643865	CHEMBL1034478	Inhibition of human GSK3-beta	B	CCS(=O)(=O)Nc1ccc(CCNC(=O)c2ccc(O)c3[nH]c(-c4ccc(Cl)cc4Cl)nc23)cc1	CHEMBL559559	=	nM	30	CHEMBL262	Homo sapiens	IC50	uM	0.03
715	2643866	CHEMBL1034478	Inhibition of human GSK3-beta	B	CCCCNc1nccc(-c2cc(C(=O)NCCCc3cccnc3)c(=O)[nH]n2)n1	CHEMBL549804	=	nM	36	CHEMBL262	Homo sapiens	IC50	uM	0.036
716	2643867	CHEMBL1034478	Inhibition of human GSK3-beta	B	O=C(NCc1ccc(Cl)cc1)c1cc(-c2ccc(O)c(F)c2)n[nH]c1=O	CHEMBL540245	=	nM	39	CHEMBL262	Homo sapiens	IC50	uM	0.039
717	2643868	CHEMBL1034478	Inhibition of human GSK3-beta	B	O=C(CN1CCOCC1)Nc1ccc(CCNC(=O)c2ccc(O)c3[nH]c(-c4ccc(F)cc4)nc23)cc1	CHEMBL562089	=	nM	40	CHEMBL262	Homo sapiens	IC50	uM	0.04
718	2643869	CHEMBL1034478	Inhibition of human GSK3-beta	B	O=C(NCc1ccc(F)cc1F)c1cc(-c2ccncc2)n[nH]c1=O	CHEMBL557354	=	nM	65	CHEMBL262	Homo sapiens	IC50	uM	0.065
719	2643870	CHEMBL1034478	Inhibition of human GSK3-beta	B	CS(=O)(=O)NCCc1ccc(NC(=O)c2ccc(O)c3[nH]c(-c4ccc(Cl)cc4Cl)nc23)cc1	CHEMBL564006	=	nM	80	CHEMBL262	Homo sapiens	IC50	uM	0.08
720	2643871	CHEMBL1034478	Inhibition of human GSK3-beta	B	Cn1cc(-c2cc(-c3nc4ccccc4[nH]3)c(=O)[nH]n2)ccc1=O	CHEMBL557273	=	nM	160	CHEMBL262	Homo sapiens	IC50	uM	0.16
721	2643872	CHEMBL1034478	Inhibition of human GSK3-beta	B	Nc1nccc(-c2c[nH]c3ccc(Br)cc23)n1	CHEMBL44541	=	nM	2000	CHEMBL262	Homo sapiens	IC50	uM	2
722	2643873	CHEMBL1034478	Inhibition of human GSK3-beta	B	Nc1nc(Nc2ccccc2)sc1C(=O)C1CC1	CHEMBL554082	=	nM	2400	CHEMBL262	Homo sapiens	IC50	uM	2.4
723	2643874	CHEMBL1034478	Inhibition of human GSK3-beta	B	O=c1sn(CCc2ccccc2)c(=O)n1Cc1ccccc1	CHEMBL554295	=	nM	3000	CHEMBL262	Homo sapiens	IC50	uM	3
724	2643875	CHEMBL1034478	Inhibition of human GSK3-beta	B	CNc1nc(C)c(-c2ccnc(Nc3ccc(N4CCN(Cc5ccccc5)CC4)cc3)n2)s1	CHEMBL550950	=	nM	6000	CHEMBL262	Homo sapiens	IC50	uM	6
725	2644196	CHEMBL1034478	Inhibition of human GSK3-beta	B	CN(C)S(=O)(=O)c1ccc(Nc2cc(N[C@H]3CC[C@H](N)CC3)nc3c(C4CCCC4)cnn23)cc1	CHEMBL178179	=	nM	22000	CHEMBL262	Homo sapiens	IC50	uM	22
726	2644197	CHEMBL1034478	Inhibition of human GSK3-beta	B	COc1cc(OC)cc(-c2cc3[nH]ccnc-3n2)c1	CHEMBL77002	=	nM	60000	CHEMBL262	Homo sapiens	IC50	uM	60
727	2644198	CHEMBL1034478	Inhibition of human GSK3-beta	B	Nc1nccc(-c2c[nH]c3ccccc23)n1	CHEMBL48082	=	nM	350000	CHEMBL262	Homo sapiens	IC50	uM	350
728	2644199	CHEMBL1034478	Inhibition of human GSK3-beta	B	Nc1nccc(-c2cc3ccccc3[nH]2)n1	CHEMBL50226	=	nM	420000	CHEMBL262	Homo sapiens	IC50	uM	420
729	2696416	CHEMBL1064034	Inhibition of recombinant GST-GSK3beta expressed in Escherichia coli BL21 (DE3)	B	O=C1NC(=O)C(n2ccc3ncccc32)=C1c1c[nH]c2ccccc12	CHEMBL563143	=	nM	30600	CHEMBL262	Homo sapiens	IC50	uM	30.6
730	2696417	CHEMBL1064034	Inhibition of recombinant GST-GSK3beta expressed in Escherichia coli BL21 (DE3)	B	Cn1cc(C2=C(c3cn(CCCN4CCOCC4)c4ccccc34)C(=O)NC2=O)c2ncccc21	CHEMBL552265	=	nM	760	CHEMBL262	Homo sapiens	IC50	uM	0.76
731	2696418	CHEMBL1064034	Inhibition of recombinant GST-GSK3beta expressed in Escherichia coli BL21 (DE3)	B	Cn1cc(C2=C(c3cn(CCCn4ccnc4)c4ccccc34)C(=O)NC2=O)c2ncccc21	CHEMBL559472	=	nM	660	CHEMBL262	Homo sapiens	IC50	uM	0.66
732	2696419	CHEMBL1064034	Inhibition of recombinant GST-GSK3beta expressed in Escherichia coli BL21 (DE3)	B	Cn1cc(C2=C(c3cn(CCN4CCOCC4)c4ccccc34)C(=O)NC2=O)c2ncccc21	CHEMBL549286	=	nM	900	CHEMBL262	Homo sapiens	IC50	uM	0.9
733	2696420	CHEMBL1064034	Inhibition of recombinant GST-GSK3beta expressed in Escherichia coli BL21 (DE3)	B	Cn1cc(C2=C(c3cn(CCCO)c4ccccc34)C(=O)NC2=O)c2ncccc21	CHEMBL552470	=	nM	1140	CHEMBL262	Homo sapiens	IC50	uM	1.14
734	2696421	CHEMBL1064034	Inhibition of recombinant GST-GSK3beta expressed in Escherichia coli BL21 (DE3)	B	O=C1NC(=O)C(n2ccc3ncccc32)=C1c1cn(CCCn2ccnc2)c2ccccc12	CHEMBL560187	=	nM	550	CHEMBL262	Homo sapiens	IC50	uM	0.55
735	2696422	CHEMBL1064034	Inhibition of recombinant GST-GSK3beta expressed in Escherichia coli BL21 (DE3)	B	COc1ccc2c(c1)c(C1=C(n3ccc4ncccc43)C(=O)NC1=O)cn2CCCn1ccnc1	CHEMBL561929	=	nM	480	CHEMBL262	Homo sapiens	IC50	uM	0.48
736	2696423	CHEMBL1064034	Inhibition of recombinant GST-GSK3beta expressed in Escherichia coli BL21 (DE3)	B	O=C1NC(=O)C(n2ccc3ncccc32)=C1c1cn(CCCn2ccnc2)c2ccc(Br)cc12	CHEMBL561066	=	nM	140	CHEMBL262	Homo sapiens	IC50	uM	0.14
737	2696424	CHEMBL1064034	Inhibition of recombinant GST-GSK3beta expressed in Escherichia coli BL21 (DE3)	B	O=C1NC(=O)C(n2ccc3ncccc32)=C1c1cn(CCCn2ccnc2)c2cc(Br)ccc12	CHEMBL561930	=	nM	950	CHEMBL262	Homo sapiens	IC50	uM	0.95
738	2696425	CHEMBL1064034	Inhibition of recombinant GST-GSK3beta expressed in Escherichia coli BL21 (DE3)	B	O=C1NC(=O)C(n2ccc3ncccc32)=C1c1cn(CCCn2ccnc2)c2cc(F)ccc12	CHEMBL550925	=	nM	310	CHEMBL262	Homo sapiens	IC50	uM	0.31
739	2696426	CHEMBL1064034	Inhibition of recombinant GST-GSK3beta expressed in Escherichia coli BL21 (DE3)	B	CN(C)CCCn1cc(C2=C(n3ccc4ncccc43)C(=O)NC2=O)c2ccccc21	CHEMBL559040	=	nM	13580	CHEMBL262	Homo sapiens	IC50	uM	13.58
740	2696427	CHEMBL1064034	Inhibition of recombinant GST-GSK3beta expressed in Escherichia coli BL21 (DE3)	B	COc1ccc2c(c1)c(C1=C(n3ccc4ncccc43)C(=O)NC1=O)cn2CCCN(C)C	CHEMBL552406	=	nM	22460	CHEMBL262	Homo sapiens	IC50	uM	22.46
741	2696428	CHEMBL1064034	Inhibition of recombinant GST-GSK3beta expressed in Escherichia coli BL21 (DE3)	B	CN(C)CCCn1cc(C2=C(n3ccc4ncccc43)C(=O)NC2=O)c2ccc(Br)cc21	CHEMBL562814	=	nM	2260	CHEMBL262	Homo sapiens	IC50	uM	2.26
742	2696429	CHEMBL1064034	Inhibition of recombinant GST-GSK3beta expressed in Escherichia coli BL21 (DE3)	B	CN(C)CCCn1cc(C2=C(n3ccc4ncccc43)C(=O)NC2=O)c2ccc(F)cc21	CHEMBL559241	=	nM	12440	CHEMBL262	Homo sapiens	IC50	uM	12.44
743	2696430	CHEMBL1064034	Inhibition of recombinant GST-GSK3beta expressed in Escherichia coli BL21 (DE3)	B	O=C1NC(=O)C(n2ccc3ncccc32)=C1c1cn(CCCN2CCCCC2)c2ccccc12	CHEMBL558317	=	nM	12450	CHEMBL262	Homo sapiens	IC50	uM	12.45
744	2696431	CHEMBL1064034	Inhibition of recombinant GST-GSK3beta expressed in Escherichia coli BL21 (DE3)	B	O=C1NC(=O)C(n2ccc3ncccc32)=C1c1cn(CCCN2CCOCC2)c2ccccc12	CHEMBL564437	=	nM	1790	CHEMBL262	Homo sapiens	IC50	uM	1.79
745	2696432	CHEMBL1064034	Inhibition of recombinant GST-GSK3beta expressed in Escherichia coli BL21 (DE3)	B	O=C1NC(=O)C(n2ccc3ncccc32)=C1c1cn(CCn2ccnc2)c2ccccc12	CHEMBL558512	=	nM	260	CHEMBL262	Homo sapiens	IC50	uM	0.26
746	2696433	CHEMBL1064034	Inhibition of recombinant GST-GSK3beta expressed in Escherichia coli BL21 (DE3)	B	O=C1NC(=O)C(n2ccc3ncccc32)=C1c1cn(CCCCn2ccnc2)c2ccccc12	CHEMBL557647	=	nM	850	CHEMBL262	Homo sapiens	IC50	uM	0.85
747	2696434	CHEMBL1064034	Inhibition of recombinant GST-GSK3beta expressed in Escherichia coli BL21 (DE3)	B	CN[C@@H]1C[C@H]2O[C@@](C)([C@@H]1OC)n1c3ccccc3c3c4c(c5c6ccccc6n2c5c31)C(=O)NC4	CHEMBL388978	=	nM	200	CHEMBL262	Homo sapiens	IC50	uM	0.2
748	2696440	CHEMBL1061419	Inhibition of GST-GSK3beta	B	CN[C@@H]1C[C@H]2O[C@@](C)([C@@H]1OC)n1c3ccccc3c3c4c(c5c6ccccc6n2c5c31)C(=O)NC4	CHEMBL388978	=	nM	56	CHEMBL262	Homo sapiens	IC50	uM	0.056
749	2701987	CHEMBL1053309	Inhibition of recombinant GSK3-beta by ELISA	B	O=C1NC(=O)/C(=C/c2ccc(O)cc2)N1	CHEMBL432684	=	nM	13700	CHEMBL262	Homo sapiens	IC50	uM	13.7
750	2701988	CHEMBL1053309	Inhibition of recombinant GSK3-beta by ELISA	B	CCSc1ccc(/C=C2\NC(=O)NC2=O)cc1	CHEMBL459575	=	nM	7800	CHEMBL262	Homo sapiens	IC50	uM	7.8
751	2701989	CHEMBL1053309	Inhibition of recombinant GSK3-beta by ELISA	B	CCN(CC)c1ccc(/C=C2\NC(=O)NC2=O)cc1	CHEMBL41016	=	nM	4200	CHEMBL262	Homo sapiens	IC50	uM	4.2
752	2701990	CHEMBL1053309	Inhibition of recombinant GSK3-beta by ELISA	B	COc1ccc(/C=C2\NC(=O)NC2=O)cc1	CHEMBL38043	=	nM	14100	CHEMBL262	Homo sapiens	IC50	uM	14.1
753	2701991	CHEMBL1053309	Inhibition of recombinant GSK3-beta by ELISA	B	CSc1ccc(/C=C2\NC(=O)NC2=O)cc1	CHEMBL569595	=	nM	6900	CHEMBL262	Homo sapiens	IC50	uM	6.9
754	2701992	CHEMBL1053309	Inhibition of recombinant GSK3-beta by ELISA	B	O=C1NC(=O)/C(=C/c2ccc(-c3cccs3)cc2)N1	CHEMBL460627	=	nM	13500	CHEMBL262	Homo sapiens	IC50	uM	13.5
755	2701993	CHEMBL1053309	Inhibition of recombinant GSK3-beta by ELISA	B	O=C1NC(=O)/C(=C/c2ccc(-c3ccsc3)cc2)N1	CHEMBL568905	=	nM	6400	CHEMBL262	Homo sapiens	IC50	uM	6.4
756	2701994	CHEMBL1053309	Inhibition of recombinant GSK3-beta by ELISA	B	O=C1NC(=O)/C(=C/c2ccc(Cl)cc2)N1	CHEMBL290184	=	nM	18200	CHEMBL262	Homo sapiens	IC50	uM	18.2
757	2701995	CHEMBL1053309	Inhibition of recombinant GSK3-beta by ELISA	B	O[C@]12C=C(c3nccc4c3[nH]c3ccccc34)[C@@H]3CCN(CCCC/C=C\CC1)C[C@@]31C[C@@H]3/C=C\CCCCN3[C@H]12	CHEMBL403233	=	nM	12300	CHEMBL262	Homo sapiens	IC50	uM	12.3
758	2897096	CHEMBL1062036	Inhibition of GSK3-beta	B	O=C(O)Cc1c2ccccc2n2c1[nH]c(=O)c1ccccc12	CHEMBL92361	=	nM	14000	CHEMBL262	Homo sapiens	IC50	uM	14
759	2897298	CHEMBL1062883	Inhibition of GSK3-beta in the presence of 20uM ATP	B	N#C/C(=C1/Nc2ccccc2S1)c1ccnc(NCCc2cccnc2)n1	CHEMBL191384	=	nM	40	CHEMBL262	Homo sapiens	IC50	uM	0.04
760	2923911	CHEMBL1042364	Inhibition of human recombinant GSK3-beta	B	Cc1ccc(-c2ccc3occ(-c4ccc([S+](C)[O-])cc4)c3c2)o1	CHEMBL574591	=	nM	35	CHEMBL262	Homo sapiens	IC50	nM	35
761	2923912	CHEMBL1042364	Inhibition of human recombinant GSK3-beta	B	CC[S+]([O-])c1ccc(-c2coc3ccc(-c4ccc(C)o4)cc23)cc1	CHEMBL574159	=	nM	35	CHEMBL262	Homo sapiens	IC50	nM	35
762	2923913	CHEMBL1042364	Inhibition of human recombinant GSK3-beta	B	CCS(=O)(=O)c1ccc(-c2coc3ccc(-c4ccc(C)o4)cc23)cc1	CHEMBL578628	=	nM	38	CHEMBL262	Homo sapiens	IC50	nM	38
763	2923914	CHEMBL1042364	Inhibition of human recombinant GSK3-beta	B	Cc1ccc(-c2ccc3occ(-c4ccc(S(C)(=O)=O)cc4)c3c2)o1	CHEMBL584757	=	nM	42	CHEMBL262	Homo sapiens	IC50	nM	42
764	2923915	CHEMBL1042364	Inhibition of human recombinant GSK3-beta	B	Cc1ccc(-c2ccc3occ(-c4ccc(C(=O)O)cc4)c3c2)o1	CHEMBL573257	=	nM	50	CHEMBL262	Homo sapiens	IC50	nM	50
765	2923916	CHEMBL1042364	Inhibition of human recombinant GSK3-beta	B	COc1ccc(-c2coc3ccc(-c4ccc(C)o4)cc23)cc1	CHEMBL576183	=	nM	54	CHEMBL262	Homo sapiens	IC50	nM	54
766	2923917	CHEMBL1042364	Inhibition of human recombinant GSK3-beta	B	CSc1ccc(-c2coc3ccc(-c4ccc(C)o4)cc23)cc1	CHEMBL572973	=	nM	66	CHEMBL262	Homo sapiens	IC50	nM	66
767	2923918	CHEMBL1042364	Inhibition of human recombinant GSK3-beta	B	Cc1ccc(-c2ccc3occ(-c4ccc(C(N)=O)cc4)c3c2)o1	CHEMBL576165	=	nM	69	CHEMBL262	Homo sapiens	IC50	nM	69
768	2923919	CHEMBL1042364	Inhibition of human recombinant GSK3-beta	B	COc1cccc(-c2coc3ccc(-c4ccc(C)o4)cc23)c1	CHEMBL573486	=	nM	74	CHEMBL262	Homo sapiens	IC50	nM	74
769	2923920	CHEMBL1042364	Inhibition of human recombinant GSK3-beta	B	Cc1ccc(-c2ccc3occ(-c4ccncc4)c3c2)o1	CHEMBL582853	=	nM	77	CHEMBL262	Homo sapiens	IC50	nM	77
770	2923921	CHEMBL1042364	Inhibition of human recombinant GSK3-beta	B	CC(=O)c1ccc(-c2coc3ccc(-c4ccc(C)o4)cc23)cc1	CHEMBL572779	=	nM	100	CHEMBL262	Homo sapiens	IC50	nM	100
771	2923922	CHEMBL1042364	Inhibition of human recombinant GSK3-beta	B	Cc1ccc(-c2ccc3occ(-c4ccc(F)cc4)c3c2)o1	CHEMBL573007	=	nM	110	CHEMBL262	Homo sapiens	IC50	nM	110
772	2923923	CHEMBL1042364	Inhibition of human recombinant GSK3-beta	B	Cc1ccc(-c2ccc3occ(-c4ccc(C(C)O)cc4)c3c2)o1	CHEMBL573933	=	nM	160	CHEMBL262	Homo sapiens	IC50	nM	160
773	2923924	CHEMBL1042364	Inhibition of human recombinant GSK3-beta	B	Cc1ccc(-c2ccc3occ(-c4ccc(O)cc4)c3c2)o1	CHEMBL573192	=	nM	180	CHEMBL262	Homo sapiens	IC50	nM	180
774	2923925	CHEMBL1042364	Inhibition of human recombinant GSK3-beta	B	COC(=O)c1ccc(-c2coc3ccc(-c4ccc(C)o4)cc23)cc1	CHEMBL573480	=	nM	200	CHEMBL262	Homo sapiens	IC50	nM	200
775	2923926	CHEMBL1042364	Inhibition of human recombinant GSK3-beta	B	Cc1ccc(-c2ccc3occ(-c4cccc([S+](C)[O-])c4)c3c2)o1	CHEMBL573487	=	nM	210	CHEMBL262	Homo sapiens	IC50	nM	210
776	2923927	CHEMBL1042364	Inhibition of human recombinant GSK3-beta	B	COP(=O)(OC)c1ccc(-c2coc3ccc(-c4ccc(C)o4)cc23)cc1	CHEMBL578861	=	nM	280	CHEMBL262	Homo sapiens	IC50	nM	280
777	2923996	CHEMBL1042364	Inhibition of human recombinant GSK3-beta	B	Cc1ccc(-c2ccc3ncn(-c4ccc([S+](C)[O-])cc4)c3c2)o1	CHEMBL578427	=	nM	200	CHEMBL262	Homo sapiens	IC50	nM	200
778	2923997	CHEMBL1042364	Inhibition of human recombinant GSK3-beta	B	Cc1ccc(-c2ccc3scc(-c4ccc([S+](C)[O-])cc4)c3c2)o1	CHEMBL573266	=	nM	790	CHEMBL262	Homo sapiens	IC50	nM	790
779	2923999	CHEMBL1042364	Inhibition of human recombinant GSK3-beta	B	Cc1ccc(-c2ccc3occ(-c4ccc([S+](C)[O-])cc4)c3n2)o1	CHEMBL572560	=	nM	270	CHEMBL262	Homo sapiens	IC50	nM	270
780	2924002	CHEMBL1042364	Inhibition of human recombinant GSK3-beta	B	Cc1nnc(-c2ccc3occ(-c4ccc([S+](C)[O-])cc4)c3c2)s1	CHEMBL572793	=	nM	72	CHEMBL262	Homo sapiens	IC50	nM	72
781	2924003	CHEMBL1042364	Inhibition of human recombinant GSK3-beta	B	Cc1nnc(-c2ccc3occ(-c4ccc([S+](C)[O-])cc4)c3c2)[nH]1	CHEMBL576540	=	nM	81	CHEMBL262	Homo sapiens	IC50	nM	81
782	2924005	CHEMBL1042364	Inhibition of human recombinant GSK3-beta	B	Cc1nc(-c2ccc3occ(-c4ccc([S+](C)[O-])cc4)c3c2)no1	CHEMBL574600	=	nM	680	CHEMBL262	Homo sapiens	IC50	nM	680
783	2924007	CHEMBL1042364	Inhibition of human recombinant GSK3-beta	B	C[S+]([O-])c1ccc(-c2coc3ccc(-c4nnc(S)o4)cc23)cc1	CHEMBL574601	=	nM	94	CHEMBL262	Homo sapiens	IC50	nM	94
784	2924008	CHEMBL1042364	Inhibition of human recombinant GSK3-beta	B	C[S+]([O-])c1ccc(-c2coc3ccc(-c4nnc(O)o4)cc23)cc1	CHEMBL573267	=	nM	130	CHEMBL262	Homo sapiens	IC50	nM	130
785	2924009	CHEMBL1042364	Inhibition of human recombinant GSK3-beta	B	C[S+]([O-])c1ccc(-c2coc3ccc(-c4nnc(N)o4)cc23)cc1	CHEMBL584976	=	nM	13	CHEMBL262	Homo sapiens	IC50	nM	13
786	2924010	CHEMBL1042364	Inhibition of human recombinant GSK3-beta	B	Cc1ccc(-c2ccc3occ(-c4ccc([S@@+](C)[O-])cc4)c3c2)o1	CHEMBL575021	=	nM	140	CHEMBL262	Homo sapiens	IC50	nM	140
787	2924011	CHEMBL1042364	Inhibition of human recombinant GSK3-beta	B	Cc1ccc(-c2ccc3occ(-c4ccc([S@+](C)[O-])cc4)c3c2)o1	CHEMBL574588	=	nM	34	CHEMBL262	Homo sapiens	IC50	nM	34
788	2924012	CHEMBL1042364	Inhibition of human recombinant GSK3-beta	B	CC[S@@+]([O-])c1ccc(-c2coc3ccc(-c4ccc(C)o4)cc23)cc1	CHEMBL575882	=	nM	190	CHEMBL262	Homo sapiens	IC50	nM	190
789	2924013	CHEMBL1042364	Inhibition of human recombinant GSK3-beta	B	CC[S@+]([O-])c1ccc(-c2coc3ccc(-c4ccc(C)o4)cc23)cc1	CHEMBL574613	=	nM	20	CHEMBL262	Homo sapiens	IC50	nM	20
790	2946383	CHEMBL1040547	Inhibition of GSK3-beta expressed in insect Sf9 cells	B	Cn1c2c(c3cc(Br)ccc31)CC(=O)Nc1ccccc1-2	CHEMBL318208	=	nM	400	CHEMBL262	Homo sapiens	IC50	microM	0.4
791	2946384	CHEMBL1040547	Inhibition of GSK3-beta expressed in insect Sf9 cells	B	CN1C(=O)Cc2c([nH]c3ccc(Br)cc23)-c2ccccc21	CHEMBL316485	=	nM	2100	CHEMBL262	Homo sapiens	IC50	microM	2.1
792	2946385	CHEMBL1040547	Inhibition of GSK3-beta expressed in insect Sf9 cells	B	C=CCn1c2c(c3cc(Br)ccc31)CC(=O)Nc1ccccc1-2	CHEMBL99280	=	nM	4000	CHEMBL262	Homo sapiens	IC50	microM	4
793	2946386	CHEMBL1040547	Inhibition of GSK3-beta expressed in insect Sf9 cells	B	O=C1Cc2c([nH]c3ccc(Br)cc23)-c2ccccc2N1Cc1ccccc1	CHEMBL99779	=	nM	10000	CHEMBL262	Homo sapiens	IC50	microM	10
794	2946387	CHEMBL1040547	Inhibition of GSK3-beta expressed in insect Sf9 cells	B	O=C1Cc2c([nH]c3cc(Cl)cc(Cl)c23)-c2ccccc2N1	CHEMBL316512	=	nM	5000	CHEMBL262	Homo sapiens	IC50	microM	5
795	2946388	CHEMBL1040547	Inhibition of GSK3-beta expressed in insect Sf9 cells	B	O=C1Cc2c([nH]c3c(Cl)cccc23)-c2ccccc2N1	CHEMBL318471	=	nM	200	CHEMBL262	Homo sapiens	IC50	microM	0.2
796	2946389	CHEMBL1040547	Inhibition of GSK3-beta expressed in insect Sf9 cells	B	COc1cccc2c1NC(=O)Cc1c-2[nH]c2ccccc12	CHEMBL99423	=	nM	140000	CHEMBL262	Homo sapiens	IC50	microM	140
797	2946390	CHEMBL1040547	Inhibition of GSK3-beta expressed in insect Sf9 cells	B	COc1cc2c(cc1OC)-c1[nH]c3ccc(C#N)cc3c1CC(=O)N2	CHEMBL325654	=	nM	18	CHEMBL262	Homo sapiens	IC50	microM	0.018
798	2946391	CHEMBL1040547	Inhibition of GSK3-beta expressed in insect Sf9 cells	B	O=C1Cc2c([nH]c3ccc(Br)cc23)-c2cccc(O)c2N1	CHEMBL95477	=	nM	4300	CHEMBL262	Homo sapiens	IC50	microM	4.3
799	2946392	CHEMBL1040547	Inhibition of GSK3-beta expressed in insect Sf9 cells	B	COc1cccc2c1NC(=O)Cc1c-2[nH]c2ccc(Br)cc12	CHEMBL330398	=	nM	16000	CHEMBL262	Homo sapiens	IC50	microM	16
800	2946393	CHEMBL1040547	Inhibition of GSK3-beta expressed in insect Sf9 cells	B	COc1cc2c(cc1OC)-c1[nH]c3ccc(Br)cc3c1CC(=O)N2	CHEMBL319373	=	nM	100	CHEMBL262	Homo sapiens	IC50	microM	0.1
801	2946394	CHEMBL1040547	Inhibition of GSK3-beta expressed in insect Sf9 cells	B	Cc1ccc2[nH]c3c(c2c1)CC(=O)Nc1ccccc1-3	CHEMBL317964	=	nM	130	CHEMBL262	Homo sapiens	IC50	microM	0.13
802	2946395	CHEMBL1040547	Inhibition of GSK3-beta expressed in insect Sf9 cells	B	N#Cc1ccc2[nH]c3c(c2c1)CC(=O)Nc1ccccc1-3	CHEMBL299756	=	nM	10	CHEMBL262	Homo sapiens	IC50	microM	0.01
803	2946396	CHEMBL1040547	Inhibition of GSK3-beta expressed in insect Sf9 cells	B	O=C1Cc2c([nH]c3ccc(C(F)(F)F)cc23)-c2ccccc2N1	CHEMBL329505	=	nM	30	CHEMBL262	Homo sapiens	IC50	microM	0.03
804	2946397	CHEMBL1040547	Inhibition of GSK3-beta expressed in insect Sf9 cells	B	O=C1Cc2c([nH]c3ccc(F)cc23)-c2ccccc2N1	CHEMBL99037	=	nM	80	CHEMBL262	Homo sapiens	IC50	microM	0.08
805	2946398	CHEMBL1040547	Inhibition of GSK3-beta expressed in insect Sf9 cells	B	O=C1Cc2c([nH]c3ccc(Cl)cc23)-c2ccccc2N1	CHEMBL98153	=	nM	24	CHEMBL262	Homo sapiens	IC50	microM	0.024
806	2946399	CHEMBL1040547	Inhibition of GSK3-beta expressed in insect Sf9 cells	B	O=C1Cc2c([nH]c3ccccc23)-c2ccccc2N1	CHEMBL430574	=	nM	620	CHEMBL262	Homo sapiens	IC50	microM	0.62
807	2946400	CHEMBL1040547	Inhibition of GSK3-beta expressed in insect Sf9 cells	B	O=C1Cc2c([nH]c3ccc([N+](=O)[O-])cc23)-c2ccccc2N1	CHEMBL50894	=	nM	4	CHEMBL262	Homo sapiens	IC50	microM	0.004
808	2946401	CHEMBL1040547	Inhibition of GSK3-beta expressed in insect Sf9 cells	B	O=C1Cc2c([nH]c3ccc(Br)cc23)-c2ccccc2N1	CHEMBL296586	=	nM	23	CHEMBL262	Homo sapiens	IC50	microM	0.023
809	2946403	CHEMBL1040549	Inhibition of GSK3-beta	B	COc1cc2c(cc1OC)-c1[nH]c3ccc(C(F)(F)F)cc3c1CC(=O)N2	CHEMBL328194	=	nM	75	CHEMBL262	Homo sapiens	IC50	microM	0.075
810	2946444	CHEMBL1040549	Inhibition of GSK3-beta	B	CCCCCOC(=O)c1ccc2[nH]c3c(c2c1)CC(=O)Nc1ccccc1-3	CHEMBL583199	=	nM	600000	CHEMBL262	Homo sapiens	IC50	microM	600
811	2946446	CHEMBL1040549	Inhibition of GSK3-beta	B	CCCOC(=O)c1ccc2[nH]c3c(c2c1)CC(=O)Nc1ccccc1-3	CHEMBL573145	=	nM	700000	CHEMBL262	Homo sapiens	IC50	microM	700
812	2946459	CHEMBL1040549	Inhibition of GSK3-beta	B	O=C1Cc2c([nH]c3ccc(Br)cc23)-c2ccccc2N1Cc1ccccc1	CHEMBL99779	=	nM	10000	CHEMBL262	Homo sapiens	IC50	microM	10
813	2946467	CHEMBL1040549	Inhibition of GSK3-beta	B	O=C1Cc2c([nH]c3ccc(Br)cc23)-c2ccc(O)cc2N1	CHEMBL331000	=	nM	18	CHEMBL262	Homo sapiens	IC50	microM	0.018
814	2946468	CHEMBL1040549	Inhibition of GSK3-beta	B	COc1ccc2c(c1)-c1[nH]c3ccc(Br)cc3c1CC(=O)N2	CHEMBL575138	=	nM	15	CHEMBL262	Homo sapiens	IC50	microM	0.015
815	2946469	CHEMBL1040549	Inhibition of GSK3-beta	B	COc1ccc2c(c1)NC(=O)Cc1c-2[nH]c2ccc(C(F)(F)F)cc12	CHEMBL334084	=	nM	240	CHEMBL262	Homo sapiens	IC50	microM	0.24
816	2946470	CHEMBL1040549	Inhibition of GSK3-beta	B	C[S+]([O-])c1ccc2[nH]c3c(c2c1)CC(=O)Nc1ccccc1-3	CHEMBL567824	=	nM	13000	CHEMBL262	Homo sapiens	IC50	microM	13
817	2946471	CHEMBL1040549	Inhibition of GSK3-beta	B	CSc1ccc2[nH]c3c(c2c1)CC(=O)Nc1ccccc1-3	CHEMBL574233	=	nM	1200	CHEMBL262	Homo sapiens	IC50	microM	1.2
818	2946472	CHEMBL1040549	Inhibition of GSK3-beta	B	COC(=O)c1ccc2[nH]c3c(c2c1)CC(=O)Nc1ccccc1-3	CHEMBL582893	=	nM	7200	CHEMBL262	Homo sapiens	IC50	microM	7.2
819	2946473	CHEMBL1040549	Inhibition of GSK3-beta	B	O=C1Cc2c([nH]c3ccc(C(=O)O)cc23)-c2ccccc2N1	CHEMBL572922	=	nM	30000	CHEMBL262	Homo sapiens	IC50	microM	30
820	2949555	CHEMBL1048400	Inhibition of human recombinant GSK3-beta	B	Cn1cc(C2=C(c3ccc(Cl)cc3Cl)C(=O)NC2=O)c2ccccc21	CHEMBL102714	=	nM	48	CHEMBL262	Homo sapiens	IC50	microM	0.048
821	2949556	CHEMBL1048400	Inhibition of human recombinant GSK3-beta	B	CCc1cc2c(c3cc(OC)c(OC)cc13)C(=O)NC2=O	CHEMBL570580	=	nM	92	CHEMBL262	Homo sapiens	IC50	microM	0.092
822	2949558	CHEMBL1048400	Inhibition of human recombinant GSK3-beta	B	COc1cc2c(C)cc3c(c2cc1OC)C(=O)NC3=O	CHEMBL571486	=	nM	270	CHEMBL262	Homo sapiens	IC50	microM	0.27
823	2949559	CHEMBL1048400	Inhibition of human recombinant GSK3-beta	B	COC(=O)c1cccc2c3c(c(CC(C)C)cc12)C(=O)NC3=O	CHEMBL578803	=	nM	486	CHEMBL262	Homo sapiens	IC50	microM	0.486
824	2980286	CHEMBL1043428	Inhibition of GSK3-beta	B	Cc1ccc(-c2ccnc(Nc3ccc(S(N)(=O)=O)cc3)n2)s1	CHEMBL569998	=	nM	200	CHEMBL262	Homo sapiens	IC50	uM	0.2
825	2980296	CHEMBL1043428	Inhibition of GSK3-beta	B	NS(=O)(=O)c1ccc(Nc2nccc(-c3ccc4ccccc4c3)n2)cc1	CHEMBL569046	=	nM	310	CHEMBL262	Homo sapiens	IC50	uM	0.31
826	2980297	CHEMBL1043428	Inhibition of GSK3-beta	B	Cc1ccc(-c2ccnc(N(C)c3ccc(S(N)(=O)=O)cc3)n2)s1	CHEMBL571525	=	nM	65000	CHEMBL262	Homo sapiens	IC50	uM	65
827	2992419	CHEMBL1040117	Inhibition of human recombinant GSK3-beta	B	CN1CCN(c2nc(C3=C(c4c[nH]c5ccccc45)C(=O)NC3=O)c3ccccc3n2)CC1	CHEMBL565612	=	nM	870	CHEMBL262	Homo sapiens	IC50	nM	870
828	3054516	CHEMBL1042446	Inhibition of GSK3-beta by liquid scintillation counting	B	OC(CCl)c1sc(Br)c(Br)c1Br	CHEMBL596364	=	nM	75000	CHEMBL262	Homo sapiens	IC50	uM	75
829	3054519	CHEMBL1042446	Inhibition of GSK3-beta by liquid scintillation counting	B	O=C(CCl)c1cc(Cl)c(Cl)s1	CHEMBL342402	=	nM	2500	CHEMBL262	Homo sapiens	IC50	uM	2.5
830	3054526	CHEMBL1042446	Inhibition of GSK3-beta by liquid scintillation counting	B	CCOC(=O)c1sc(SC(C)=O)cc1O	CHEMBL595061	=	nM	25000	CHEMBL262	Homo sapiens	IC50	uM	25
831	3054529	CHEMBL1042446	Inhibition of GSK3-beta by liquid scintillation counting	B	O=C(CCl)c1cscc1Cl	CHEMBL343821	=	nM	25000	CHEMBL262	Homo sapiens	IC50	uM	25
832	3054530	CHEMBL1042446	Inhibition of GSK3-beta by liquid scintillation counting	B	O=C(CCl)c1c(Br)sc(Cl)c1Cl	CHEMBL143273	=	nM	2000	CHEMBL262	Homo sapiens	IC50	uM	2
833	3054531	CHEMBL1042446	Inhibition of GSK3-beta by liquid scintillation counting	B	O=C(CCl)c1c(Br)sc(Br)c1Br	CHEMBL341572	=	nM	1000	CHEMBL262	Homo sapiens	IC50	uM	1
834	3054532	CHEMBL1042446	Inhibition of GSK3-beta by liquid scintillation counting	B	O=C(CCl)c1cc(Br)cs1	CHEMBL335357	=	nM	3000	CHEMBL262	Homo sapiens	IC50	uM	3
835	3054533	CHEMBL1042446	Inhibition of GSK3-beta by liquid scintillation counting	B	O=C(CCl)c1cccs1	CHEMBL359135	=	nM	50000	CHEMBL262	Homo sapiens	IC50	uM	50
836	3054534	CHEMBL1042446	Inhibition of GSK3-beta by liquid scintillation counting	B	O=C(CCl)c1csc(C(=O)CCl)c1	CHEMBL141190	=	nM	1500	CHEMBL262	Homo sapiens	IC50	uM	1.5
837	3054536	CHEMBL1042446	Inhibition of GSK3-beta by liquid scintillation counting	B	Cc1sc(C(=O)CCl)cc1C(=O)CCl	CHEMBL143743	=	nM	5000	CHEMBL262	Homo sapiens	IC50	uM	5
838	3054537	CHEMBL1042446	Inhibition of GSK3-beta by liquid scintillation counting	B	Cc1ccsc1C(=O)CCl	CHEMBL142327	=	nM	75000	CHEMBL262	Homo sapiens	IC50	uM	75
839	3054539	CHEMBL1042446	Inhibition of GSK3-beta by liquid scintillation counting	B	Cc1c(CC(=O)Cl)csc1C(=O)CCl	CHEMBL611357	=	nM	5000	CHEMBL262	Homo sapiens	IC50	uM	5
840	3054540	CHEMBL1042446	Inhibition of GSK3-beta by liquid scintillation counting	B	O=C(CCl)c1ccc(Cl)s1	CHEMBL140045	=	nM	10000	CHEMBL262	Homo sapiens	IC50	uM	10
841	3054541	CHEMBL1042446	Inhibition of GSK3-beta by liquid scintillation counting	B	O=C(CCl)c1ccc(Br)s1	CHEMBL142764	=	nM	10000	CHEMBL262	Homo sapiens	IC50	uM	10
842	3054542	CHEMBL1042446	Inhibition of GSK3-beta by liquid scintillation counting	B	O=C(CCl)c1scc(Br)c1Br	CHEMBL357136	=	nM	500	CHEMBL262	Homo sapiens	IC50	uM	0.5
843	3054543	CHEMBL1042446	Inhibition of GSK3-beta by liquid scintillation counting	B	O=C(CCl)c1cc(Br)c(Br)s1	CHEMBL142711	=	nM	1000	CHEMBL262	Homo sapiens	IC50	uM	1
844	3054544	CHEMBL1042446	Inhibition of GSK3-beta by liquid scintillation counting	B	CC(=O)c1ccc(C(=O)CCl)s1	CHEMBL143525	=	nM	50000	CHEMBL262	Homo sapiens	IC50	uM	50
845	3054545	CHEMBL1042446	Inhibition of GSK3-beta by liquid scintillation counting	B	CC(=O)c1csc(C(=O)CCl)c1	CHEMBL341655	=	nM	8000	CHEMBL262	Homo sapiens	IC50	uM	8
846	3054546	CHEMBL1042446	Inhibition of GSK3-beta by liquid scintillation counting	B	O=C(CCl)c1cc(Cl)sc1Cl	CHEMBL356459	=	nM	5000	CHEMBL262	Homo sapiens	IC50	uM	5
847	3054550	CHEMBL1042446	Inhibition of GSK3-beta by liquid scintillation counting	B	O=C(CBr)c1scc(Br)c1Br	CHEMBL596352	=	nM	1000	CHEMBL262	Homo sapiens	IC50	uM	1
848	3054551	CHEMBL1042446	Inhibition of GSK3-beta by liquid scintillation counting	B	O=C(CBr)c1cc(Br)c(Br)s1	CHEMBL593628	=	nM	1000	CHEMBL262	Homo sapiens	IC50	uM	1
849	3054552	CHEMBL1042446	Inhibition of GSK3-beta by liquid scintillation counting	B	O=C(CBr)c1ccc(Br)s1	CHEMBL593629	=	nM	1000	CHEMBL262	Homo sapiens	IC50	uM	1
850	3054553	CHEMBL1042446	Inhibition of GSK3-beta by liquid scintillation counting	B	O=C(CBr)c1sc(Br)cc1Br	CHEMBL596006	=	nM	1000	CHEMBL262	Homo sapiens	IC50	uM	1
851	3076644	CHEMBL1071989	Inhibition of GSK2beta phosphorylation in human BT474 cells	B	Cc1occc1-c1ncc(OC[C@@H](N)Cc2c[nH]c3ccccc23)cc1-c1cnc2[nH]nc(C)c2n1	CHEMBL596583	=	nM	210	CHEMBL262	Homo sapiens	IC50	uM	0.21
852	3076650	CHEMBL1071989	Inhibition of GSK2beta phosphorylation in human BT474 cells	B	Cc1occc1-c1nc(N)c(OC[C@@H](N)Cc2c[nH]c3ccccc23)cc1-c1ccc2[nH]nc(C)c2c1	CHEMBL593374	=	nM	220	CHEMBL262	Homo sapiens	IC50	uM	0.22
853	3076656	CHEMBL1071989	Inhibition of GSK2beta phosphorylation in human BT474 cells	B	Cc1occc1-c1nc(N)c(OC[C@@H](N)Cc2c[nH]c3ccccc23)cc1-c1cnc2[nH]nc(C)c2c1	CHEMBL593375	=	nM	470	CHEMBL262	Homo sapiens	IC50	uM	0.47
854	3076662	CHEMBL1071989	Inhibition of GSK2beta phosphorylation in human BT474 cells	B	Cc1occc1-c1nc(N)c(OC[C@@H](N)Cc2c[nH]c3ccccc23)cc1-c1cnc2[nH]nc(C)c2n1	CHEMBL595944	=	nM	560	CHEMBL262	Homo sapiens	IC50	uM	0.56
855	3076668	CHEMBL1071989	Inhibition of GSK2beta phosphorylation in human BT474 cells	B	Cc1occc1-c1nc(N)c(OC[C@@H](N)Cc2c[nH]c3ccccc23)cc1-c1cc2c(C)n[nH]c2cn1	CHEMBL595459	=	nM	680	CHEMBL262	Homo sapiens	IC50	uM	0.68
856	3076680	CHEMBL1071989	Inhibition of GSK2beta phosphorylation in human BT474 cells	B	Cc1nc(-c2ccoc2)c(-c2cnc3[nH]nc(C)c3n2)cc1OC[C@@H](N)Cc1c[nH]c2ccccc12	CHEMBL594523	=	nM	280	CHEMBL262	Homo sapiens	IC50	uM	0.28
857	3076686	CHEMBL1071989	Inhibition of GSK2beta phosphorylation in human BT474 cells	B	Cc1occc1-c1nc(N)c(OC[C@@H](N)Cc2ccccc2)cc1-c1cnc2[nH]nc(C)c2n1	CHEMBL594755	=	nM	280	CHEMBL262	Homo sapiens	IC50	uM	0.28
858	3076698	CHEMBL1071989	Inhibition of GSK2beta phosphorylation in human BT474 cells	B	Cc1occc1-c1nc(N)c(OC[C@@H](N)Cc2c(Cl)[nH]c3ccccc23)cc1-c1cnc2[nH]nc(C)c2n1	CHEMBL593813	=	nM	300	CHEMBL262	Homo sapiens	IC50	uM	0.3
859	3084403	CHEMBL1072682	Inhibition of GSK3Beta	B	NCCn1cc(-c2cc(-c3cc4ccccc4s3)c3[nH]ncc3c2)c2nc(N)ncc21	CHEMBL590109	=	nM	1300	CHEMBL262	Homo sapiens	IC50	uM	1.3
860	3086993	CHEMBL1071317	Inhibition of GSK3-beta phosphorylation in human BT474 cells	B	Cc1[nH]nc2ccc(-c3cc(OC[C@@H](N)Cc4c[nH]c5ccccc45)cnc3-c3ccoc3)cc12	CHEMBL593490	=	nM	500	CHEMBL262	Homo sapiens	IC50	uM	0.5
861	3086994	CHEMBL1071317	Inhibition of GSK3-beta phosphorylation in human BT474 cells	B	Cc1n[nH]c2ncc(-c3cc(OC[C@@H](N)Cc4c[nH]c5ccccc45)cnc3-c3ccoc3)cc12	CHEMBL596072	=	nM	260	CHEMBL262	Homo sapiens	IC50	uM	0.26
862	3086995	CHEMBL1071317	Inhibition of GSK3-beta phosphorylation in human BT474 cells	B	Cc1n[nH]c2ccc(-c3cc(OC[C@@H](N)Cc4c[nH]c5ccccc45)cnc3-c3ccoc3)nc12	CHEMBL596073	=	nM	3860	CHEMBL262	Homo sapiens	IC50	uM	3.86
863	3086996	CHEMBL1071317	Inhibition of GSK3-beta phosphorylation in human BT474 cells	B	Cc1n[nH]c2ncc(-c3cc(OC[C@@H](N)Cc4c[nH]c5ccccc45)cnc3-c3ccoc3)nc12	CHEMBL596290	=	nM	160	CHEMBL262	Homo sapiens	IC50	uM	0.16
864	3086997	CHEMBL1071317	Inhibition of GSK3-beta phosphorylation in human BT474 cells	B	Cc1n[nH]c2cnc(-c3cc(OC[C@@H](N)Cc4c[nH]c5ccccc45)cnc3-c3ccoc3)nc12	CHEMBL603197	=	nM	670	CHEMBL262	Homo sapiens	IC50	uM	0.67
865	3086998	CHEMBL1071317	Inhibition of GSK3-beta phosphorylation in human BT474 cells	B	Cc1n[nH]c2cnc(-c3cc(OC[C@@H](N)Cc4c[nH]c5ccccc45)cnc3-c3ccoc3)cc12	CHEMBL594933	=	nM	64	CHEMBL262	Homo sapiens	IC50	uM	0.064
866	3117909	CHEMBL1072185	Inhibition of GSK3-beta	B	CC(=O)N1CCC(Nc2ncc3c(n2)-c2c(c(C(N)=O)nn2C)CC3)CC1	CHEMBL599224	=	nM	28	CHEMBL262	Homo sapiens	IC50	uM	0.028
867	3117962	CHEMBL1072185	Inhibition of GSK3-beta	B	Cn1nc(C(N)=O)c2c1-c1nc(NC3CCN(C(=O)c4ccccc4)CC3)ncc1CC2	CHEMBL599428	=	nM	48	CHEMBL262	Homo sapiens	IC50	uM	0.048
868	3118015	CHEMBL1072185	Inhibition of GSK3-beta	B	CNC(=O)c1nn(C)c2c1CCc1cnc(NC3CCN(C(=O)C4CCN(S(C)(=O)=O)CC4)CC3)nc1-2	CHEMBL597754	=	nM	358	CHEMBL262	Homo sapiens	IC50	uM	0.358
869	3128252	CHEMBL1074426	Inhibition of GSK3-beta by scintillation proximity assay	B	CC(C)(C)C(=O)N1Cc2c(NC(=O)c3cc(F)cc(F)c3)n[nH]c2C1(C)C	CHEMBL604712	=	nM	3630	CHEMBL262	Homo sapiens	IC50	uM	3.63
870	3128264	CHEMBL1074426	Inhibition of GSK3-beta by scintillation proximity assay	B	CC(C)CC(=O)Nc1n[nH]c2c1CN(C(=O)C1CCN(C)CC1)C2(C)C	CHEMBL1230607	=	nM	79	CHEMBL262	Homo sapiens	IC50	uM	0.079
871	3186286	CHEMBL1114224	Inhibition of GSK3-beta	B	CCC(CO)Nc1nc(Nc2cccc(-c3ccccn3)c2)c2ncn(C(C)C)c2n1	CHEMBL1080583	=	nM	4100	CHEMBL262	Homo sapiens	IC50	nM	4100
872	3186374	CHEMBL1113275	Inhibition of human recombinant GSK3-beta using gamma[33P]-ATP after 30 mins by scintillation proximity assay	B	O=C(O)CCC(=O)Nc1n[nH]c2cc(Cl)ccc12	CHEMBL1084134	=	nM	1180	CHEMBL262	Homo sapiens	IC50	uM	1.18
873	3186375	CHEMBL1113275	Inhibition of human recombinant GSK3-beta using gamma[33P]-ATP after 30 mins by scintillation proximity assay	B	CCCC(=O)Nc1n[nH]c2cc(Cl)ccc12	CHEMBL1082235	=	nM	354	CHEMBL262	Homo sapiens	IC50	uM	0.354
874	3186376	CHEMBL1113275	Inhibition of human recombinant GSK3-beta using gamma[33P]-ATP after 30 mins by scintillation proximity assay	B	CCCC(=O)Nc1n[nH]c2cc(-c3ccc(O)c(O)c3)ccc12	CHEMBL1082236	=	nM	27	CHEMBL262	Homo sapiens	IC50	uM	0.027
875	3186377	CHEMBL1113275	Inhibition of human recombinant GSK3-beta using gamma[33P]-ATP after 30 mins by scintillation proximity assay	B	CCCC(=O)Nc1n[nH]c2cc(-c3ccc(O)cc3)ccc12	CHEMBL1082237	=	nM	44	CHEMBL262	Homo sapiens	IC50	uM	0.044
876	3186378	CHEMBL1113275	Inhibition of human recombinant GSK3-beta using gamma[33P]-ATP after 30 mins by scintillation proximity assay	B	CCCC(=O)Nc1n[nH]c2cc(-c3ccc(O)cc3Cl)ccc12	CHEMBL1088618	=	nM	55	CHEMBL262	Homo sapiens	IC50	uM	0.055
877	3186379	CHEMBL1113275	Inhibition of human recombinant GSK3-beta using gamma[33P]-ATP after 30 mins by scintillation proximity assay	B	CCCC(=O)Nc1n[nH]c2cc(-c3ccc(N)cc3)ccc12	CHEMBL1086638	=	nM	76	CHEMBL262	Homo sapiens	IC50	uM	0.076
878	3186380	CHEMBL1113275	Inhibition of human recombinant GSK3-beta using gamma[33P]-ATP after 30 mins by scintillation proximity assay	B	CCCC(=O)Nc1n[nH]c2cc(-c3cccc(O)c3)ccc12	CHEMBL1086639	=	nM	94	CHEMBL262	Homo sapiens	IC50	uM	0.094
879	3186381	CHEMBL1113275	Inhibition of human recombinant GSK3-beta using gamma[33P]-ATP after 30 mins by scintillation proximity assay	B	CCCC(=O)Nc1n[nH]c2cc(C(F)(F)F)ccc12	CHEMBL1086640	=	nM	195	CHEMBL262	Homo sapiens	IC50	uM	0.195
880	3186382	CHEMBL1113275	Inhibition of human recombinant GSK3-beta using gamma[33P]-ATP after 30 mins by scintillation proximity assay	B	CCCC(=O)Nc1n[nH]c2cc(Br)ccc12	CHEMBL1086780	=	nM	198	CHEMBL262	Homo sapiens	IC50	uM	0.198
881	3186383	CHEMBL1113275	Inhibition of human recombinant GSK3-beta using gamma[33P]-ATP after 30 mins by scintillation proximity assay	B	CCCC(=O)Nc1n[nH]c2cc(-c3ccoc3)ccc12	CHEMBL1086781	=	nM	260	CHEMBL262	Homo sapiens	IC50	uM	0.26
882	3186384	CHEMBL1113275	Inhibition of human recombinant GSK3-beta using gamma[33P]-ATP after 30 mins by scintillation proximity assay	B	CCCC(=O)Nc1n[nH]c2cc(-c3ccncc3)ccc12	CHEMBL1086782	=	nM	661	CHEMBL262	Homo sapiens	IC50	uM	0.661
883	3186385	CHEMBL1113275	Inhibition of human recombinant GSK3-beta using gamma[33P]-ATP after 30 mins by scintillation proximity assay	B	CCCC(=O)Nc1n[nH]c2cc(-c3ccsc3)ccc12	CHEMBL1083208	=	nM	935	CHEMBL262	Homo sapiens	IC50	uM	0.935
884	3186386	CHEMBL1113275	Inhibition of human recombinant GSK3-beta using gamma[33P]-ATP after 30 mins by scintillation proximity assay	B	CCCC(=O)Nc1n[nH]c2cc(-c3ccc(N)nc3)ccc12	CHEMBL1083209	=	nM	1088	CHEMBL262	Homo sapiens	IC50	uM	1.088
885	3186387	CHEMBL1113275	Inhibition of human recombinant GSK3-beta using gamma[33P]-ATP after 30 mins by scintillation proximity assay	B	CCCC(=O)Nc1n[nH]c2cc(-c3ccc(OCc4ccccc4)cc3)ccc12	CHEMBL1085927	=	nM	1184	CHEMBL262	Homo sapiens	IC50	uM	1.184
886	3186388	CHEMBL1113275	Inhibition of human recombinant GSK3-beta using gamma[33P]-ATP after 30 mins by scintillation proximity assay	B	CCCC(=O)Nc1n[nH]c2cc(-c3ccccc3)ccc12	CHEMBL1086174	=	nM	1281	CHEMBL262	Homo sapiens	IC50	uM	1.281
887	3186389	CHEMBL1113275	Inhibition of human recombinant GSK3-beta using gamma[33P]-ATP after 30 mins by scintillation proximity assay	B	CCCC(=O)Nc1n[nH]c2cc(-c3ccccc3Cl)ccc12	CHEMBL1086175	=	nM	1353	CHEMBL262	Homo sapiens	IC50	uM	1.353
888	3186390	CHEMBL1113275	Inhibition of human recombinant GSK3-beta using gamma[33P]-ATP after 30 mins by scintillation proximity assay	B	C/C=C/c1ccc2c(NC(=O)CCC)n[nH]c2c1	CHEMBL1086176	=	nM	2459	CHEMBL262	Homo sapiens	IC50	uM	2.459
889	3186391	CHEMBL1113275	Inhibition of human recombinant GSK3-beta using gamma[33P]-ATP after 30 mins by scintillation proximity assay	B	CCCC(=O)Nc1n[nH]c2cc(-c3cc(F)cc(F)c3)ccc12	CHEMBL1095038	=	nM	2894	CHEMBL262	Homo sapiens	IC50	uM	2.894
890	3186392	CHEMBL1113275	Inhibition of human recombinant GSK3-beta using gamma[33P]-ATP after 30 mins by scintillation proximity assay	B	CCCC(=O)Nc1n[nH]c2cc(-c3ccc(C(C)(C)C)cc3)ccc12	CHEMBL1095039	=	nM	3808	CHEMBL262	Homo sapiens	IC50	uM	3.808
891	3186393	CHEMBL1113275	Inhibition of human recombinant GSK3-beta using gamma[33P]-ATP after 30 mins by scintillation proximity assay	B	CCCC(=O)Nc1n[nH]c2cc(Cl)c(-c3ccccc3)cc12	CHEMBL1095040	=	nM	7	CHEMBL262	Homo sapiens	IC50	nM	7
892	3186394	CHEMBL1113275	Inhibition of human recombinant GSK3-beta using gamma[33P]-ATP after 30 mins by scintillation proximity assay	B	CCCC(=O)Nc1n[nH]c2cc(Cl)c(-c3ccc(N)cc3)cc12	CHEMBL1095041	=	nM	8	CHEMBL262	Homo sapiens	IC50	nM	8
893	3186395	CHEMBL1113275	Inhibition of human recombinant GSK3-beta using gamma[33P]-ATP after 30 mins by scintillation proximity assay	B	CCCC(=O)Nc1n[nH]c2cc(Cl)c(-c3ccc(O)cc3)cc12	CHEMBL1095366	=	nM	10	CHEMBL262	Homo sapiens	IC50	nM	10
894	3186396	CHEMBL1113275	Inhibition of human recombinant GSK3-beta using gamma[33P]-ATP after 30 mins by scintillation proximity assay	B	CCCC(=O)Nc1n[nH]c2cc(Cl)c(-c3ccoc3)cc12	CHEMBL1077218	=	nM	11	CHEMBL262	Homo sapiens	IC50	nM	11
895	3186397	CHEMBL1113275	Inhibition of human recombinant GSK3-beta using gamma[33P]-ATP after 30 mins by scintillation proximity assay	B	CCCC(=O)Nc1n[nH]c2cc(Cl)c(-c3ccc(CC)cc3)cc12	CHEMBL1077213	=	nM	12	CHEMBL262	Homo sapiens	IC50	nM	12
896	3186398	CHEMBL1113275	Inhibition of human recombinant GSK3-beta using gamma[33P]-ATP after 30 mins by scintillation proximity assay	B	CCCC(=O)Nc1n[nH]c2cc(Cl)c(-c3ccc(C)cc3)cc12	CHEMBL1097694	=	nM	14	CHEMBL262	Homo sapiens	IC50	nM	14
897	3186399	CHEMBL1113275	Inhibition of human recombinant GSK3-beta using gamma[33P]-ATP after 30 mins by scintillation proximity assay	B	CCCC(=O)Nc1n[nH]c2cc(Cl)c(-c3ccc([N+](=O)[O-])cc3)cc12	CHEMBL1091081	=	nM	18	CHEMBL262	Homo sapiens	IC50	nM	18
898	3186400	CHEMBL1113275	Inhibition of human recombinant GSK3-beta using gamma[33P]-ATP after 30 mins by scintillation proximity assay	B	CCCC(=O)Nc1n[nH]c2cc(Cl)c(-c3ccc(F)cc3)cc12	CHEMBL1091082	=	nM	22	CHEMBL262	Homo sapiens	IC50	nM	22
899	3186401	CHEMBL1113275	Inhibition of human recombinant GSK3-beta using gamma[33P]-ATP after 30 mins by scintillation proximity assay	B	CCCC(=O)Nc1n[nH]c2cc(Cl)c(-c3ccc(OCc4ccccc4)cc3)cc12	CHEMBL1091083	=	nM	23	CHEMBL262	Homo sapiens	IC50	nM	23
900	3186402	CHEMBL1113275	Inhibition of human recombinant GSK3-beta using gamma[33P]-ATP after 30 mins by scintillation proximity assay	B	CCCC(=O)Nc1n[nH]c2cc(Cl)c(-c3ccncc3)cc12	CHEMBL1077233	=	nM	50	CHEMBL262	Homo sapiens	IC50	nM	50
901	3186403	CHEMBL1113275	Inhibition of human recombinant GSK3-beta using gamma[33P]-ATP after 30 mins by scintillation proximity assay	B	CCCC(=O)Nc1n[nH]c2cc(Cl)c(Br)cc12	CHEMBL1089722	=	nM	55	CHEMBL262	Homo sapiens	IC50	nM	55
902	3186404	CHEMBL1113275	Inhibition of human recombinant GSK3-beta using gamma[33P]-ATP after 30 mins by scintillation proximity assay	B	CCCC(=O)Nc1n[nH]c2cc(-c3ccc(O)cc3)c(-c3ccco3)cc12	CHEMBL1089723	=	nM	14	CHEMBL262	Homo sapiens	IC50	nM	14
903	3186405	CHEMBL1113275	Inhibition of human recombinant GSK3-beta using gamma[33P]-ATP after 30 mins by scintillation proximity assay	B	CCCC(=O)Nc1n[nH]c2cc(-c3ccc(O)cc3)c(-c3cccnc3)cc12	CHEMBL1092802	=	nM	149	CHEMBL262	Homo sapiens	IC50	nM	149
904	3186406	CHEMBL1113275	Inhibition of human recombinant GSK3-beta using gamma[33P]-ATP after 30 mins by scintillation proximity assay	B	CCCC(=O)Nc1n[nH]c2cc(-c3ccc(O)cc3)c(-c3ccc(CC)cc3)cc12	CHEMBL1093079	=	nM	49	CHEMBL262	Homo sapiens	IC50	nM	49
905	3186407	CHEMBL1113275	Inhibition of human recombinant GSK3-beta using gamma[33P]-ATP after 30 mins by scintillation proximity assay	B	CCCC(=O)Nc1n[nH]c2cc(-c3ccc(O)cc3)c(-c3ccoc3)cc12	CHEMBL1077243	=	nM	98	CHEMBL262	Homo sapiens	IC50	nM	98
906	3186408	CHEMBL1113275	Inhibition of human recombinant GSK3-beta using gamma[33P]-ATP after 30 mins by scintillation proximity assay	B	CCCC(=O)Nc1n[nH]c2cc(-c3ccc(O)cc3)c(-c3ccc(O)cc3)cc12	CHEMBL1093390	=	nM	56	CHEMBL262	Homo sapiens	IC50	nM	56
907	3186410	CHEMBL1113275	Inhibition of human recombinant GSK3-beta using gamma[33P]-ATP after 30 mins by scintillation proximity assay	B	CCCC(=O)Nc1n[nH]c2cc(-c3ccc(O)cc3)c(-c3ccccc3)cc12	CHEMBL1093745	=	nM	55	CHEMBL262	Homo sapiens	IC50	nM	55
908	3186411	CHEMBL1113275	Inhibition of human recombinant GSK3-beta using gamma[33P]-ATP after 30 mins by scintillation proximity assay	B	CCCC(=O)Nc1n[nH]c2cc(-c3ccccc3)c(-c3ccccc3)cc12	CHEMBL1093746	=	nM	1720	CHEMBL262	Homo sapiens	IC50	nM	1720
909	3186412	CHEMBL1113275	Inhibition of human recombinant GSK3-beta using gamma[33P]-ATP after 30 mins by scintillation proximity assay	B	CCCC(=O)Nc1n[nH]c2cc(-c3ccc(O)cc3)c(Br)cc12	CHEMBL1093747	=	nM	5	CHEMBL262	Homo sapiens	IC50	nM	5
910	3186413	CHEMBL1113275	Inhibition of human recombinant GSK3-beta using gamma[33P]-ATP after 30 mins by scintillation proximity assay	B	CCCC(=O)Nc1n[nH]c2cc(Cc3ccccc3)ccc12	CHEMBL1077260	=	nM	4140	CHEMBL262	Homo sapiens	IC50	uM	4.14
911	3186414	CHEMBL1113275	Inhibition of human recombinant GSK3-beta using gamma[33P]-ATP after 30 mins by scintillation proximity assay	B	CCCC(=O)Nc1n[nH]c2cc(-c3ccc(F)cc3)ccc12	CHEMBL1084681	=	nM	5008	CHEMBL262	Homo sapiens	IC50	uM	5.008
912	3186415	CHEMBL1113275	Inhibition of human recombinant GSK3-beta using gamma[33P]-ATP after 30 mins by scintillation proximity assay	B	CCCC(=O)Nc1n[nH]c2cc(-c3cc(Cl)cc(Cl)c3)ccc12	CHEMBL1084682	=	nM	5413	CHEMBL262	Homo sapiens	IC50	uM	5.413
913	3186416	CHEMBL1113275	Inhibition of human recombinant GSK3-beta using gamma[33P]-ATP after 30 mins by scintillation proximity assay	B	CCCC(=O)Nc1n[nH]c2cc(-c3ccc(OC(F)(F)F)cc3)ccc12	CHEMBL1084683	=	nM	5498	CHEMBL262	Homo sapiens	IC50	uM	5.498
914	3186417	CHEMBL1113275	Inhibition of human recombinant GSK3-beta using gamma[33P]-ATP after 30 mins by scintillation proximity assay	B	CCCC(=O)Nc1n[nH]c2cc(-c3ccc(SC)cc3)ccc12	CHEMBL1077258	=	nM	7165	CHEMBL262	Homo sapiens	IC50	uM	7.165
915	3186418	CHEMBL1113275	Inhibition of human recombinant GSK3-beta using gamma[33P]-ATP after 30 mins by scintillation proximity assay	B	CCCC(=O)Nc1n[nH]c2cc(CCc3ccccc3)ccc12	CHEMBL1084684	=	nM	8525	CHEMBL262	Homo sapiens	IC50	uM	8.525
916	3186419	CHEMBL1113275	Inhibition of human recombinant GSK3-beta using gamma[33P]-ATP after 30 mins by scintillation proximity assay	B	CCCC(=O)Nc1n[nH]c2cc(-c3ccc(C(F)(F)F)cc3)ccc12	CHEMBL1077282	=	nM	10546	CHEMBL262	Homo sapiens	IC50	uM	10.546
917	3186420	CHEMBL1113275	Inhibition of human recombinant GSK3-beta using gamma[33P]-ATP after 30 mins by scintillation proximity assay	B	CCCC(=O)Nc1n[nH]c2cc(-c3cccnc3)ccc12	CHEMBL1085918	=	nM	10892	CHEMBL262	Homo sapiens	IC50	uM	10.892
918	3186421	CHEMBL1113275	Inhibition of human recombinant GSK3-beta using gamma[33P]-ATP after 30 mins by scintillation proximity assay	B	CCCC(=O)Nc1n[nH]c2cc(-c3ccc(N(C)C)cc3)ccc12	CHEMBL1085919	=	nM	12247	CHEMBL262	Homo sapiens	IC50	uM	12.247
919	3186422	CHEMBL1113275	Inhibition of human recombinant GSK3-beta using gamma[33P]-ATP after 30 mins by scintillation proximity assay	B	CCCC(=O)Nc1n[nH]c2cc(-c3ccc(O)nc3)ccc12	CHEMBL1085920	=	nM	16784	CHEMBL262	Homo sapiens	IC50	uM	16.784
920	3186423	CHEMBL1113275	Inhibition of human recombinant GSK3-beta using gamma[33P]-ATP after 30 mins by scintillation proximity assay	B	Cc1ccc(-c2ccc3c(NC(=O)CCC(=O)O)n[nH]c3c2)cc1	CHEMBL1084692	=	nM	17103	CHEMBL262	Homo sapiens	IC50	uM	17.103
921	3186424	CHEMBL1113275	Inhibition of human recombinant GSK3-beta using gamma[33P]-ATP after 30 mins by scintillation proximity assay	B	N#Cc1ccc(-c2ccc3c(NC(=O)CCC(=O)O)n[nH]c3c2)cc1	CHEMBL1084693	=	nM	20532	CHEMBL262	Homo sapiens	IC50	uM	20.532
922	3186425	CHEMBL1113275	Inhibition of human recombinant GSK3-beta using gamma[33P]-ATP after 30 mins by scintillation proximity assay	B	CCCC(=O)Nc1n[nH]c2cc(-c3ccc4c(c3)COO4)ccc12	CHEMBL1083528	=	nM	25038	CHEMBL262	Homo sapiens	IC50	uM	25.038
923	3186453	CHEMBL1113275	Inhibition of human recombinant GSK3-beta using gamma[33P]-ATP after 30 mins by scintillation proximity assay	B	CCCC(=O)Nc1n[nH]c2c(F)c(Cl)c(-c3ccccc3)cc12	CHEMBL1086427	=	nM	6	CHEMBL262	Homo sapiens	IC50	nM	6
924	3186454	CHEMBL1113275	Inhibition of human recombinant GSK3-beta using gamma[33P]-ATP after 30 mins by scintillation proximity assay	B	CCCC(=O)Nc1n[nH]c2c(Cl)c(Cl)c(-c3ccccc3)cc12	CHEMBL1097003	=	nM	12	CHEMBL262	Homo sapiens	IC50	nM	12
925	3203270	CHEMBL1102983	Inhibition of human recombinant GSK3-beta assessed as [gamma33]ATP transfer to biotinylated CREB-peptide substrate after 1 hr by scintillation counting	B	Cn1cc(C2=C(N3CCOCC3)C(=O)NC2=O)c2ccccc21	CHEMBL1080932	=	nM	8200	CHEMBL262	Homo sapiens	IC50	nM	8200
926	3203271	CHEMBL1102983	Inhibition of human recombinant GSK3-beta assessed as [gamma33]ATP transfer to biotinylated CREB-peptide substrate after 1 hr by scintillation counting	B	Cn1cc(C2=C(N(C(=O)OC(C)(C)C)c3ccccc3)C(=O)NC2=O)c2ccccc21	CHEMBL1081261	=	nM	3100	CHEMBL262	Homo sapiens	IC50	nM	3100
927	3203272	CHEMBL1102983	Inhibition of human recombinant GSK3-beta assessed as [gamma33]ATP transfer to biotinylated CREB-peptide substrate after 1 hr by scintillation counting	B	Cn1cc(C2=C(Oc3ccccc3)C(=O)NC2=O)c2ccccc21	CHEMBL1081260	=	nM	2800	CHEMBL262	Homo sapiens	IC50	nM	2800
928	3203273	CHEMBL1102983	Inhibition of human recombinant GSK3-beta assessed as [gamma33]ATP transfer to biotinylated CREB-peptide substrate after 1 hr by scintillation counting	B	Cn1cc(C2=C(Nc3ccccc3)C(=O)NC2=O)c2ccccc21	CHEMBL1086734	=	nM	350	CHEMBL262	Homo sapiens	IC50	nM	350
929	3203274	CHEMBL1102983	Inhibition of human recombinant GSK3-beta assessed as [gamma33]ATP transfer to biotinylated CREB-peptide substrate after 1 hr by scintillation counting	B	Cn1cc(C2=C(Sc3ccccc3)C(=O)NC2=O)c2ccccc21	CHEMBL1086733	=	nM	2000	CHEMBL262	Homo sapiens	IC50	nM	2000
930	3203276	CHEMBL1102983	Inhibition of human recombinant GSK3-beta assessed as [gamma33]ATP transfer to biotinylated CREB-peptide substrate after 1 hr by scintillation counting	B	Cn1cc(C2=C(c3cccc(NCC(O)CO)c3)C(=O)NC2=O)c2cc(Cl)ccc21	CHEMBL1082153	=	nM	0.4	CHEMBL262	Homo sapiens	IC50	nM	0.4
931	3203278	CHEMBL1102983	Inhibition of human recombinant GSK3-beta assessed as [gamma33]ATP transfer to biotinylated CREB-peptide substrate after 1 hr by scintillation counting	B	Cn1cc(C2=C(c3cccc(NCC(O)CO)c3)C(=O)NC2=O)c2cc(F)ccc21	CHEMBL1082152	=	nM	0.6	CHEMBL262	Homo sapiens	IC50	nM	0.6
932	3203280	CHEMBL1102983	Inhibition of human recombinant GSK3-beta assessed as [gamma33]ATP transfer to biotinylated CREB-peptide substrate after 1 hr by scintillation counting	B	Cn1cc(C2=C(c3cccc(NCCCO)c3)C(=O)NC2=O)c2ccccc21	CHEMBL1082151	=	nM	1	CHEMBL262	Homo sapiens	IC50	nM	1
933	3203282	CHEMBL1102983	Inhibition of human recombinant GSK3-beta assessed as [gamma33]ATP transfer to biotinylated CREB-peptide substrate after 1 hr by scintillation counting	B	Cn1cc(C2=C(c3cccc(CC(O)CO)c3)C(=O)NC2=O)c2cc(F)ccc21	CHEMBL1081973	=	nM	1.8	CHEMBL262	Homo sapiens	IC50	nM	1.8
934	3203284	CHEMBL1102983	Inhibition of human recombinant GSK3-beta assessed as [gamma33]ATP transfer to biotinylated CREB-peptide substrate after 1 hr by scintillation counting	B	Cn1cc(C2=C(c3cccc(C[C@H](O)CO)c3)C(=O)NC2=O)c2ccccc21	CHEMBL1081972	=	nM	8.2	CHEMBL262	Homo sapiens	IC50	nM	8.2
935	3203286	CHEMBL1102983	Inhibition of human recombinant GSK3-beta assessed as [gamma33]ATP transfer to biotinylated CREB-peptide substrate after 1 hr by scintillation counting	B	Cn1cc(C2=C(c3cccc(C[C@@H](O)CO)c3)C(=O)NC2=O)c2ccccc21	CHEMBL1081294	=	nM	3.2	CHEMBL262	Homo sapiens	IC50	nM	3.2
936	3203288	CHEMBL1102983	Inhibition of human recombinant GSK3-beta assessed as [gamma33]ATP transfer to biotinylated CREB-peptide substrate after 1 hr by scintillation counting	B	COc1cccc(C2=C(c3cn(C)c4cccc(OC)c34)C(=O)NC2=O)c1	CHEMBL1081293	=	nM	1300	CHEMBL262	Homo sapiens	IC50	nM	1300
937	3203290	CHEMBL1102983	Inhibition of human recombinant GSK3-beta assessed as [gamma33]ATP transfer to biotinylated CREB-peptide substrate after 1 hr by scintillation counting	B	COc1cccc(C2=C(c3cn(C)c4cc(C)ccc34)C(=O)NC2=O)c1	CHEMBL1081128	=	nM	35	CHEMBL262	Homo sapiens	IC50	nM	35
938	3203292	CHEMBL1102983	Inhibition of human recombinant GSK3-beta assessed as [gamma33]ATP transfer to biotinylated CREB-peptide substrate after 1 hr by scintillation counting	B	COc1cccc(C2=C(c3cn(C)c4ccc(Cl)cc34)C(=O)NC2=O)c1	CHEMBL1081617	=	nM	6.4	CHEMBL262	Homo sapiens	IC50	nM	6.4
939	3203294	CHEMBL1102983	Inhibition of human recombinant GSK3-beta assessed as [gamma33]ATP transfer to biotinylated CREB-peptide substrate after 1 hr by scintillation counting	B	COc1cccc(C2=C(c3cn(C)c4cc(F)ccc34)C(=O)NC2=O)c1	CHEMBL1081616	=	nM	31	CHEMBL262	Homo sapiens	IC50	nM	31
940	3203296	CHEMBL1102983	Inhibition of human recombinant GSK3-beta assessed as [gamma33]ATP transfer to biotinylated CREB-peptide substrate after 1 hr by scintillation counting	B	COc1cccc(C2=C(c3c(C)n(C)c4ccccc34)C(=O)NC2=O)c1	CHEMBL1080933	=	nM	220	CHEMBL262	Homo sapiens	IC50	nM	220
941	3203298	CHEMBL1102983	Inhibition of human recombinant GSK3-beta assessed as [gamma33]ATP transfer to biotinylated CREB-peptide substrate after 1 hr by scintillation counting	B	COc1cccc(C2=C(c3cn(C)c4ccccc34)C(=O)NC2=O)c1	CHEMBL293542	=	nM	90	CHEMBL262	Homo sapiens	IC50	nM	90
942	3203300	CHEMBL1102983	Inhibition of human recombinant GSK3-beta assessed as [gamma33]ATP transfer to biotinylated CREB-peptide substrate after 1 hr by scintillation counting	B	Cn1cc(C2=C(c3ccc(-c4ccccc4)cc3)C(=O)NC2=O)c2ccccc21	CHEMBL1086732	=	nM	730	CHEMBL262	Homo sapiens	IC50	nM	730
943	3203302	CHEMBL1102983	Inhibition of human recombinant GSK3-beta assessed as [gamma33]ATP transfer to biotinylated CREB-peptide substrate after 1 hr by scintillation counting	B	Cn1cc(C2=C(c3cccnc3)C(=O)NC2=O)c2ccccc21	CHEMBL1087380	=	nM	42	CHEMBL262	Homo sapiens	IC50	nM	42
944	3203304	CHEMBL1102983	Inhibition of human recombinant GSK3-beta assessed as [gamma33]ATP transfer to biotinylated CREB-peptide substrate after 1 hr by scintillation counting	B	Cn1cc(C2=C(c3cccs3)C(=O)NC2=O)c2ccccc21	CHEMBL53745	=	nM	22	CHEMBL262	Homo sapiens	IC50	nM	22
945	3203306	CHEMBL1102983	Inhibition of human recombinant GSK3-beta assessed as [gamma33]ATP transfer to biotinylated CREB-peptide substrate after 1 hr by scintillation counting	B	COc1ccc(OC)c(C2=C(c3cn(C)c4ccccc34)C(=O)NC2=O)c1	CHEMBL1087243	=	nM	22	CHEMBL262	Homo sapiens	IC50	nM	22
946	3203308	CHEMBL1102983	Inhibition of human recombinant GSK3-beta assessed as [gamma33]ATP transfer to biotinylated CREB-peptide substrate after 1 hr by scintillation counting	B	COc1ccc(C2=C(c3cn(C)c4ccccc34)C(=O)NC2=O)cc1OC	CHEMBL1087242	=	nM	6.6	CHEMBL262	Homo sapiens	IC50	nM	6.6
947	3203310	CHEMBL1102983	Inhibition of human recombinant GSK3-beta assessed as [gamma33]ATP transfer to biotinylated CREB-peptide substrate after 1 hr by scintillation counting	B	COc1ccc(C2=C(c3cn(C)c4ccccc34)C(=O)NC2=O)c(OC)c1	CHEMBL1088149	=	nM	2.4	CHEMBL262	Homo sapiens	IC50	nM	2.4
948	3203312	CHEMBL1102983	Inhibition of human recombinant GSK3-beta assessed as [gamma33]ATP transfer to biotinylated CREB-peptide substrate after 1 hr by scintillation counting	B	Cn1cc(C2=C(c3cccc(N)c3)C(=O)NC2=O)c2ccccc21	CHEMBL54547	=	nM	1.8	CHEMBL262	Homo sapiens	IC50	nM	1.8
949	3203314	CHEMBL1102983	Inhibition of human recombinant GSK3-beta assessed as [gamma33]ATP transfer to biotinylated CREB-peptide substrate after 1 hr by scintillation counting	B	Cn1cc(C2=C(c3ccccc3Cl)C(=O)NC2=O)c2ccccc21	CHEMBL431933	=	nM	3.6	CHEMBL262	Homo sapiens	IC50	nM	3.6
950	3203315	CHEMBL1102983	Inhibition of human recombinant GSK3-beta assessed as [gamma33]ATP transfer to biotinylated CREB-peptide substrate after 1 hr by scintillation counting	B	O=C1Cc2c([nH]c3ccccc23)-c2ccccc2N1	CHEMBL430574	=	nM	100	CHEMBL262	Homo sapiens	IC50	nM	100
951	3203316	CHEMBL1102983	Inhibition of human recombinant GSK3-beta assessed as [gamma33]ATP transfer to biotinylated CREB-peptide substrate after 1 hr by scintillation counting	B	CN(C)c1nc2ccc1CCCN1C=C(C3=C(C(=O)NC3=O)c3cn(c4ccccc34)CCC2)N2C=CC=CC12	CHEMBL1087499	=	nM	7	CHEMBL262	Homo sapiens	IC50	nM	7
952	3203339	CHEMBL1102983	Inhibition of human recombinant GSK3-beta assessed as [gamma33]ATP transfer to biotinylated CREB-peptide substrate after 1 hr by scintillation counting	B	CN(C)C[C@H]1CCn2c(c(C3=C(c4cn(C)c5ccccc45)C(=O)NC3=O)c3ccccc32)C1	CHEMBL26501	=	nM	20	CHEMBL262	Homo sapiens	IC50	nM	20
953	3203341	CHEMBL1102983	Inhibition of human recombinant GSK3-beta assessed as [gamma33]ATP transfer to biotinylated CREB-peptide substrate after 1 hr by scintillation counting	B	Cn1cc(C2=C(c3c4n(c5ccccc35)CCN(C(N)=S)C4)C(=O)NC2=O)c2ccccc21	CHEMBL1088724	=	nM	10	CHEMBL262	Homo sapiens	IC50	nM	10
954	3203343	CHEMBL1102983	Inhibition of human recombinant GSK3-beta assessed as [gamma33]ATP transfer to biotinylated CREB-peptide substrate after 1 hr by scintillation counting	B	Nc1nc(NCCNc2ncc(-c3ncc[nH]3)c(-c3ccc(Cl)cc3Cl)n2)ccc1[N+](=O)[O-]	CHEMBL1080901	=	nM	0.56	CHEMBL262	Homo sapiens	IC50	nM	0.56
955	3203344	CHEMBL1102983	Inhibition of human recombinant GSK3-beta assessed as [gamma33]ATP transfer to biotinylated CREB-peptide substrate after 1 hr by scintillation counting	B	O=C1NC(=O)C(c2ccccc2[N+](=O)[O-])=C1Nc1ccc(O)c(Cl)c1	CHEMBL322970	=	nM	77	CHEMBL262	Homo sapiens	IC50	nM	77
956	3210395	CHEMBL1109430	Inhibition of GSK3-beta after 1 hr	B	O=C(Nc1cccc(-c2cn3ccnc3c(NCc3ccncc3)n2)c1)Nc1cccc(C(F)(F)F)c1	CHEMBL1081198	=	nM	50000	CHEMBL262	Homo sapiens	IC50	uM	50
957	3251251	CHEMBL1107906	Inhibition of GSK3-beta	B	Cn1cc(/C=C2\Oc3cccc(O)c3C2=O)c2c(-c3ccc(C(=O)NCCO)cc3)ccnc21	CHEMBL1092754	=	nM	5.9	CHEMBL262	Homo sapiens	IC50	nM	5.9
958	3253934	CHEMBL1111594	Inhibition of human recombinant GSK3-beta by kinetic assay	B	CCCC(=O)Nc1n[nH]c2cc(-c3ccc(O)cc3)c(Br)cc12	CHEMBL1093747	=	nM	70	CHEMBL262	Homo sapiens	IC50	uM	0.07
959	3253935	CHEMBL1111594	Inhibition of human recombinant GSK3-beta by kinetic assay	B	CCCC(=O)Nc1n[nH]c2cc(Cl)c(-c3ccccc3)cc12	CHEMBL1095040	=	nM	80	CHEMBL262	Homo sapiens	IC50	uM	0.08
960	3253936	CHEMBL1111594	Inhibition of human recombinant GSK3-beta by kinetic assay	B	CCCC(=O)Nc1n[nH]c2cc(Cl)c(-c3ccc(O)cc3)cc12	CHEMBL1095366	=	nM	80	CHEMBL262	Homo sapiens	IC50	uM	0.08
961	3253937	CHEMBL1111594	Inhibition of human recombinant GSK3-beta by kinetic assay	B	CCCC(=O)Nc1n[nH]c2cc(Cl)c(-c3ccoc3)cc12	CHEMBL1077218	=	nM	30	CHEMBL262	Homo sapiens	IC50	uM	0.03
962	3253938	CHEMBL1111594	Inhibition of human recombinant GSK3-beta by kinetic assay	B	CCCC(=O)Nc1n[nH]c2cc(Cl)c(-c3ccc(F)cc3)cc12	CHEMBL1091082	=	nM	130	CHEMBL262	Homo sapiens	IC50	uM	0.13
963	3253939	CHEMBL1111594	Inhibition of human recombinant GSK3-beta by kinetic assay	B	CCCC(=O)Nc1n[nH]c2cc(-c3ccc(O)cc3)ccc12	CHEMBL1082237	=	nM	22000	CHEMBL262	Homo sapiens	IC50	uM	22
964	3253940	CHEMBL1111594	Inhibition of human recombinant GSK3-beta by kinetic assay	B	CCCC(=O)Nc1n[nH]c2cc(-c3ccccc3)ccc12	CHEMBL1086174	=	nM	390	CHEMBL262	Homo sapiens	IC50	uM	0.39
965	3253941	CHEMBL1111594	Inhibition of human recombinant GSK3-beta by kinetic assay	B	CCCC(=O)Nc1n[nH]c2cc(-c3cc(F)cc(F)c3)ccc12	CHEMBL1095038	=	nM	2700	CHEMBL262	Homo sapiens	IC50	uM	2.7
966	3253942	CHEMBL1111594	Inhibition of human recombinant GSK3-beta by kinetic assay	B	CCCC(=O)Nc1n[nH]c2cc(-c3cccnc3)ccc12	CHEMBL1085918	=	nM	5900	CHEMBL262	Homo sapiens	IC50	uM	5.9
967	3253947	CHEMBL1111593	Inhibition of GSK3-beta assessed as tau phosphorylation	B	O=C(Nc1ccccc1)Nc1n[nH]c2cc(Cl)c(-c3ccccc3)cc12	CHEMBL1092134	=	nM	270	CHEMBL262	Homo sapiens	IC50	nM	270
968	3269095	CHEMBL1109955	Inhibition of GSK3-beta phosphorylation in human BT474 cells	B	CCn1c(-c2nonc2N)nc2c(C#CC(C)(C)O)ncc(OC[C@H]3CCCNC3)c21	CHEMBL494089	=	nM	138	CHEMBL262	Homo sapiens	IC50	nM	138
969	3269096	CHEMBL1109955	Inhibition of GSK3-beta phosphorylation in human BT474 cells	B	CCn1c(-c2nonc2N)nc2c(C#CC(C)(C)O)nc(CCN)cc21	CHEMBL1095624	=	nM	4000	CHEMBL262	Homo sapiens	IC50	nM	4000
970	3269097	CHEMBL1109955	Inhibition of GSK3-beta phosphorylation in human BT474 cells	B	CCn1c(-c2nonc2N)nc2c(C#CC(C)(C)O)nc(CN)cc21	CHEMBL1098241	=	nM	1020	CHEMBL262	Homo sapiens	IC50	nM	1020
971	3269098	CHEMBL1109955	Inhibition of GSK3-beta phosphorylation in human BT474 cells	B	CCn1c(-c2nonc2N)nc2c(C#CC(C)(C)O)nc(CCCN)cc21	CHEMBL1097974	=	nM	13200	CHEMBL262	Homo sapiens	IC50	nM	13200
972	3269099	CHEMBL1109955	Inhibition of GSK3-beta phosphorylation in human BT474 cells	B	CCn1c(-c2nonc2N)nc2c(C#CC(C)(C)O)nc(CNC)cc21	CHEMBL1098316	=	nM	303	CHEMBL262	Homo sapiens	IC50	nM	303
973	3269100	CHEMBL1109955	Inhibition of GSK3-beta phosphorylation in human BT474 cells	B	CCn1c(-c2nonc2N)nc2c(C#CC(C)(C)O)nc(CN(C)C)cc21	CHEMBL1099290	=	nM	375	CHEMBL262	Homo sapiens	IC50	nM	375
974	3269101	CHEMBL1109955	Inhibition of GSK3-beta phosphorylation in human BT474 cells	B	CCn1c(-c2nonc2N)nc2c(C#CC(C)(C)O)nc(OCCN)cc21	CHEMBL1096291	=	nM	1140	CHEMBL262	Homo sapiens	IC50	nM	1140
975	3269102	CHEMBL1109955	Inhibition of GSK3-beta phosphorylation in human BT474 cells	B	CCn1c(-c2nonc2N)nc2c(C#CC(C)(C)O)nc(CN3CCCC3)cc21	CHEMBL1096290	=	nM	2700	CHEMBL262	Homo sapiens	IC50	nM	2700
976	3269103	CHEMBL1109955	Inhibition of GSK3-beta phosphorylation in human BT474 cells	B	CCn1c(-c2nonc2N)nc2c(C#CC(C)(C)O)nc(OCCCCN)cc21	CHEMBL1096636	=	nM	30000	CHEMBL262	Homo sapiens	IC50	nM	30000
977	3269104	CHEMBL1109955	Inhibition of GSK3-beta phosphorylation in human BT474 cells	B	CCn1c(-c2nonc2N)nc2c(C#CC(C)(C)O)nc(OCCCN)cc21	CHEMBL1096292	=	nM	30000	CHEMBL262	Homo sapiens	IC50	nM	30000
978	3269105	CHEMBL1109955	Inhibition of GSK3-beta phosphorylation in human BT474 cells	B	CCn1c(-c2nonc2N)nc2c(C#CC(C)(C)O)nc(OCCNC)cc21	CHEMBL1098943	=	nM	2600	CHEMBL262	Homo sapiens	IC50	nM	2600
979	3269106	CHEMBL1109955	Inhibition of GSK3-beta phosphorylation in human BT474 cells	B	CCn1c(-c2nonc2N)nc2c(C#CC(C)(C)O)nc(OC[C@@H](C)N)cc21	CHEMBL1098944	=	nM	400	CHEMBL262	Homo sapiens	IC50	nM	400
980	3269107	CHEMBL1109955	Inhibition of GSK3-beta phosphorylation in human BT474 cells	B	CCn1c(-c2nonc2N)nc2c(C#CC(C)(C)O)nc(OC[C@H](C)N)cc21	CHEMBL1099281	=	nM	1210	CHEMBL262	Homo sapiens	IC50	nM	1210
981	3269108	CHEMBL1109955	Inhibition of GSK3-beta phosphorylation in human BT474 cells	B	CCn1c(-c2nonc2N)nc2c(C#CC(C)(C)O)nc(OC[C@H](N)c3ccccc3)cc21	CHEMBL1096634	=	nM	1110	CHEMBL262	Homo sapiens	IC50	nM	1110
982	3269109	CHEMBL1109955	Inhibition of GSK3-beta phosphorylation in human BT474 cells	B	CCn1c(-c2nonc2N)nc2c(C#CC(C)(C)O)nc(OC[C@@H](N)c3ccccc3)cc21	CHEMBL1096626	=	nM	1040	CHEMBL262	Homo sapiens	IC50	nM	1040
983	3269110	CHEMBL1109955	Inhibition of GSK3-beta phosphorylation in human BT474 cells	B	CCn1c(-c2nonc2N)nc2c(C#CC(C)(C)O)nc(OC[C@H](N)Cc3ccccc3)cc21	CHEMBL1098938	=	nM	80	CHEMBL262	Homo sapiens	IC50	nM	80
984	3269111	CHEMBL1109955	Inhibition of GSK3-beta phosphorylation in human BT474 cells	B	CCn1c(-c2nonc2N)nc2c(C#CC(C)(C)O)nc(OC[C@@H](N)Cc3ccccc3)cc21	CHEMBL1098939	=	nM	310	CHEMBL262	Homo sapiens	IC50	nM	310
985	3269112	CHEMBL1109955	Inhibition of GSK3-beta phosphorylation in human BT474 cells	B	CCn1c(-c2nonc2N)nc2c(C#CC(C)(C)O)nc(O[C@@H](CN)c3ccccc3)cc21	CHEMBL1099276	=	nM	40	CHEMBL262	Homo sapiens	IC50	nM	40
986	3269113	CHEMBL1109955	Inhibition of GSK3-beta phosphorylation in human BT474 cells	B	CCn1c(-c2nonc2N)nc2c(C#CC(C)(C)O)nc(O[C@H](CN)c3ccccc3)cc21	CHEMBL1099296	=	nM	190	CHEMBL262	Homo sapiens	IC50	nM	190
987	3269114	CHEMBL1109955	Inhibition of GSK3-beta phosphorylation in human BT474 cells	B	CCn1c(-c2nonc2N)nc2c(C#CC(C)(C)O)nc(O[C@@H](CCN)c3ccccc3)cc21	CHEMBL1099297	=	nM	41	CHEMBL262	Homo sapiens	IC50	nM	41
988	3269115	CHEMBL1109955	Inhibition of GSK3-beta phosphorylation in human BT474 cells	B	CCn1c(-c2nonc2N)nc2c(C#CC(C)(C)O)nc(O[C@H](CCN)c3ccccc3)cc21	CHEMBL1099298	=	nM	1570	CHEMBL262	Homo sapiens	IC50	nM	1570
989	3316561	CHEMBL1120689	Inhibition of GSK3-beta	B	O=C1NC(=O)C(c2cnc3ccccn23)=C1c1cn2c3c(cccc13)CN(C(=O)N1CCOCC1)CC2	CHEMBL178737	=	nM	1.3	CHEMBL262	Homo sapiens	IC50	nM	1.3
990	3330411	CHEMBL1167772	Inhibition of GST-tagged full length GSK3-beta assessed as inhibition of ATP consumption after 60 mins by luminescence assay	B	Cn1cncc1CNC(=O)c1ccc2cc(-c3n[nH]cc3-c3ccccc3)[nH]c2c1	CHEMBL1164177	=	nM	540	CHEMBL262	Homo sapiens	IC50	uM	0.54
991	3330412	CHEMBL1167772	Inhibition of GST-tagged full length GSK3-beta assessed as inhibition of ATP consumption after 60 mins by luminescence assay	B	Cn1nccc1CNC(=O)c1ccc2cc(-c3n[nH]cc3-c3ccccc3)[nH]c2c1	CHEMBL1164262	=	nM	1260	CHEMBL262	Homo sapiens	IC50	uM	1.26
992	3330413	CHEMBL1167772	Inhibition of GST-tagged full length GSK3-beta assessed as inhibition of ATP consumption after 60 mins by luminescence assay	B	Cc1oncc1CNC(=O)c1ccc2cc(-c3n[nH]cc3-c3ccccc3)[nH]c2c1	CHEMBL1164264	=	nM	2290	CHEMBL262	Homo sapiens	IC50	uM	2.29
993	3330414	CHEMBL1167772	Inhibition of GST-tagged full length GSK3-beta assessed as inhibition of ATP consumption after 60 mins by luminescence assay	B	CC(C)CN(C)C(=O)c1ccc2cc(-c3n[nH]cc3-c3ccccc3)[nH]c2c1	CHEMBL1164353	=	nM	6760	CHEMBL262	Homo sapiens	IC50	uM	6.76
994	3344654	CHEMBL1168344	Inhibition of GSK3-beta assessed as inhibition of [33Pi] incorporation after 80 mins by microplate scintillation counting	B	CN1CCN(c2ccc(NC(=O)c3ccc4c(c3)/C(=C3/Nc5ccccc5C3=O)C(=O)N4)cc2)CC1	CHEMBL1164526	=	nM	100	CHEMBL262	Homo sapiens	IC50	uM	0.1
995	3354417	CHEMBL1173990	Inhibition of GSK3-beta at 10 uM by mobility shift assay	B	c1ccc(-c2cnc3cnc(-c4ccncc4)cn23)cc1	CHEMBL1170317	=	nM	3100	CHEMBL262	Homo sapiens	IC50	uM	3.1
996	3354418	CHEMBL1173990	Inhibition of GSK3-beta at 10 uM by mobility shift assay	B	c1ccc2c(-c3cnc4cnc(-c5cn[nH]c5)cn34)c[nH]c2c1	CHEMBL1170126	=	nM	5900	CHEMBL262	Homo sapiens	IC50	uM	5.9
997	3375335	CHEMBL1211213	Inhibition of human GSK3-beta	B	CN[C@@H]1C[C@H]2O[C@@](C)([C@@H]1OC)n1c3ccccc3c3c4c(c5c6ccccc6n2c5c31)C(=O)NC4	CHEMBL388978	=	nM	5	CHEMBL262	Homo sapiens	IC50	uM	0.005
998	3375337	CHEMBL1211213	Inhibition of human GSK3-beta	B	CCCCC(=O)Nc1ncnc2[nH]c(-c3cccc(C#N)c3)nc12	CHEMBL1210476	=	nM	1220	CHEMBL262	Homo sapiens	IC50	uM	1.22
999	3375338	CHEMBL1211213	Inhibition of human GSK3-beta	B	O=C(Nc1ncnc2[nH]c(-c3ccc4ccccc4c3)nc12)C1CC1	CHEMBL1210406	=	nM	169	CHEMBL262	Homo sapiens	IC50	uM	0.169
1000	3375339	CHEMBL1211213	Inhibition of human GSK3-beta	B	N#Cc1cccc(-c2nc3c(NC(=O)C4CC4)ncnc3[nH]2)c1	CHEMBL1210405	=	nM	781	CHEMBL262	Homo sapiens	IC50	uM	0.781
1001	3375340	CHEMBL1211213	Inhibition of human GSK3-beta	B	O=C(Nc1ncnc2[nH]c(-c3cccc(Cl)c3)nc12)C1CC1	CHEMBL1210310	=	nM	365	CHEMBL262	Homo sapiens	IC50	uM	0.365
1002	3375341	CHEMBL1211213	Inhibition of human GSK3-beta	B	N#Cc1cccc(-c2nc3c(Nc4ccccc4)ncnc3[nH]2)c1	CHEMBL1210236	=	nM	26	CHEMBL262	Homo sapiens	IC50	uM	0.026
1003	3375342	CHEMBL1211213	Inhibition of human GSK3-beta	B	c1ccc(Nc2ncnc3[nH]c(-c4ccccc4)nc23)cc1	CHEMBL1210175	=	nM	16	CHEMBL262	Homo sapiens	IC50	uM	0.016
1004	3420218	CHEMBL1226912	Inhibition of GSK3-beta	B	O=C1NCCc2[nH]c(-c3ccncc3)cc21	CHEMBL225519	=	nM	220	CHEMBL262	Homo sapiens	IC50	nM	220
1005	3446552	CHEMBL1249814	Inhibition of His-tagged human GSK3b expressed in Sf21 cells	B	Cn1cc(C2=C(c3cn(CCCSC(=N)N)c4ccccc34)C(=O)NC2=O)c2ccccc21	CHEMBL6291	=	nM	38	CHEMBL262	Homo sapiens	IC50	nM	38
1006	3447551	CHEMBL1249829	Inhibition of GSK3-beta	B	NC1=NC(=O)/C(=C2\CCNC(=O)c3[nH]c(Br)cc32)N1	CHEMBL361708	=	nM	10	CHEMBL262	Homo sapiens	IC50	uM	0.01
1007	3447552	CHEMBL1249829	Inhibition of GSK3-beta	B	O=C1Cc2c([nH]c3ccc(Br)cc23)-c2ccccc2N1	CHEMBL296586	=	nM	23	CHEMBL262	Homo sapiens	IC50	uM	0.023
1008	3447553	CHEMBL1249829	Inhibition of GSK3-beta	B	O=C1Cc2c([nH]c3ccc([N+](=O)[O-])cc23)-c2ccccc2N1	CHEMBL50894	=	nM	4	CHEMBL262	Homo sapiens	IC50	uM	0.004
1009	3447554	CHEMBL1249829	Inhibition of GSK3-beta	B	O=C1Cc2c([nH]c3ccc(Br)cc23)-c2ncccc2N1	CHEMBL336961	=	nM	18	CHEMBL262	Homo sapiens	IC50	uM	0.018
1010	3447555	CHEMBL1249829	Inhibition of GSK3-beta	B	O=Nc1c(-c2c(O)[nH]c3ccccc23)[nH]c2ccccc12	CHEMBL126077	=	nM	22	CHEMBL262	Homo sapiens	IC50	uM	0.022
1011	3447556	CHEMBL1249829	Inhibition of GSK3-beta	B	Cn1sc(=O)n(Cc2ccccc2)c1=O	CHEMBL284861	=	nM	2000	CHEMBL262	Homo sapiens	IC50	uM	2
1012	3447557	CHEMBL1249829	Inhibition of GSK3-beta	B	Ic1cccc(CSc2nnc(-c3ccncc3)o2)c1	CHEMBL288064	=	nM	390	CHEMBL262	Homo sapiens	IC50	uM	0.39
1013	3447558	CHEMBL1249829	Inhibition of GSK3-beta	B	Nc1nc(NCCNc2ncc(-c3ncc[nH]3)c(-c3ccc(Cl)cc3Cl)n2)ccc1[N+](=O)[O-]	CHEMBL1080901	=	nM	0.58	CHEMBL262	Homo sapiens	IC50	uM	0.00058
1014	3447559	CHEMBL1249829	Inhibition of GSK3-beta	B	Cc1cnc(-c2cnc(NCCNc3ccc(C#N)cn3)nc2-c2ccc(Cl)cc2Cl)[nH]1	CHEMBL412142	=	nM	7	CHEMBL262	Homo sapiens	IC50	uM	0.007
1015	3447560	CHEMBL1249829	Inhibition of GSK3-beta	B	COc1ccc(CNC(=O)Nc2ncc([N+](=O)[O-])s2)cc1	CHEMBL259850	=	nM	104	CHEMBL262	Homo sapiens	IC50	uM	0.104
1016	3447561	CHEMBL1249829	Inhibition of GSK3-beta	B	CCN1CCOCCn2cc(c3ccccc32)C2=C(C(=O)NC2=O)c2cn(c3ccccc23)CCOCC1	CHEMBL103055	=	nM	18	CHEMBL262	Homo sapiens	IC50	uM	0.018
1017	3447562	CHEMBL1249829	Inhibition of GSK3-beta	B	O=C1NC(=O)C2=C1c1cn(c3ncccc13)CCOCCOCCOCCOCCn1cc2c2cccnc21	CHEMBL337642	=	nM	34	CHEMBL262	Homo sapiens	IC50	uM	0.034
1018	3447563	CHEMBL1249829	Inhibition of GSK3-beta	B	O=C1NC(=O)C2=C1c1cn(c3ncccc13)CCCc1ccc(s1)CCCn1cc2c2cccnc21	CHEMBL1241659	=	nM	36	CHEMBL262	Homo sapiens	IC50	uM	0.036
1019	3447564	CHEMBL1249829	Inhibition of GSK3-beta	B	CN(C)CCCn1cc(C2=C(c3c[nH]c4ccccc34)C(=O)NC2=O)c2ccccc21	CHEMBL7463	=	nM	190	CHEMBL262	Homo sapiens	IC50	uM	0.19
1020	3447565	CHEMBL1249829	Inhibition of GSK3-beta	B	Cn1cc(C2=C(c3cn(CCCSC(=N)N)c4ccccc34)C(=O)NC2=O)c2ccccc21	CHEMBL6291	=	nM	3	CHEMBL262	Homo sapiens	IC50	uM	0.003
1021	3447566	CHEMBL1249829	Inhibition of GSK3-beta	B	O=C1NC(=O)C(c2cccc(Cl)c2)=C1Nc1ccc(Cl)c(C(=O)O)c1	CHEMBL156987	=	nM	160	CHEMBL262	Homo sapiens	IC50	uM	0.16
1022	3447567	CHEMBL1249829	Inhibition of GSK3-beta	B	Nc1nonc1-n1nnc(-c2n[nH]c(-c3ccncc3)n2)c1CN1CCCCC1	CHEMBL326705	=	nM	280	CHEMBL262	Homo sapiens	IC50	uM	0.28
1023	3447568	CHEMBL1249829	Inhibition of GSK3-beta	B	Nc1cccc(-c2cc3c(Oc4cccc(O)c4)ncnc3[nH]2)c1	CHEMBL405759	=	nM	30	CHEMBL262	Homo sapiens	IC50	uM	0.03
1024	3447569	CHEMBL1249829	Inhibition of GSK3-beta	B	COc1cccc(-n2ncc3c(N/N=C/c4ccncc4)ncnc32)c1	CHEMBL306865	=	nM	16	CHEMBL262	Homo sapiens	IC50	uM	0.016
1025	3447570	CHEMBL1249829	Inhibition of GSK3-beta	B	O=C(CCl)c1cc(Br)c(Br)s1	CHEMBL142711	=	nM	1000	CHEMBL262	Homo sapiens	IC50	uM	1
1026	3462974	CHEMBL1251306	Inhibition of GSK3-beta after 30 mins by luminescence assay	B	Cn1cc(C2=C(c3ccc(Cl)cc3Cl)C(=O)NC2=O)c2ccccc21	CHEMBL102714	=	nM	92	CHEMBL262	Homo sapiens	IC50	nM	92
1027	3462975	CHEMBL1251306	Inhibition of GSK3-beta after 30 mins by luminescence assay	B	Cc1[nH]c2ccccc2c1C1=C(NCCc2ccc(F)cc2)C(=O)N(C)C1=O	CHEMBL1254896	=	nM	53	CHEMBL262	Homo sapiens	IC50	nM	53
1028	3523907	CHEMBL1273645	Inhibition of GSK3-beta	B	CC(C)c1n[nH]c(Cl)c1-c1ccnc(Nc2ccc(N3CCC(N(C)C)CC3)cn2)n1	CHEMBL1272116	=	nM	9600	CHEMBL262	Homo sapiens	IC50	uM	9.6
1029	3527006	CHEMBL1274136	Inhibition of GSK3-beta	B	NC(=O)c1cc(-c2ccnc(N)n2)[nH]c1-c1ccccc1	CHEMBL1270230	=	nM	1390	CHEMBL262	Homo sapiens	IC50	uM	1.39
1030	5116436	CHEMBL1640851	Inhibition of recombinant GSK3-beta Z'-LYTE kinase assay kit method	B	O=C1NC(=O)/C(=C/c2ccc(OCc3ccccc3)c(OCc3ccccc3)c2)N1	CHEMBL1630431	=	nM	1378	CHEMBL262	Homo sapiens	IC50	nM	1378
1031	5116439	CHEMBL1640851	Inhibition of recombinant GSK3-beta Z'-LYTE kinase assay kit method	B	Oc1ccc(Nc2ncnc3[nH]cnc23)cc1CN(CCCl)CCCl	CHEMBL1630434	=	nM	10.8	CHEMBL262	Homo sapiens	IC50	nM	10.8
1032	5116441	CHEMBL1640851	Inhibition of recombinant GSK3-beta Z'-LYTE kinase assay kit method	B	CSc1nc(N[C@@H]2O[C@H](CO)[C@@H](O)[C@H](O)[C@H]2O)c(Cl)c(=O)[nH]1	CHEMBL1630436	=	nM	2400	CHEMBL262	Homo sapiens	IC50	nM	2400
1033	5116443	CHEMBL1640851	Inhibition of recombinant GSK3-beta Z'-LYTE kinase assay kit method	B	COc1ccc(-c2c3c(nc4nc(SCCc5ccccc5)nc(N)c24)CCCC3)cc1OC	CHEMBL1630438	=	nM	4700	CHEMBL262	Homo sapiens	IC50	nM	4700
1034	5116448	CHEMBL1640851	Inhibition of recombinant GSK3-beta Z'-LYTE kinase assay kit method	B	COc1cc(/C=C2/NC(=O)NC2=O)cc(OC)c1OC	CHEMBL1630442	=	nM	214	CHEMBL262	Homo sapiens	IC50	nM	214
1035	5116451	CHEMBL1640851	Inhibition of recombinant GSK3-beta Z'-LYTE kinase assay kit method	B	O=C(O)CCN(CCC(=O)O)c1ccc(/C=C2\SC(=S)NC2=O)cc1	CHEMBL1630445	=	nM	263	CHEMBL262	Homo sapiens	IC50	nM	263
1036	5116452	CHEMBL1640851	Inhibition of recombinant GSK3-beta Z'-LYTE kinase assay kit method	B	COc1cc(-c2cc(-c3cc(C)cc(Cl)c3O)nc3ncnc(N)c23)ccc1O	CHEMBL1630446	=	nM	113	CHEMBL262	Homo sapiens	IC50	nM	113
1037	5116454	CHEMBL1640851	Inhibition of recombinant GSK3-beta Z'-LYTE kinase assay kit method	B	COc1ccc(/C=C2\SC(=O)NC2=O)cc1S(=O)(=O)O	CHEMBL1630448	=	nM	537	CHEMBL262	Homo sapiens	IC50	nM	537
1038	5116456	CHEMBL1640851	Inhibition of recombinant GSK3-beta Z'-LYTE kinase assay kit method	B	COC(=O)C(=O)c1c(C(=O)OC)nc2n[nH]c(=N)n2c1-c1ccc(O)c(OC)c1	CHEMBL1630449	=	nM	2456	CHEMBL262	Homo sapiens	IC50	nM	2456
1039	5116458	CHEMBL1640851	Inhibition of recombinant GSK3-beta Z'-LYTE kinase assay kit method	B	COc1ccc(-c2cc(-c3ccc(F)cc3)[nH]c(=O)c2O)cc1	CHEMBL1630451	=	nM	325	CHEMBL262	Homo sapiens	IC50	nM	325
1040	5116459	CHEMBL1640851	Inhibition of recombinant GSK3-beta Z'-LYTE kinase assay kit method	B	Cc1ccc(Nc2nnc(-c3ccc([N+](=O)[O-])cc3)o2)cc1Cl	CHEMBL1630452	=	nM	17	CHEMBL262	Homo sapiens	IC50	nM	17
1041	5116462	CHEMBL1640851	Inhibition of recombinant GSK3-beta Z'-LYTE kinase assay kit method	B	COc1cc(/C=C2\NC(=O)NC2=O)ccc1OCC(=O)C1CCOCC1	CHEMBL1630453	=	nM	1975	CHEMBL262	Homo sapiens	IC50	nM	1975
1042	5116463	CHEMBL1640851	Inhibition of recombinant GSK3-beta Z'-LYTE kinase assay kit method	B	O=C1NC(=O)/C(=C/c2cccc3c2OCO3)N1	CHEMBL1288549	=	nM	138	CHEMBL262	Homo sapiens	IC50	nM	138
1043	5116465	CHEMBL1640851	Inhibition of recombinant GSK3-beta Z'-LYTE kinase assay kit method	B	COc1ccc(CCN2COc3c([C@@H](C)CCC=C(C)C)ccc(C)c3C2)cc1OC	CHEMBL1630455	=	nM	1270	CHEMBL262	Homo sapiens	IC50	nM	1270
1044	5116468	CHEMBL1640851	Inhibition of recombinant GSK3-beta Z'-LYTE kinase assay kit method	B	O=C1NC(=O)/C(=C/c2ccc(/C=C3/NC(=O)NC3=O)cc2)N1	CHEMBL1630458	=	nM	2810	CHEMBL262	Homo sapiens	IC50	nM	2810
1045	5116470	CHEMBL1640851	Inhibition of recombinant GSK3-beta Z'-LYTE kinase assay kit method	B	O[C@]12C=C(c3[nH]ccc4c5ccccc5nc3-4)[C@@H]3CCN(CCCC/C=C\CC1)C[C@@]31C[C@@H]3/C=C\CCCCN3[C@H]12	CHEMBL326531	=	nM	8400	CHEMBL262	Homo sapiens	IC50	nM	8400
1046	5116471	CHEMBL1640851	Inhibition of recombinant GSK3-beta Z'-LYTE kinase assay kit method	B	c1ccc(Nc2nnc(-c3ccccc3)o2)cc1	CHEMBL1630460	=	nM	980	CHEMBL262	Homo sapiens	IC50	nM	980
1047	5116473	CHEMBL1640851	Inhibition of recombinant GSK3-beta Z'-LYTE kinase assay kit method	B	FC(F)(F)c1ccc(-c2nnc(Nc3ccccc3)o2)cc1	CHEMBL1630462	=	nM	632	CHEMBL262	Homo sapiens	IC50	nM	632
1048	5116476	CHEMBL1640851	Inhibition of recombinant GSK3-beta Z'-LYTE kinase assay kit method	B	CS(=O)(=O)c1ccc(-c2nnc(Nc3ccccc3)o2)cc1	CHEMBL1630464	=	nM	439	CHEMBL262	Homo sapiens	IC50	nM	439
1049	5116478	CHEMBL1640851	Inhibition of recombinant GSK3-beta Z'-LYTE kinase assay kit method	B	N#Cc1ccc(-c2nnc(Nc3ccccc3)o2)cc1	CHEMBL1630466	=	nM	247	CHEMBL262	Homo sapiens	IC50	nM	247
1050	5116479	CHEMBL1640851	Inhibition of recombinant GSK3-beta Z'-LYTE kinase assay kit method	B	O=[N+]([O-])c1ccc(-c2nnc(Nc3ccccc3)o2)cc1	CHEMBL1630467	=	nM	209	CHEMBL262	Homo sapiens	IC50	nM	209
1051	5116486	CHEMBL1640851	Inhibition of recombinant GSK3-beta Z'-LYTE kinase assay kit method	B	CSc1ccc(-c2nnc(Nc3ccc(Cl)cc3)o2)cc1	CHEMBL1630474	=	nM	855	CHEMBL262	Homo sapiens	IC50	nM	855
1052	5116487	CHEMBL1640851	Inhibition of recombinant GSK3-beta Z'-LYTE kinase assay kit method	B	CS(=O)(=O)c1ccc(-c2nnc(Nc3ccc(Cl)cc3)o2)cc1	CHEMBL1630475	=	nM	671	CHEMBL262	Homo sapiens	IC50	nM	671
1053	5116489	CHEMBL1640851	Inhibition of recombinant GSK3-beta Z'-LYTE kinase assay kit method	B	N#Cc1ccc(-c2nnc(Nc3ccc(Cl)cc3)o2)cc1	CHEMBL1630477	=	nM	719	CHEMBL262	Homo sapiens	IC50	nM	719
1054	5116490	CHEMBL1640851	Inhibition of recombinant GSK3-beta Z'-LYTE kinase assay kit method	B	O=[N+]([O-])c1ccc(-c2nnc(Nc3ccc(Cl)cc3)o2)cc1	CHEMBL1630478	=	nM	811	CHEMBL262	Homo sapiens	IC50	nM	811
1055	5116494	CHEMBL1640851	Inhibition of recombinant GSK3-beta Z'-LYTE kinase assay kit method	B	COc1ccc(Nc2nnc(-c3ccc(Cl)cc3)o2)cc1	CHEMBL1630482	=	nM	534	CHEMBL262	Homo sapiens	IC50	nM	534
1056	5116495	CHEMBL1640851	Inhibition of recombinant GSK3-beta Z'-LYTE kinase assay kit method	B	COc1ccc(Nc2nnc(-c3ccc(C(F)(F)F)cc3)o2)cc1	CHEMBL1630483	=	nM	53	CHEMBL262	Homo sapiens	IC50	nM	53
1057	5116496	CHEMBL1640851	Inhibition of recombinant GSK3-beta Z'-LYTE kinase assay kit method	B	COc1ccc(Nc2nnc(-c3ccc(C)cc3)o2)cc1	CHEMBL1630484	=	nM	805	CHEMBL262	Homo sapiens	IC50	nM	805
1058	5116498	CHEMBL1640851	Inhibition of recombinant GSK3-beta Z'-LYTE kinase assay kit method	B	COc1ccc(Nc2nnc(-c3ccc(S(C)(=O)=O)cc3)o2)cc1	CHEMBL1630486	=	nM	314	CHEMBL262	Homo sapiens	IC50	nM	314
1059	5116500	CHEMBL1640851	Inhibition of recombinant GSK3-beta Z'-LYTE kinase assay kit method	B	COc1ccc(Nc2nnc(-c3ccc(C#N)cc3)o2)cc1	CHEMBL1630487	=	nM	18	CHEMBL262	Homo sapiens	IC50	nM	18
1060	5116501	CHEMBL1640851	Inhibition of recombinant GSK3-beta Z'-LYTE kinase assay kit method	B	COc1ccc(Nc2nnc(-c3ccc([N+](=O)[O-])cc3)o2)cc1	CHEMBL1630488	=	nM	7	CHEMBL262	Homo sapiens	IC50	nM	7
1061	5116502	CHEMBL1640851	Inhibition of recombinant GSK3-beta Z'-LYTE kinase assay kit method	B	COc1ccc(Nc2nnc(-c3ccc(OC)cc3)o2)cc1	CHEMBL1630489	=	nM	662	CHEMBL262	Homo sapiens	IC50	nM	662
1062	5116503	CHEMBL1640851	Inhibition of recombinant GSK3-beta Z'-LYTE kinase assay kit method	B	O=[N+]([O-])c1ccc(Nc2nnc(-c3ccc([N+](=O)[O-])cc3)o2)cc1	CHEMBL1630490	=	nM	710	CHEMBL262	Homo sapiens	IC50	nM	710
1063	5146710	CHEMBL1657318	Inhibition of GSK3-beta	B	CC(C)(O)C(=O)N1CCN(c2ccc(C(F)(F)F)c(C3=C(c4c[nH]c5ccccc45)C(=O)NC3=O)c2)CC1	CHEMBL1650951	=	nM	3	CHEMBL262	Homo sapiens	IC50	nM	3
1064	5201768	CHEMBL1669884	Inhibition of GSK3-beta by luminescent assay	B	O=C1NC(=O)C(c2ccccc2[N+](=O)[O-])=C1Nc1ccc(O)c(Cl)c1	CHEMBL322970	=	nM	90	CHEMBL262	Homo sapiens	IC50	uM	0.09
1065	5201769	CHEMBL1669884	Inhibition of GSK3-beta by luminescent assay	B	O=C1OCC(Cc2ccc(O)cc2)=C1c1ccc(O)cc1	CHEMBL1669585	=	nM	780	CHEMBL262	Homo sapiens	IC50	uM	0.78
1066	5201770	CHEMBL1669884	Inhibition of GSK3-beta by luminescent assay	B	O=C1OCC(Cc2ccc(O)c(O)c2)=C1c1ccc(O)cc1	CHEMBL1669586	=	nM	670	CHEMBL262	Homo sapiens	IC50	uM	0.67
1067	5201771	CHEMBL1669884	Inhibition of GSK3-beta by luminescent assay	B	O=C1OCC(Cc2ccc(O)cc2)=C1c1cc(O)cc(O)c1	CHEMBL1669587	=	nM	4080	CHEMBL262	Homo sapiens	IC50	uM	4.08
1068	5201772	CHEMBL1669884	Inhibition of GSK3-beta by luminescent assay	B	O=C1OCC(Cc2ccc(O)c(O)c2)=C1c1cc(O)cc(O)c1	CHEMBL1669588	=	nM	2260	CHEMBL262	Homo sapiens	IC50	uM	2.26
1069	5203068	CHEMBL1670832	Inhibition of human recombinant GSK3-beta in cell free system after 90 mins	B	COc1cc(O)c2c(c1)/C=C/C[C@@H](O)[C@H](O)C(=O)/C=C\C[C@H](C)OC2=O	CHEMBL1668411	=	nM	18000	CHEMBL262	Homo sapiens	IC50	uM	18
1070	5248897	CHEMBL1685181	Inhibition of human recombinant GSK3-beta expressed in baculovirus infected SF9 cells after 60 mins	B	Cc1cc(-c2cc(-c3ccccc3)[nH]c(=O)n2)ccc1O	CHEMBL501724	=	nM	17.2	CHEMBL262	Homo sapiens	IC50	nM	17.2
1071	5248899	CHEMBL1685181	Inhibition of human recombinant GSK3-beta expressed in baculovirus infected SF9 cells after 60 mins	B	CCN(CC)c1cc(-c2ccncn2)cc(=O)n1C	CHEMBL1682838	=	nM	50.1	CHEMBL262	Homo sapiens	IC50	nM	50.1
1072	5248900	CHEMBL1685181	Inhibition of human recombinant GSK3-beta expressed in baculovirus infected SF9 cells after 60 mins	B	Cn1c(N2CCCCC2)cc(-c2ccncn2)cc1=O	CHEMBL1682839	=	nM	62	CHEMBL262	Homo sapiens	IC50	nM	62
1073	5248901	CHEMBL1685181	Inhibition of human recombinant GSK3-beta expressed in baculovirus infected SF9 cells after 60 mins	B	Cn1c(N2CCOCC2)cc(-c2ccncn2)cc1=O	CHEMBL1682840	=	nM	233	CHEMBL262	Homo sapiens	IC50	nM	233
1074	5248903	CHEMBL1685181	Inhibition of human recombinant GSK3-beta expressed in baculovirus infected SF9 cells after 60 mins	B	COc1ccccc1CCNc1cc(-c2ccncn2)cc(=O)n1C	CHEMBL1682842	=	nM	17.4	CHEMBL262	Homo sapiens	IC50	nM	17.4
1075	5248908	CHEMBL1685181	Inhibition of human recombinant GSK3-beta expressed in baculovirus infected SF9 cells after 60 mins	B	COc1ccccc1CCN(C)c1cc(-c2ccncn2)cc(=O)n1C	CHEMBL1682847	=	nM	133	CHEMBL262	Homo sapiens	IC50	nM	133
1076	5248909	CHEMBL1685181	Inhibition of human recombinant GSK3-beta expressed in baculovirus infected SF9 cells after 60 mins	B	COc1ccccc1C1CCCN(c2cc(-c3ccncn3)cc(=O)n2C)C1	CHEMBL1682848	=	nM	84.1	CHEMBL262	Homo sapiens	IC50	nM	84.1
1077	5248910	CHEMBL1685181	Inhibition of human recombinant GSK3-beta expressed in baculovirus infected SF9 cells after 60 mins	B	COc1ccccc1C1CCN(c2cc(-c3ccncn3)cc(=O)n2C)CC1	CHEMBL1682849	=	nM	51	CHEMBL262	Homo sapiens	IC50	nM	51
1078	5248911	CHEMBL1685181	Inhibition of human recombinant GSK3-beta expressed in baculovirus infected SF9 cells after 60 mins	B	Cn1c(N2CCC(O)(c3ccccc3)CC2)cc(-c2ccncn2)cc1=O	CHEMBL1682850	=	nM	8.5	CHEMBL262	Homo sapiens	IC50	nM	8.5
1079	5248912	CHEMBL1685181	Inhibition of human recombinant GSK3-beta expressed in baculovirus infected SF9 cells after 60 mins	B	COc1ccccc1[C@H]1CN(c2cc(-c3ccncn3)cc(=O)n2C)CCO1	CHEMBL1682851	=	nM	6.1	CHEMBL262	Homo sapiens	IC50	nM	6.1
1080	5248913	CHEMBL1685181	Inhibition of human recombinant GSK3-beta expressed in baculovirus infected SF9 cells after 60 mins	B	COc1ccccc1[C@@H]1CN(c2cc(-c3ccncn3)cc(=O)n2C)CCO1	CHEMBL1682852	=	nM	62.8	CHEMBL262	Homo sapiens	IC50	nM	62.8
1081	5248938	CHEMBL1685187	Inhibition of human GSK3-beta expressed in CHO AA8 cells co-expressing human tau protein after 2 hrs	B	CCN(CC)c1cc(-c2ccncn2)cc(=O)n1C	CHEMBL1682838	=	nM	2210	CHEMBL262	Homo sapiens	IC50	nM	2210
1082	5248942	CHEMBL1685187	Inhibition of human GSK3-beta expressed in CHO AA8 cells co-expressing human tau protein after 2 hrs	B	COc1ccccc1CCNc1cc(-c2ccncn2)cc(=O)n1C	CHEMBL1682842	=	nM	800	CHEMBL262	Homo sapiens	IC50	nM	800
1083	5248947	CHEMBL1685187	Inhibition of human GSK3-beta expressed in CHO AA8 cells co-expressing human tau protein after 2 hrs	B	COc1ccccc1CCN(C)c1cc(-c2ccncn2)cc(=O)n1C	CHEMBL1682847	=	nM	1690	CHEMBL262	Homo sapiens	IC50	nM	1690
1084	5248948	CHEMBL1685187	Inhibition of human GSK3-beta expressed in CHO AA8 cells co-expressing human tau protein after 2 hrs	B	COc1ccccc1C1CCCN(c2cc(-c3ccncn3)cc(=O)n2C)C1	CHEMBL1682848	=	nM	2320	CHEMBL262	Homo sapiens	IC50	nM	2320
1085	5248949	CHEMBL1685187	Inhibition of human GSK3-beta expressed in CHO AA8 cells co-expressing human tau protein after 2 hrs	B	COc1ccccc1C1CCN(c2cc(-c3ccncn3)cc(=O)n2C)CC1	CHEMBL1682849	=	nM	3210	CHEMBL262	Homo sapiens	IC50	nM	3210
1086	5248950	CHEMBL1685187	Inhibition of human GSK3-beta expressed in CHO AA8 cells co-expressing human tau protein after 2 hrs	B	Cn1c(N2CCC(O)(c3ccccc3)CC2)cc(-c2ccncn2)cc1=O	CHEMBL1682850	=	nM	610	CHEMBL262	Homo sapiens	IC50	nM	610
1087	5248951	CHEMBL1685187	Inhibition of human GSK3-beta expressed in CHO AA8 cells co-expressing human tau protein after 2 hrs	B	COc1ccccc1[C@H]1CN(c2cc(-c3ccncn3)cc(=O)n2C)CCO1	CHEMBL1682851	=	nM	840	CHEMBL262	Homo sapiens	IC50	nM	840
1088	5248952	CHEMBL1685187	Inhibition of human GSK3-beta expressed in CHO AA8 cells co-expressing human tau protein after 2 hrs	B	COc1ccccc1[C@@H]1CN(c2cc(-c3ccncn3)cc(=O)n2C)CCO1	CHEMBL1682852	=	nM	1530	CHEMBL262	Homo sapiens	IC50	nM	1530
1089	5248965	CHEMBL1685181	Inhibition of human recombinant GSK3-beta expressed in baculovirus infected SF9 cells after 60 mins	B	Cn1c(N2CCCC(c3ccccc3)C2)cc(-c2ccncn2)cc1=O	CHEMBL1682853	=	nM	115	CHEMBL262	Homo sapiens	IC50	nM	115
1090	5248966	CHEMBL1685187	Inhibition of human GSK3-beta expressed in CHO AA8 cells co-expressing human tau protein after 2 hrs	B	Cn1c(N2CCCC(c3ccccc3)C2)cc(-c2ccncn2)cc1=O	CHEMBL1682853	=	nM	4640	CHEMBL262	Homo sapiens	IC50	nM	4640
1091	5249822	CHEMBL1687364	inhibition of GSK3-beta	B	COc1ccc(Cn2ncc(NC(=O)c3cc(NC(=O)Nc4ccc(Cl)c(C(F)(F)F)c4)ccc3C)c2N)cc1	CHEMBL1684800	=	nM	2.73	CHEMBL262	Homo sapiens	IC50	nM	2.73
1092	5293878	CHEMBL1697116	Inhibition of GSK3-beta after 60 mins by radiometric assay	B	O=C(Nc1ccc([N+](=O)[O-])cc1Cl)c1cc(Cl)ccc1O	CHEMBL1448	=	nM	77500	CHEMBL262	Homo sapiens	IC50	uM	77.5
1093	6153359	CHEMBL1763547	Inhibition of GSK3-beta in presence of 60 uM ATP	B	Nc1nc(Nc2cccnc2)sc1C(=O)c1ccccc1F	CHEMBL1761791	=	nM	45	CHEMBL262	Homo sapiens	IC50	nM	45
1094	6268331	CHEMBL1803565	Inhibition of GSK3-beta using GS1 as substrate and [gamma-32P]ATP after 20 mins by radiometric assay	B	O=C(CBr)c1ccccc1	CHEMBL102953	=	nM	5000	CHEMBL262	Homo sapiens	IC50	uM	5
1095	6268332	CHEMBL1803565	Inhibition of GSK3-beta using GS1 as substrate and [gamma-32P]ATP after 20 mins by radiometric assay	B	O=C(CCl)c1ccc(Cl)cc1	CHEMBL143090	=	nM	2500	CHEMBL262	Homo sapiens	IC50	uM	2.5
1096	6268333	CHEMBL1803565	Inhibition of GSK3-beta using GS1 as substrate and [gamma-32P]ATP after 20 mins by radiometric assay	B	O=C(CBr)c1ccc(Cl)cc1	CHEMBL140061	=	nM	1000	CHEMBL262	Homo sapiens	IC50	uM	1
1097	6268334	CHEMBL1803565	Inhibition of GSK3-beta using GS1 as substrate and [gamma-32P]ATP after 20 mins by radiometric assay	B	O=C(CBr)c1ccc(Br)cc1	CHEMBL142826	=	nM	500	CHEMBL262	Homo sapiens	IC50	uM	0.5
1098	6268335	CHEMBL1803565	Inhibition of GSK3-beta using GS1 as substrate and [gamma-32P]ATP after 20 mins by radiometric assay	B	Cc1ccc(C(=O)CBr)cc1	CHEMBL142824	=	nM	2500	CHEMBL262	Homo sapiens	IC50	uM	2.5
1099	6268336	CHEMBL1803565	Inhibition of GSK3-beta using GS1 as substrate and [gamma-32P]ATP after 20 mins by radiometric assay	B	O=C(CBr)c1ccc(-c2ccccc2)cc1	CHEMBL413032	=	nM	2500	CHEMBL262	Homo sapiens	IC50	uM	2.5
1100	6268337	CHEMBL1803565	Inhibition of GSK3-beta using GS1 as substrate and [gamma-32P]ATP after 20 mins by radiometric assay	B	COc1ccc(C(=O)CBr)cc1	CHEMBL103009	=	nM	1000	CHEMBL262	Homo sapiens	IC50	uM	1
1101	6268338	CHEMBL1803565	Inhibition of GSK3-beta using GS1 as substrate and [gamma-32P]ATP after 20 mins by radiometric assay	B	O=C(CBr)c1ccc([N+](=O)[O-])cc1	CHEMBL106072	=	nM	2000	CHEMBL262	Homo sapiens	IC50	uM	2
1102	6268339	CHEMBL1803565	Inhibition of GSK3-beta using GS1 as substrate and [gamma-32P]ATP after 20 mins by radiometric assay	B	O=C(CI)c1ccc(Br)cc1	CHEMBL1801611	=	nM	3000	CHEMBL262	Homo sapiens	IC50	uM	3
1103	6268340	CHEMBL1803565	Inhibition of GSK3-beta using GS1 as substrate and [gamma-32P]ATP after 20 mins by radiometric assay	B	O=C(CN1C(=O)c2ccccc2C1=O)c1ccc(Br)cc1	CHEMBL1801612	=	nM	100000	CHEMBL262	Homo sapiens	IC50	uM	100
1104	6268341	CHEMBL1803565	Inhibition of GSK3-beta using GS1 as substrate and [gamma-32P]ATP after 20 mins by radiometric assay	B	Cl.NCC(=O)c1ccc(Br)cc1	CHEMBL1801613	=	nM	100000	CHEMBL262	Homo sapiens	IC50	uM	100
1105	6268348	CHEMBL1803565	Inhibition of GSK3-beta using GS1 as substrate and [gamma-32P]ATP after 20 mins by radiometric assay	B	CO/N=C(\CBr)c1ccc(Br)cc1	CHEMBL1801620	=	nM	50000	CHEMBL262	Homo sapiens	IC50	uM	50
1106	6268350	CHEMBL1803565	Inhibition of GSK3-beta using GS1 as substrate and [gamma-32P]ATP after 20 mins by radiometric assay	B	N#Cc1ccc(C(=O)CBr)cc1	CHEMBL1801622	=	nM	1500	CHEMBL262	Homo sapiens	IC50	uM	1.5
1107	6268351	CHEMBL1803565	Inhibition of GSK3-beta using GS1 as substrate and [gamma-32P]ATP after 20 mins by radiometric assay	B	N#Cc1ccc(C(=O)C(Br)Br)cc1	CHEMBL1801623	=	nM	1500	CHEMBL262	Homo sapiens	IC50	uM	1.5
1108	6268352	CHEMBL1803565	Inhibition of GSK3-beta using GS1 as substrate and [gamma-32P]ATP after 20 mins by radiometric assay	B	O=C(CBr)c1ccc(C(F)(F)F)cc1	CHEMBL105348	=	nM	5000	CHEMBL262	Homo sapiens	IC50	uM	5
1109	6268353	CHEMBL1803565	Inhibition of GSK3-beta using GS1 as substrate and [gamma-32P]ATP after 20 mins by radiometric assay	B	O=C(c1ccc(C(F)(F)F)cc1)C(Br)Br	CHEMBL1800091	=	nM	5000	CHEMBL262	Homo sapiens	IC50	uM	5
1110	6268354	CHEMBL1803565	Inhibition of GSK3-beta using GS1 as substrate and [gamma-32P]ATP after 20 mins by radiometric assay	B	O=C(CBr)c1ccc(N2CCOCC2)cc1	CHEMBL1801624	=	nM	6000	CHEMBL262	Homo sapiens	IC50	uM	6
1111	6268355	CHEMBL1803565	Inhibition of GSK3-beta using GS1 as substrate and [gamma-32P]ATP after 20 mins by radiometric assay	B	O=C(c1ccc(I)cc1)C(Br)Br	CHEMBL1801625	=	nM	2000	CHEMBL262	Homo sapiens	IC50	uM	2
1112	6268356	CHEMBL1803565	Inhibition of GSK3-beta using GS1 as substrate and [gamma-32P]ATP after 20 mins by radiometric assay	B	N#Cc1cccc(C(=O)CBr)c1	CHEMBL1801626	=	nM	1000	CHEMBL262	Homo sapiens	IC50	uM	1
1113	6268357	CHEMBL1803565	Inhibition of GSK3-beta using GS1 as substrate and [gamma-32P]ATP after 20 mins by radiometric assay	B	N#Cc1cccc(C(=O)C(Br)Br)c1	CHEMBL1801627	=	nM	1000	CHEMBL262	Homo sapiens	IC50	uM	1
1114	6268358	CHEMBL1803565	Inhibition of GSK3-beta using GS1 as substrate and [gamma-32P]ATP after 20 mins by radiometric assay	B	Nc1c(Br)cc(C(=O)C(Br)Br)cc1Br	CHEMBL1801628	=	nM	500	CHEMBL262	Homo sapiens	IC50	uM	0.5
1115	6268359	CHEMBL1803565	Inhibition of GSK3-beta using GS1 as substrate and [gamma-32P]ATP after 20 mins by radiometric assay	B	O=C(c1ccccn1)C(Br)Br	CHEMBL1801629	=	nM	2500	CHEMBL262	Homo sapiens	IC50	uM	2.5
1116	6268361	CHEMBL1803566	Inhibition of human recombinant GSK3-beta using prephosphorylated polypeptide substrate after 30 mins by Glow-type luminescence assay in presence of 1 uM ATP	B	Nc1ncnc2c1ncn2C(=O)CCl	CHEMBL1801631	=	nM	13400	CHEMBL262	Homo sapiens	IC50	uM	13.4
1117	6268362	CHEMBL1803566	Inhibition of human recombinant GSK3-beta using prephosphorylated polypeptide substrate after 30 mins by Glow-type luminescence assay in presence of 1 uM ATP	B	CC(=O)C1=C(c2c[nH]c3ccccc23)C(=O)NC1=O	CHEMBL1801632	=	nM	4470	CHEMBL262	Homo sapiens	IC50	uM	4.47
1118	6268363	CHEMBL1803566	Inhibition of human recombinant GSK3-beta using prephosphorylated polypeptide substrate after 30 mins by Glow-type luminescence assay in presence of 1 uM ATP	B	O=C(CBr)C1=C(c2c[nH]c3ccccc23)C(=O)NC1=O	CHEMBL1801633	=	nM	47	CHEMBL262	Homo sapiens	IC50	uM	0.047
1119	6268365	CHEMBL1803566	Inhibition of human recombinant GSK3-beta using prephosphorylated polypeptide substrate after 30 mins by Glow-type luminescence assay in presence of 1 uM ATP	B	COc1ccc(-n2cnc3cc(C(=O)CBr)ccc32)cc1	CHEMBL1801635	=	nM	580	CHEMBL262	Homo sapiens	IC50	uM	0.58
1120	6268366	CHEMBL1803566	Inhibition of human recombinant GSK3-beta using prephosphorylated polypeptide substrate after 30 mins by Glow-type luminescence assay in presence of 1 uM ATP	B	CC(=O)C1=C(c2cn(C)c3ccccc23)C(=O)NC1=O	CHEMBL1801636	=	nM	890	CHEMBL262	Homo sapiens	IC50	uM	0.89
1121	6268367	CHEMBL1803566	Inhibition of human recombinant GSK3-beta using prephosphorylated polypeptide substrate after 30 mins by Glow-type luminescence assay in presence of 1 uM ATP	B	Cn1cc(C2=C(C(=O)CBr)C(=O)NC2=O)c2ccccc21	CHEMBL1801637	=	nM	5	CHEMBL262	Homo sapiens	IC50	uM	0.005
1122	6281495	CHEMBL1803565	Inhibition of GSK3-beta using GS1 as substrate and [gamma-32P]ATP after 20 mins by radiometric assay	B	O=C(CCl)c1ccccc1	CHEMBL105712	=	nM	50000	CHEMBL262	Homo sapiens	IC50	uM	50
1123	6347904	CHEMBL1828472	Inhibition of human GSK3-beta activity using Ser/Thr 9 peptide as substrate by FRET assay	B	COc1ccc(CNC(=O)Nc2ncc([N+](=O)[O-])s2)cc1	CHEMBL259850	=	nM	330000	CHEMBL262	Homo sapiens	IC50	mM	0.33
1124	6347910	CHEMBL1828472	Inhibition of human GSK3-beta activity using Ser/Thr 9 peptide as substrate by FRET assay	B	COc1ccc(CNC(=O)Nc2cc(C#N)ccn2)cc1	CHEMBL1824539	=	nM	1430000	CHEMBL262	Homo sapiens	IC50	mM	1.43
1125	6347916	CHEMBL1828472	Inhibition of human GSK3-beta activity using Ser/Thr 9 peptide as substrate by FRET assay	B	COc1ccc(CNC(=O)Nc2nc3ccc([N+](=O)[O-])cc3s2)cc1	CHEMBL1824540	=	nM	3640000	CHEMBL262	Homo sapiens	IC50	mM	3.64
1126	6347922	CHEMBL1828472	Inhibition of human GSK3-beta activity using Ser/Thr 9 peptide as substrate by FRET assay	B	COc1ccc(CNC(=O)Nc2cc(-c3nnn[nH]3)ccn2)cc1	CHEMBL1824334	=	nM	510000	CHEMBL262	Homo sapiens	IC50	mM	0.51
1127	6347928	CHEMBL1828472	Inhibition of human GSK3-beta activity using Ser/Thr 9 peptide as substrate by FRET assay	B	COc1ccc(CNC(=O)Nc2nc3ccc(-c4nnn[nH]4)cc3s2)cc1	CHEMBL1824332	=	nM	140000	CHEMBL262	Homo sapiens	IC50	mM	0.14
1128	6348854	CHEMBL1828472	Inhibition of human GSK3-beta activity using Ser/Thr 9 peptide as substrate by FRET assay	B	COc1ccc(CNC(=O)Nc2cc(-c3cccnc3F)ccn2)cc1	CHEMBL1824331	=	nM	98	CHEMBL262	Homo sapiens	IC50	nM	98
1129	6356166	CHEMBL1831553	Inhibition of GSK3-beta	B	Nc1nccc(-c2c[nH]c3cccc(O)c23)n1	CHEMBL50498	=	nM	1300	CHEMBL262	Homo sapiens	IC50	uM	1.3
1130	6384399	CHEMBL1837408	Inhibition of human recombinant full length GSK3-beta after 1 hrs by luminescence assay	B	CC(C)Nc1c(F)c(N)c2c(=O)c(C(=O)O)cn(C3CC3)c2c1F	CHEMBL1834109	=	nM	1200	CHEMBL262	Homo sapiens	IC50	nM	1200
1131	6384400	CHEMBL1837408	Inhibition of human recombinant full length GSK3-beta after 1 hrs by luminescence assay	B	Nc1c(F)c(NC2CCCCC2)c(F)c2c1c(=O)c(C(=O)O)cn2C1CC1	CHEMBL1834110	=	nM	600	CHEMBL262	Homo sapiens	IC50	nM	600
1132	6384401	CHEMBL1837408	Inhibition of human recombinant full length GSK3-beta after 1 hrs by luminescence assay	B	Nc1c(F)c(NCCc2c[nH]c3ccccc23)c(F)c2c1c(=O)c(C(=O)O)cn2C1CC1	CHEMBL1834111	=	nM	660	CHEMBL262	Homo sapiens	IC50	nM	660
1133	6384402	CHEMBL1837408	Inhibition of human recombinant full length GSK3-beta after 1 hrs by luminescence assay	B	Nc1c(F)c(NCCN2CCOCC2)c(F)c2c1c(=O)c(C(=O)O)cn2C1CC1	CHEMBL1834112	=	nM	2100	CHEMBL262	Homo sapiens	IC50	nM	2100
1134	6384403	CHEMBL1837408	Inhibition of human recombinant full length GSK3-beta after 1 hrs by luminescence assay	B	Nc1c(F)c(NCCc2ccccc2)c(F)c2c1c(=O)c(C(=O)O)cn2C1CC1	CHEMBL1834113	=	nM	440	CHEMBL262	Homo sapiens	IC50	nM	440
1135	6384404	CHEMBL1837408	Inhibition of human recombinant full length GSK3-beta after 1 hrs by luminescence assay	B	Nc1c(F)c(NCCCc2ccccc2)c(F)c2c1c(=O)c(C(=O)O)cn2C1CC1	CHEMBL1834114	=	nM	45	CHEMBL262	Homo sapiens	IC50	nM	45
1136	6384405	CHEMBL1837408	Inhibition of human recombinant full length GSK3-beta after 1 hrs by luminescence assay	B	Nc1c(F)c(NCCCCc2ccccc2)c(F)c2c1c(=O)c(C(=O)O)cn2C1CC1	CHEMBL1834115	=	nM	290	CHEMBL262	Homo sapiens	IC50	nM	290
1137	6384406	CHEMBL1837408	Inhibition of human recombinant full length GSK3-beta after 1 hrs by luminescence assay	B	Nc1c(F)c(NCCn2ccnc2)c(F)c2c1c(=O)c(C(=O)O)cn2C1CC1	CHEMBL1834116	=	nM	3400	CHEMBL262	Homo sapiens	IC50	nM	3400
1138	6384407	CHEMBL1837408	Inhibition of human recombinant full length GSK3-beta after 1 hrs by luminescence assay	B	Nc1c(F)c(NCCCn2ccnc2)c(F)c2c1c(=O)c(C(=O)O)cn2C1CC1	CHEMBL1834117	=	nM	45	CHEMBL262	Homo sapiens	IC50	nM	45
1139	6384408	CHEMBL1837408	Inhibition of human recombinant full length GSK3-beta after 1 hrs by luminescence assay	B	Nc1c(F)c(NCCNc2cccc3ccccc23)c(F)c2c1c(=O)c(C(=O)O)cn2C1CC1	CHEMBL1834118	=	nM	47	CHEMBL262	Homo sapiens	IC50	nM	47
1140	6384409	CHEMBL1837408	Inhibition of human recombinant full length GSK3-beta after 1 hrs by luminescence assay	B	Nc1c(F)c(NCCc2ccncc2)c(F)c2c1c(=O)c(C(=O)O)cn2C1CC1	CHEMBL1834119	=	nM	100	CHEMBL262	Homo sapiens	IC50	nM	100
1141	6384410	CHEMBL1837408	Inhibition of human recombinant full length GSK3-beta after 1 hrs by luminescence assay	B	Nc1c(F)c(NCCNc2ccccn2)c(F)c2c1c(=O)c(C(=O)O)cn2C1CC1	CHEMBL1834120	=	nM	190	CHEMBL262	Homo sapiens	IC50	nM	190
1142	6384411	CHEMBL1837408	Inhibition of human recombinant full length GSK3-beta after 1 hrs by luminescence assay	B	CC(C)OCCCNc1c(F)c(N)c2c(=O)c(C(=O)O)cn(C3CC3)c2c1F	CHEMBL1834121	=	nM	110	CHEMBL262	Homo sapiens	IC50	nM	110
1143	6384412	CHEMBL1837408	Inhibition of human recombinant full length GSK3-beta after 1 hrs by luminescence assay	B	COc1c(NCCCc2ccccc2)c(F)cc2c(=O)c(C(=O)O)cn(C3CC3)c12	CHEMBL1834122	=	nM	17000	CHEMBL262	Homo sapiens	IC50	nM	17000
1144	6384413	CHEMBL1837408	Inhibition of human recombinant full length GSK3-beta after 1 hrs by luminescence assay	B	COc1c(NCCCc2ccccc2)c(F)c(N)c2c(=O)c(C(=O)O)cn(C3CC3)c12	CHEMBL1834123	=	nM	65	CHEMBL262	Homo sapiens	IC50	nM	65
1145	6384414	CHEMBL1837408	Inhibition of human recombinant full length GSK3-beta after 1 hrs by luminescence assay	B	COc1c(NCCNc2cccc3ccccc23)c(F)cc2c(=O)c(C(=O)O)cn(C3CC3)c12	CHEMBL1834124	=	nM	26000	CHEMBL262	Homo sapiens	IC50	nM	26000
1146	6384415	CHEMBL1837408	Inhibition of human recombinant full length GSK3-beta after 1 hrs by luminescence assay	B	COc1c(NCCNc2cccc3ccccc23)c(F)c(N)c2c(=O)c(C(=O)O)cn(C3CC3)c12	CHEMBL1834125	=	nM	31	CHEMBL262	Homo sapiens	IC50	nM	31
1147	6384416	CHEMBL1837408	Inhibition of human recombinant full length GSK3-beta after 1 hrs by luminescence assay	B	Nc1c(F)c(NCCNc2ccccn2)cc2c1c(=O)c(C(=O)O)cn2C1CC1	CHEMBL1834315	=	nM	13	CHEMBL262	Homo sapiens	IC50	nM	13
1148	6384417	CHEMBL1837408	Inhibition of human recombinant full length GSK3-beta after 1 hrs by luminescence assay	B	COc1c(NCCNc2ccccn2)c(F)c(N)c2c(=O)c(C(=O)O)cn(C3CC3)c12	CHEMBL1834316	=	nM	160	CHEMBL262	Homo sapiens	IC50	nM	160
1149	6384418	CHEMBL1837408	Inhibition of human recombinant full length GSK3-beta after 1 hrs by luminescence assay	B	COc1c(NCCNc2ccccn2)c(F)c(N)c2c(=O)c(C(=O)O)cn(C3CCCC3)c12	CHEMBL1834317	=	nM	1500	CHEMBL262	Homo sapiens	IC50	nM	1500
1150	6384419	CHEMBL1837408	Inhibition of human recombinant full length GSK3-beta after 1 hrs by luminescence assay	B	Nc1c(F)c(NCCNc2ccccn2)c(F)c2c1c(=O)c(C(=O)O)cn2C1CCCC1	CHEMBL1834318	=	nM	22	CHEMBL262	Homo sapiens	IC50	nM	22
1151	6384420	CHEMBL1837408	Inhibition of human recombinant full length GSK3-beta after 1 hrs by luminescence assay	B	COc1c(NCCNc2ccccn2)c(F)c(N)c2c(=O)c(C(=O)O)c[nH]c12	CHEMBL1834319	=	nM	1000	CHEMBL262	Homo sapiens	IC50	nM	1000
1152	6384421	CHEMBL1837408	Inhibition of human recombinant full length GSK3-beta after 1 hrs by luminescence assay	B	COc1c(NCCNc2ccccn2)c(F)c(N)c2c(=O)c(C(=O)O)cn(C)c12	CHEMBL1834320	=	nM	270	CHEMBL262	Homo sapiens	IC50	nM	270
1153	6384422	CHEMBL1837408	Inhibition of human recombinant full length GSK3-beta after 1 hrs by luminescence assay	B	COc1c(NCCNc2ccccn2)c(F)c(N)c2c(=O)c(C(=O)O)cn(CCC(C)C)c12	CHEMBL1834321	=	nM	16000	CHEMBL262	Homo sapiens	IC50	nM	16000
1154	6384423	CHEMBL1837408	Inhibition of human recombinant full length GSK3-beta after 1 hrs by luminescence assay	B	C[C@@H]1COc2c(NCCNc3ccccn3)c(F)c(N)c3c(=O)c(C(=O)O)cn1c23	CHEMBL1834322	=	nM	560	CHEMBL262	Homo sapiens	IC50	nM	560
1155	6384424	CHEMBL1837408	Inhibition of human recombinant full length GSK3-beta after 1 hrs by luminescence assay	B	C[C@H]1COc2c(NCCNc3ccccn3)c(F)c(N)c3c(=O)c(C(=O)O)cn1c23	CHEMBL1834323	=	nM	44	CHEMBL262	Homo sapiens	IC50	nM	44
1156	6384425	CHEMBL1837408	Inhibition of human recombinant full length GSK3-beta after 1 hrs by luminescence assay	B	CC(C)[C@@H]1COc2c(NCCNc3ccccn3)c(F)c(N)c3c(=O)c(C(=O)O)cn1c23	CHEMBL1834324	=	nM	31	CHEMBL262	Homo sapiens	IC50	nM	31
1157	6384426	CHEMBL1837408	Inhibition of human recombinant full length GSK3-beta after 1 hrs by luminescence assay	B	CC(C)[C@H]1COc2c(NCCNc3ccccn3)c(F)c(N)c3c(=O)c(C(=O)O)cn1c23	CHEMBL1834325	=	nM	75	CHEMBL262	Homo sapiens	IC50	nM	75
1158	6384427	CHEMBL1837408	Inhibition of human recombinant full length GSK3-beta after 1 hrs by luminescence assay	B	CC1(C)COc2c(NCCNc3ccccn3)c(F)c(N)c3c(=O)c(C(=O)O)cn1c23	CHEMBL1834326	=	nM	49	CHEMBL262	Homo sapiens	IC50	nM	49
1159	6384428	CHEMBL1837408	Inhibition of human recombinant full length GSK3-beta after 1 hrs by luminescence assay	B	CC1(C)Cn2cc(C(=O)O)c(=O)c3c(N)c(F)c(NCCNc4ccccn4)c(c32)O1	CHEMBL1834327	=	nM	440	CHEMBL262	Homo sapiens	IC50	nM	440
1160	6384429	CHEMBL1837408	Inhibition of human recombinant full length GSK3-beta after 1 hrs by luminescence assay	B	CC1(C)COc2c(NCCNc3ccccn3)c(F)c(N)c3c(=O)c(C(=O)O)cn(c23)C1	CHEMBL1834328	=	nM	160	CHEMBL262	Homo sapiens	IC50	nM	160
1161	6384430	CHEMBL1837408	Inhibition of human recombinant full length GSK3-beta after 1 hrs by luminescence assay	B	Nc1c(F)c(NCCNc2ccccn2)c2c3c1c(=O)c(C(=O)O)cn3C1(CCC1)CO2	CHEMBL1834329	=	nM	57	CHEMBL262	Homo sapiens	IC50	nM	57
1162	6384431	CHEMBL1837408	Inhibition of human recombinant full length GSK3-beta after 1 hrs by luminescence assay	B	Nc1c(F)c(NCCNc2ccccn2)c2c3c1c(=O)c(C(=O)O)cn3C1(CCCC1)CO2	CHEMBL1834330	=	nM	12	CHEMBL262	Homo sapiens	IC50	nM	12
1163	6385863	CHEMBL1837408	Inhibition of human recombinant full length GSK3-beta after 1 hrs by luminescence assay	B	Nc1ccc(CCNc2c(F)c(N)c3c(=O)c(C(=O)O)cn(C4CC4)c3c2F)cc1	CHEMBL1834331	=	nM	900	CHEMBL262	Homo sapiens	IC50	nM	900
1164	7943737	CHEMBL1921580	Inhibition of GSK3-beta	B	CN[C@@H]1C[C@H]2O[C@@](C)([C@@H]1OC)n1c3ccccc3c3c4c(c5c6ccccc6n2c5c31)C(=O)NC4	CHEMBL388978	=	nM	9.23	CHEMBL262	Homo sapiens	IC50	nM	9.23
1165	7996880	CHEMBL1941740	Inhibition of GSK3-beta by colorimetric analysis	B	Clc1ccc(-n2cc(-c3ccncc3)nn2)cc1	CHEMBL1938953	=	nM	1100	CHEMBL262	Homo sapiens	IC50	uM	1.1
1166	7996881	CHEMBL1941740	Inhibition of GSK3-beta by colorimetric analysis	B	Clc1cccc(-n2cc(-c3ccncc3)nn2)c1	CHEMBL1938954	=	nM	1800	CHEMBL262	Homo sapiens	IC50	uM	1.8
1167	7996883	CHEMBL1941740	Inhibition of GSK3-beta by colorimetric analysis	B	Cc1ccccc1-n1cc(-c2ccccn2)nn1	CHEMBL1938959	=	nM	490	CHEMBL262	Homo sapiens	IC50	uM	0.49
1168	7996884	CHEMBL1941740	Inhibition of GSK3-beta by colorimetric analysis	B	c1ccc(Cn2cc(-c3ccc4nccnc4c3)nn2)cc1	CHEMBL1938402	=	nM	9500	CHEMBL262	Homo sapiens	IC50	uM	9.5
1169	7996885	CHEMBL1941740	Inhibition of GSK3-beta by colorimetric analysis	B	Cc1ccccc1-n1nncc1-c1ccncc1	CHEMBL1938963	=	nM	6300	CHEMBL262	Homo sapiens	IC50	uM	6.3
1170	7996886	CHEMBL1941740	Inhibition of GSK3-beta by colorimetric analysis	B	c1cc(-c2cnnn2C2C3CC4CC(C3)CC2C4)ccn1	CHEMBL1938964	=	nM	2600	CHEMBL262	Homo sapiens	IC50	uM	2.6
1171	7996887	CHEMBL1941740	Inhibition of GSK3-beta by colorimetric analysis	B	c1cnc2cc(-c3cnnn3C3C4CC5CC(C4)CC3C5)ccc2n1	CHEMBL1938966	=	nM	2800	CHEMBL262	Homo sapiens	IC50	uM	2.8
1172	7996888	CHEMBL1941740	Inhibition of GSK3-beta by colorimetric analysis	B	CN[C@@H]1C[C@H]2O[C@@](C)([C@@H]1OC)n1c3ccccc3c3c4c(c5c6ccccc6n2c5c31)C(=O)NC4	CHEMBL388978	=	nM	11	CHEMBL262	Homo sapiens	IC50	uM	0.011
1173	7999726	CHEMBL1942615	Inhibition of GSK3-beta	B	Cc1cnc(-c2cnc(NCCNc3ccc(C#N)cn3)nc2-c2ccc(Cl)cc2Cl)[nH]1	CHEMBL412142	=	nM	30	CHEMBL262	Homo sapiens	IC50	nM	30
1174	8001828	CHEMBL1942616	Inhibition of human recombinant GSK3-beta after 1 hr by KinaseGlo luciferase assay	B	Nc1c(F)c(NCCNc2ccccn2)c2c3c1c(=O)c(C(=O)O)cn3C1(CCCC1)CCO2	CHEMBL1940904	=	nM	250	CHEMBL262	Homo sapiens	IC50	nM	250
1175	8001829	CHEMBL1942616	Inhibition of human recombinant GSK3-beta after 1 hr by KinaseGlo luciferase assay	B	Nc1c(F)c(NCCNc2ccccn2)c2c3c1c(=O)c(C(=O)O)cn3C1(CCC1)CCO2	CHEMBL1940905	=	nM	36	CHEMBL262	Homo sapiens	IC50	nM	36
1176	8001830	CHEMBL1942616	Inhibition of human recombinant GSK3-beta after 1 hr by KinaseGlo luciferase assay	B	Nc1c(F)c(NCCNc2ccccn2)c2c3c1c(=O)c(C(=O)O)cn3C1(CCO2)CC1	CHEMBL1940906	=	nM	37	CHEMBL262	Homo sapiens	IC50	nM	37
1177	8001831	CHEMBL1942616	Inhibition of human recombinant GSK3-beta after 1 hr by KinaseGlo luciferase assay	B	CC1COc2c(NCCNc3ccccn3)c(F)c(N)c3c(=O)c(C(=O)O)cn(c23)C12CCC2	CHEMBL1940907	=	nM	10	CHEMBL262	Homo sapiens	IC50	nM	10
1178	8001832	CHEMBL1942616	Inhibition of human recombinant GSK3-beta after 1 hr by KinaseGlo luciferase assay	B	CC1CC2(CCC2)n2cc(C(=O)O)c(=O)c3c(N)c(F)c(NCCNc4ccccn4)c(c32)O1	CHEMBL1940908	=	nM	250	CHEMBL262	Homo sapiens	IC50	nM	250
1179	8001833	CHEMBL1942616	Inhibition of human recombinant GSK3-beta after 1 hr by KinaseGlo luciferase assay	B	Nc1c(F)c(NCCNc2ccccn2)c2c3c1c(=O)c(C(=O)O)cn3C1(CCC1)CCN2	CHEMBL1940909	=	nM	550	CHEMBL262	Homo sapiens	IC50	nM	550
1180	8001834	CHEMBL1942616	Inhibition of human recombinant GSK3-beta after 1 hr by KinaseGlo luciferase assay	B	Cc1cnc(-c2cnc(NCCNc3ccc(C#N)cn3)nc2-c2ccc(Cl)cc2Cl)[nH]1	CHEMBL412142	=	nM	30	CHEMBL262	Homo sapiens	IC50	nM	30
1181	8002735	CHEMBL1942296	Inhibition of GSK3-beta	B	CC(C)n1cc(C(=O)c2cncc(N[C@@H]3CCN(C=O)[C@@H]3c3ccc(F)cc3)n2)c2c(N)ncnc21	CHEMBL1940251	=	nM	180	CHEMBL262	Homo sapiens	IC50	nM	180
1182	8002736	CHEMBL1942296	Inhibition of GSK3-beta	B	CC(=O)N1CC[C@@H](Nc2cncc(C(=O)c3cn(C(C)C)c4ncnc(N)c34)n2)[C@H]1c1ccc(F)cc1	CHEMBL1940252	=	nM	340	CHEMBL262	Homo sapiens	IC50	nM	340
1183	8002737	CHEMBL1942296	Inhibition of GSK3-beta	B	CC(=O)N1CC[C@@H](Nc2cncc(C(=O)c3cn(C(C)C)c4ncnc(N)c34)n2)[C@H]1c1ccccc1	CHEMBL1940253	=	nM	860	CHEMBL262	Homo sapiens	IC50	nM	860
1184	8003349	CHEMBL1944323	Inhibition of GSK3-beta	B	C[C@H]1COc2c(NCCNc3ccccn3)c(F)c(N)c3c(=O)c(C(=O)O)cn1c23	CHEMBL1834323	=	nM	44	CHEMBL262	Homo sapiens	IC50	nM	44
1185	8003350	CHEMBL1944323	Inhibition of GSK3-beta	B	C[C@H]1COc2c(NCCNc3ccccn3)c(F)c(N)c3c(=O)c(C(N)=O)cn1c23	CHEMBL1940900	=	nM	33	CHEMBL262	Homo sapiens	IC50	nM	33
1186	8003351	CHEMBL1944323	Inhibition of GSK3-beta	B	C[C@H]1COc2c(NCCNc3ccccn3)c(F)c(N)c3c(=O)c(C#N)cn1c23	CHEMBL1940976	=	nM	0.57	CHEMBL262	Homo sapiens	IC50	nM	0.57
1187	8003352	CHEMBL1944323	Inhibition of GSK3-beta	B	C[C@H]1COc2c(NCCCc3ccccc3)c(F)c(N)c3c(=O)c(C(=O)O)cn1c23	CHEMBL1940977	=	nM	40	CHEMBL262	Homo sapiens	IC50	nM	40
1188	8003353	CHEMBL1944323	Inhibition of GSK3-beta	B	C[C@H]1COc2c(NCCCc3ccccc3)c(F)c(N)c3c(=O)c(C(N)=O)cn1c23	CHEMBL1940978	=	nM	67	CHEMBL262	Homo sapiens	IC50	nM	67
1189	8003354	CHEMBL1944323	Inhibition of GSK3-beta	B	C[C@H]1COc2c(NCCCc3ccccc3)c(F)c(N)c3c(=O)c(C#N)cn1c23	CHEMBL1940979	=	nM	1.4	CHEMBL262	Homo sapiens	IC50	nM	1.4
1190	8003355	CHEMBL1944323	Inhibition of GSK3-beta	B	C[C@H]1COc2c(NCCCn3cccn3)c(F)c(N)c3c(=O)c(C(=O)O)cn1c23	CHEMBL1940980	=	nM	16	CHEMBL262	Homo sapiens	IC50	nM	16
1191	8003356	CHEMBL1944323	Inhibition of GSK3-beta	B	C[C@H]1COc2c(NCCCn3cccn3)c(F)c(N)c3c(=O)c(C#N)cn1c23	CHEMBL1940981	=	nM	0.86	CHEMBL262	Homo sapiens	IC50	nM	0.86
1192	8003357	CHEMBL1944323	Inhibition of GSK3-beta	B	C[C@H]1COc2c(NCCCn3ccnc3)c(F)c(N)c3c(=O)c(C(=O)O)cn1c23	CHEMBL1940982	=	nM	150	CHEMBL262	Homo sapiens	IC50	nM	150
1193	8003358	CHEMBL1944323	Inhibition of GSK3-beta	B	C[C@H]1COc2c(NCCCn3ccnc3)c(F)c(N)c3c(=O)c(C(N)=O)cn1c23	CHEMBL1940983	=	nM	180	CHEMBL262	Homo sapiens	IC50	nM	180
1194	8003359	CHEMBL1944323	Inhibition of GSK3-beta	B	C[C@H]1COc2c(NCCCn3ccnc3)c(F)c(N)c3c(=O)c(C(=N)NO)cn1c23	CHEMBL1940984	=	nM	140	CHEMBL262	Homo sapiens	IC50	nM	140
1195	8003360	CHEMBL1944323	Inhibition of GSK3-beta	B	C[C@H]1COc2c(NCCCn3ccnc3)c(F)c(N)c3c(=O)c(-c4nnn[nH]4)cn1c23	CHEMBL1940985	=	nM	20	CHEMBL262	Homo sapiens	IC50	nM	20
1196	8003361	CHEMBL1944323	Inhibition of GSK3-beta	B	C[C@H]1COc2c(NCCCn3ccnc3)c(F)c(N)c3c(=O)c(C#N)cn1c23	CHEMBL1940986	=	nM	1	CHEMBL262	Homo sapiens	IC50	nM	1
1197	8003362	CHEMBL1944323	Inhibition of GSK3-beta	B	C[C@H]1COc2c(NCCCc3ccccn3)c(F)c(N)c3c(=O)c(C(=O)O)cn1c23	CHEMBL1940987	=	nM	10	CHEMBL262	Homo sapiens	IC50	nM	10
1198	8003363	CHEMBL1944323	Inhibition of GSK3-beta	B	C[C@H]1COc2c(NCCCc3ccccn3)c(F)c(N)c3c(=O)c(C(=N)NO)cn1c23	CHEMBL1940988	=	nM	71	CHEMBL262	Homo sapiens	IC50	nM	71
1199	8003364	CHEMBL1944323	Inhibition of GSK3-beta	B	C[C@H]1COc2c(NCCCc3ccccn3)c(F)c(N)c3c(=O)c(-c4nnn[nH]4)cn1c23	CHEMBL1940989	=	nM	2.4	CHEMBL262	Homo sapiens	IC50	nM	2.4
1200	8003365	CHEMBL1944323	Inhibition of GSK3-beta	B	C[C@H]1COc2c(NCCCc3ccccn3)c(F)c(N)c3c(=O)c(C#N)cn1c23	CHEMBL1940990	=	nM	0.6	CHEMBL262	Homo sapiens	IC50	nM	0.6
1201	8051219	CHEMBL1961118	Inhibition of GSK3-beta	B	O=C(NCCc1ccc([N+](=O)[O-])cc1)c1ccc(O)c2[nH]c(Cc3ccccc3)nc12	CHEMBL1957941	=	nM	2000	CHEMBL262	Homo sapiens	IC50	uM	2
1202	8051220	CHEMBL1961118	Inhibition of GSK3-beta	B	Cc1ccc(S(=O)(=O)Nc2ccc(CCNC(=O)c3ccc(O)c4[nH]c(Cc5ccccc5)nc34)cc2)cc1	CHEMBL1957942	=	nM	2800	CHEMBL262	Homo sapiens	IC50	uM	2.8
1203	8051221	CHEMBL1961118	Inhibition of GSK3-beta	B	CS(=O)(=O)Nc1ccc(CCNC(=O)c2ccc(O)c3[nH]c(Cc4ccccc4)nc23)cc1	CHEMBL1957943	=	nM	1600	CHEMBL262	Homo sapiens	IC50	uM	1.6
1204	8051223	CHEMBL1961118	Inhibition of GSK3-beta	B	CS(=O)(=O)Nc1ccc(CCNC(=O)c2ccc(O)c3[nH]c(C4CC4)nc23)cc1	CHEMBL1957945	=	nM	140	CHEMBL262	Homo sapiens	IC50	uM	0.14
1205	8051224	CHEMBL1961118	Inhibition of GSK3-beta	B	CS(=O)(=O)Nc1ccc(CCNC(=O)c2ccc(O)c3[nH]c(C4CCCC4)nc23)cc1	CHEMBL1957946	=	nM	44	CHEMBL262	Homo sapiens	IC50	uM	0.044
1206	8051225	CHEMBL1961118	Inhibition of GSK3-beta	B	CS(=O)(=O)Nc1ccc(CCNC(=O)c2ccc(O)c3[nH]c(-c4ccc(Cl)cc4)nc23)cc1	CHEMBL1957947	=	nM	7	CHEMBL262	Homo sapiens	IC50	uM	0.007
1207	8051227	CHEMBL1961118	Inhibition of GSK3-beta	B	CS(=O)(=O)Nc1ccc(CCNC(=O)c2ccc(O)c3[nH]c(-c4ccc(F)cc4)nc23)cc1	CHEMBL1957949	=	nM	1	CHEMBL262	Homo sapiens	IC50	uM	0.001
1208	8051228	CHEMBL1961118	Inhibition of GSK3-beta	B	CS(=O)(=O)Nc1ccc(CCNC(=O)c2ccc(O)c3[nH]c(-c4ccc(F)cc4Cl)nc23)cc1	CHEMBL1957950	=	nM	20	CHEMBL262	Homo sapiens	IC50	uM	0.02
1209	8051229	CHEMBL1961118	Inhibition of GSK3-beta	B	CS(=O)(=O)Nc1ccc(CCNC(=O)c2ccc(O)c3[nH]c(-c4ccncc4)nc23)cc1	CHEMBL1957951	=	nM	110	CHEMBL262	Homo sapiens	IC50	uM	0.11
1210	8051230	CHEMBL1961118	Inhibition of GSK3-beta	B	Cc1ccc(S(=O)(=O)Nc2ccc(CCNC(=O)c3ccc(O)c4[nH]c(-c5ccc(F)cc5)nc34)cc2)cc1	CHEMBL1957952	=	nM	26	CHEMBL262	Homo sapiens	IC50	uM	0.026
1211	8051231	CHEMBL1961118	Inhibition of GSK3-beta	B	O=C(O)COc1cccc(CCCNC(=O)c2ccc(O)c3[nH]c(-c4ccc(Cl)cc4)nc23)c1	CHEMBL1957953	=	nM	31	CHEMBL262	Homo sapiens	IC50	uM	0.031
1212	8051232	CHEMBL1961118	Inhibition of GSK3-beta	B	O=C(NCCCn1ccnc1)c1ccc(O)c2[nH]c(-c3ccc(Cl)cc3Cl)nc12	CHEMBL1957954	=	nM	15	CHEMBL262	Homo sapiens	IC50	uM	0.015
1213	8051233	CHEMBL1961118	Inhibition of GSK3-beta	B	O=C(NCCCn1cnc(Cl)c1Cl)c1ccc(O)c2[nH]c(-c3ccc(Cl)cc3Cl)nc12	CHEMBL1957955	=	nM	6	CHEMBL262	Homo sapiens	IC50	uM	0.006
1214	8051234	CHEMBL1961118	Inhibition of GSK3-beta	B	O=C(NCCCn1ccnc1)c1ccc(O)c2[nH]c(-c3ccc(F)c(Cl)c3)nc12	CHEMBL1957956	=	nM	3	CHEMBL262	Homo sapiens	IC50	uM	0.003
1215	8051235	CHEMBL1961118	Inhibition of GSK3-beta	B	Cc1cn(CCCNC(=O)c2ccc(O)c3[nH]c(-c4cccs4)nc23)cn1	CHEMBL1957957	=	nM	50	CHEMBL262	Homo sapiens	IC50	uM	0.05
1216	8051236	CHEMBL1961118	Inhibition of GSK3-beta	B	CCN1CCN(C(=O)c2ccc(CCNC(=O)c3ccc(O)c4[nH]c(-c5cccs5)nc34)cc2)CC1	CHEMBL1957958	=	nM	46	CHEMBL262	Homo sapiens	IC50	uM	0.046
1217	8051237	CHEMBL1961118	Inhibition of GSK3-beta	B	O=C(NCCCn1cnc(Cl)c1Cl)c1ccc(O)c2[nH]c(-c3cccs3)nc12	CHEMBL1957959	=	nM	8	CHEMBL262	Homo sapiens	IC50	uM	0.008
1218	8051238	CHEMBL1961118	Inhibition of GSK3-beta	B	O=C(NCCCn1cnc(Cl)c1Cl)c1ccc(O)c2[nH]c(-c3ccco3)nc12	CHEMBL1957960	=	nM	10	CHEMBL262	Homo sapiens	IC50	uM	0.01
1219	10875889	CHEMBL2025119	Inhibition of human recombinant GSK3beta after 30 mins by luminescence assay in presence of ATP	B	Br.c1ccc(Cn2s/c(=N/Cc3cccnc3)nc2-c2ccccc2)cc1	CHEMBL2022423	=	nM	1100	CHEMBL262	Homo sapiens	IC50	uM	1.1
1220	10875890	CHEMBL2025119	Inhibition of human recombinant GSK3beta after 30 mins by luminescence assay in presence of ATP	B	CCOC(=O)C/N=c1\nc(-c2ccccc2)n(-c2ccccc2)s1	CHEMBL2022422	=	nM	1800	CHEMBL262	Homo sapiens	IC50	uM	1.8
1221	10875891	CHEMBL2025119	Inhibition of human recombinant GSK3beta after 30 mins by luminescence assay in presence of ATP	B	c1ccc(/N=c2\nc(-c3ccccc3)n(-c3ccccc3)s2)cc1	CHEMBL1709775	=	nM	2800	CHEMBL262	Homo sapiens	IC50	uM	2.8
1222	10875892	CHEMBL2025119	Inhibition of human recombinant GSK3beta after 30 mins by luminescence assay in presence of ATP	B	Br.c1ccc(-c2n/c(=N\CCN3CCOCC3)sn2-c2ccccc2)cc1	CHEMBL2022421	=	nM	900	CHEMBL262	Homo sapiens	IC50	uM	0.9
1223	10875893	CHEMBL2025119	Inhibition of human recombinant GSK3beta after 30 mins by luminescence assay in presence of ATP	B	CCCCC/N=c1\nc(-c2ccc(OC)cc2)n(-c2ccccc2)s1.Cl	CHEMBL2022420	=	nM	1100	CHEMBL262	Homo sapiens	IC50	uM	1.1
1224	10875894	CHEMBL2025119	Inhibition of human recombinant GSK3beta after 30 mins by luminescence assay in presence of ATP	B	Cl.c1ccc(-n2s/c(=N/Cc3cccnc3)nc2-c2cccc3ccccc23)cc1	CHEMBL2022419	=	nM	900	CHEMBL262	Homo sapiens	IC50	uM	0.9
1225	10875895	CHEMBL2025119	Inhibition of human recombinant GSK3beta after 30 mins by luminescence assay in presence of ATP	B	Cl.OCC/N=c1\nc(-c2ccccc2)n(-c2ccccc2)s1	CHEMBL2022418	=	nM	600	CHEMBL262	Homo sapiens	IC50	uM	0.6
1226	10875896	CHEMBL2025119	Inhibition of human recombinant GSK3beta after 30 mins by luminescence assay in presence of ATP	B	Br.CCCCCc1n/c(=N\Cc2cccnc2)sn1-c1ccccc1	CHEMBL2022417	=	nM	800	CHEMBL262	Homo sapiens	IC50	uM	0.8
1227	10875897	CHEMBL2025119	Inhibition of human recombinant GSK3beta after 30 mins by luminescence assay in presence of ATP	B	Br.Cc1n/c(=N\Cc2cccnc2)sn1-c1ccccc1	CHEMBL2022416	=	nM	600	CHEMBL262	Homo sapiens	IC50	uM	0.6
1228	10875898	CHEMBL2025119	Inhibition of human recombinant GSK3beta after 30 mins by luminescence assay in presence of ATP	B	Br.OCC/N=c1\nc(-c2cccc3ccccc23)n(-c2ccccc2)s1	CHEMBL2022415	=	nM	300	CHEMBL262	Homo sapiens	IC50	uM	0.3
1229	10875899	CHEMBL2025119	Inhibition of human recombinant GSK3beta after 30 mins by luminescence assay in presence of ATP	B	Br.c1ccc(-n2s/c(=N/Cc3cccnc3)nc2-c2cccc3ccccc23)cc1	CHEMBL2022414	=	nM	2100	CHEMBL262	Homo sapiens	IC50	uM	2.1
1230	10875900	CHEMBL2025119	Inhibition of human recombinant GSK3beta after 30 mins by luminescence assay in presence of ATP	B	Br.OCC/N=c1\nc(-c2ccccc2)n(-c2cccc3ccccc23)s1	CHEMBL2022413	=	nM	300	CHEMBL262	Homo sapiens	IC50	uM	0.3
1231	10875901	CHEMBL2025119	Inhibition of human recombinant GSK3beta after 30 mins by luminescence assay in presence of ATP	B	Br.c1ccc(-c2n/c(=N\Cc3cccnc3)sn2-c2cccc3ccccc23)cc1	CHEMBL2022412	=	nM	2000	CHEMBL262	Homo sapiens	IC50	uM	2
1232	10875902	CHEMBL2025119	Inhibition of human recombinant GSK3beta after 30 mins by luminescence assay in presence of ATP	B	Br.FC(F)(F)c1ccc(-c2n/c(=N\Cc3cccnc3)sn2-c2ccccc2)cc1	CHEMBL2024375	=	nM	1600	CHEMBL262	Homo sapiens	IC50	uM	1.6
1233	10875903	CHEMBL2025119	Inhibition of human recombinant GSK3beta after 30 mins by luminescence assay in presence of ATP	B	Br.COc1ccc(-c2n/c(=N\c3ccccc3)sn2-c2ccccc2)cc1	CHEMBL2024374	=	nM	1100	CHEMBL262	Homo sapiens	IC50	uM	1.1
1234	10875904	CHEMBL2025119	Inhibition of human recombinant GSK3beta after 30 mins by luminescence assay in presence of ATP	B	Br.CCCCC/N=c1\nc(-c2ccc(OC)cc2)n(-c2ccccc2)s1	CHEMBL2024373	=	nM	300	CHEMBL262	Homo sapiens	IC50	uM	0.3
1235	10875905	CHEMBL2025119	Inhibition of human recombinant GSK3beta after 30 mins by luminescence assay in presence of ATP	B	Br.CCOC(=O)C/N=c1\nc(-c2ccc(OC)cc2)n(-c2ccccc2)s1	CHEMBL2024372	=	nM	500	CHEMBL262	Homo sapiens	IC50	uM	0.5
1236	10875906	CHEMBL2025119	Inhibition of human recombinant GSK3beta after 30 mins by luminescence assay in presence of ATP	B	Br.COc1ccc(-c2n/c(=N\CCO)sn2-c2ccccc2)cc1	CHEMBL2024371	=	nM	1200	CHEMBL262	Homo sapiens	IC50	uM	1.2
1237	10875907	CHEMBL2025119	Inhibition of human recombinant GSK3beta after 30 mins by luminescence assay in presence of ATP	B	Br.COc1ccc(-c2n/c(=N\Cc3cccnc3)sn2-c2ccccc2)cc1	CHEMBL2024370	=	nM	1200	CHEMBL262	Homo sapiens	IC50	uM	1.2
1238	10875908	CHEMBL2025119	Inhibition of human recombinant GSK3beta after 30 mins by luminescence assay in presence of ATP	B	Br.COc1ccc(-n2s/c(=N/CCO)nc2-c2ccccc2)cc1	CHEMBL2024369	=	nM	4600	CHEMBL262	Homo sapiens	IC50	uM	4.6
1239	10876518	CHEMBL2025119	Inhibition of human recombinant GSK3beta after 30 mins by luminescence assay in presence of ATP	B	Br.CCOC(=O)C/N=c1\nc(-c2ccccc2)n(-c2ccc([N+](=O)[O-])cc2)s1	CHEMBL2024368	=	nM	1000	CHEMBL262	Homo sapiens	IC50	uM	1
1240	10876519	CHEMBL2025119	Inhibition of human recombinant GSK3beta after 30 mins by luminescence assay in presence of ATP	B	Br.O=[N+]([O-])c1ccc(-n2s/c(=N/Cc3cccnc3)nc2-c2ccccc2)cc1	CHEMBL2024367	=	nM	1000	CHEMBL262	Homo sapiens	IC50	uM	1
1241	10876520	CHEMBL2025119	Inhibition of human recombinant GSK3beta after 30 mins by luminescence assay in presence of ATP	B	Br.CCOC(=O)C/N=c1\nc(-c2ccccc2)n(-c2ccc(OC)cc2)s1	CHEMBL2024366	=	nM	2000	CHEMBL262	Homo sapiens	IC50	uM	2
1242	10876521	CHEMBL2025119	Inhibition of human recombinant GSK3beta after 30 mins by luminescence assay in presence of ATP	B	Br.COc1ccc(-n2s/c(=N/Cc3cccnc3)nc2-c2ccccc2)cc1	CHEMBL2024365	=	nM	4100	CHEMBL262	Homo sapiens	IC50	uM	4.1
1243	10876522	CHEMBL2025119	Inhibition of human recombinant GSK3beta after 30 mins by luminescence assay in presence of ATP	B	Br.c1ccc(-c2n/c(=N\C3CCCCC3)sn2-c2ccccc2)cc1	CHEMBL2024364	=	nM	2100	CHEMBL262	Homo sapiens	IC50	uM	2.1
1244	10876523	CHEMBL2025119	Inhibition of human recombinant GSK3beta after 30 mins by luminescence assay in presence of ATP	B	Br.c1ccc(/N=c2/nc(-c3ccccc3)n(-c3ccccc3)s2)cc1	CHEMBL558982	=	nM	900	CHEMBL262	Homo sapiens	IC50	uM	0.9
1245	10876524	CHEMBL2025119	Inhibition of human recombinant GSK3beta after 30 mins by luminescence assay in presence of ATP	B	Br.CCCCC/N=c1\nc(-c2ccccc2)n(-c2ccccc2)s1	CHEMBL2024363	=	nM	1400	CHEMBL262	Homo sapiens	IC50	uM	1.4
1246	10876525	CHEMBL2025119	Inhibition of human recombinant GSK3beta after 30 mins by luminescence assay in presence of ATP	B	Br.N=c1nc(-c2ccccc2)n(-c2ccccc2)s1	CHEMBL2024362	=	nM	600	CHEMBL262	Homo sapiens	IC50	uM	0.6
1247	10876526	CHEMBL2025119	Inhibition of human recombinant GSK3beta after 30 mins by luminescence assay in presence of ATP	B	Br.OCC/N=c1\nc(-c2ccccc2)n(-c2ccccc2)s1	CHEMBL2024361	=	nM	2000	CHEMBL262	Homo sapiens	IC50	uM	2
1248	10876527	CHEMBL2025119	Inhibition of human recombinant GSK3beta after 30 mins by luminescence assay in presence of ATP	B	Br.CCOC(=O)C/N=c1\nc(-c2ccccc2)n(-c2ccccc2)s1	CHEMBL2024360	=	nM	7000	CHEMBL262	Homo sapiens	IC50	uM	7
1249	10876528	CHEMBL2025119	Inhibition of human recombinant GSK3beta after 30 mins by luminescence assay in presence of ATP	B	Br.c1ccc(-c2n/c(=N\Cc3cccnc3)sn2-c2ccccc2)cc1	CHEMBL2024359	=	nM	1300	CHEMBL262	Homo sapiens	IC50	uM	1.3
1250	10907142	CHEMBL2039366	Inhibition of GSK3beta	B	CCCCn1c(=O)sn(CC)c1=O	CHEMBL24773	=	nM	70000	CHEMBL262	Homo sapiens	IC50	uM	70
1251	10908175	CHEMBL2039682	Inhibition of human recombinant GSK3beta	B	O=C1Cc2c([nH]c3ccc([N+](=O)[O-])cc23)-c2ccccc2N1	CHEMBL50894	=	nM	4	CHEMBL262	Homo sapiens	IC50	nM	4
1252	10908176	CHEMBL2039682	Inhibition of human recombinant GSK3beta	B	COc1ccc(CNC(=O)Nc2ncc([N+](=O)[O-])s2)cc1	CHEMBL259850	=	nM	104	CHEMBL262	Homo sapiens	IC50	nM	104
1253	10908177	CHEMBL2039683	Inhibition of human recombinant GSK3beta incubated for 30 mins by Kinase Glo luminescent kinase assay	B	CCCCCCCCCCCC(=O)NNC(=O)c1c(O)c2ccccc2n(CC)c1=O	CHEMBL2037482	=	nM	3010	CHEMBL262	Homo sapiens	IC50	uM	3.01
1254	10923956	CHEMBL2044300	Inhibition of GSK3beta incubated for 30 mins prior to substrate addition study done at apparent ATP Km for enzyme	B	C[C@H](/C=C\C(F)(F)F)Oc1cc(-c2cc(-c3cc(CN(C)C)cs3)cnc2N)ccc1C(N)=O	CHEMBL2042135	=	nM	70	CHEMBL262	Homo sapiens	IC50	uM	0.07
1255	10934724	CHEMBL2051312	Inhibition of human GSK3beta using phospho-CREB as substrate by beta counting method	B	CCS(=O)(=O)Nc1ccc(CCNC(=O)c2ccc(O)c3[nH]c(-c4ccccc4)nc23)cc1	CHEMBL2048657	=	nM	47	CHEMBL262	Homo sapiens	IC50	nM	47
1256	10934725	CHEMBL2051312	Inhibition of human GSK3beta using phospho-CREB as substrate by beta counting method	B	CCS(=O)(=O)Nc1ccc(CCNC(=O)c2ccnc3[nH]c(-c4ccccc4)nc23)cc1	CHEMBL2048658	=	nM	14	CHEMBL262	Homo sapiens	IC50	nM	14
1257	10934726	CHEMBL2051312	Inhibition of human GSK3beta using phospho-CREB as substrate by beta counting method	B	CCS(=O)(=O)Nc1ccc(CCNC(=O)c2ccnc3[nH]c(-c4ccc(F)cc4)nc23)cc1	CHEMBL2048659	=	nM	4	CHEMBL262	Homo sapiens	IC50	nM	4
1258	10934727	CHEMBL2051312	Inhibition of human GSK3beta using phospho-CREB as substrate by beta counting method	B	CCS(=O)(=O)Nc1ccc(CCNC(=O)c2ccnc3[nH]c(-c4ccc(F)cc4F)nc23)cc1	CHEMBL2048660	=	nM	2	CHEMBL262	Homo sapiens	IC50	nM	2
1259	10934728	CHEMBL2051312	Inhibition of human GSK3beta using phospho-CREB as substrate by beta counting method	B	CCS(=O)(=O)Nc1ccc(CCNC(=O)c2ccnc3[nH]c(-c4cccs4)nc23)cc1	CHEMBL2048661	=	nM	12	CHEMBL262	Homo sapiens	IC50	nM	12
1260	10934729	CHEMBL2051312	Inhibition of human GSK3beta using phospho-CREB as substrate by beta counting method	B	CCS(=O)(=O)Nc1ccc(CCNC(=O)c2ccnc3[nH]c(-c4ccsc4)nc23)cc1	CHEMBL2048662	=	nM	3	CHEMBL262	Homo sapiens	IC50	nM	3
1261	10934730	CHEMBL2051312	Inhibition of human GSK3beta using phospho-CREB as substrate by beta counting method	B	CCS(=O)(=O)Nc1ccc(CCNC(=O)c2ccnc3[nH]c(-c4ccoc4)nc23)cc1	CHEMBL2048663	=	nM	1	CHEMBL262	Homo sapiens	IC50	nM	1
1262	10934731	CHEMBL2051312	Inhibition of human GSK3beta using phospho-CREB as substrate by beta counting method	B	O=C(NCCc1ccc(F)nc1)c1ccnc2[nH]c(-c3ccc(F)cc3)nc12	CHEMBL2048664	=	nM	17	CHEMBL262	Homo sapiens	IC50	nM	17
1263	10934732	CHEMBL2051312	Inhibition of human GSK3beta using phospho-CREB as substrate by beta counting method	B	O=C(Nc1cccnc1)c1ccnc2[nH]c(-c3ccc(F)cc3)nc12	CHEMBL2048665	=	nM	8	CHEMBL262	Homo sapiens	IC50	nM	8
1264	10934733	CHEMBL2051312	Inhibition of human GSK3beta using phospho-CREB as substrate by beta counting method	B	O=C(NCCCc1ccc(Cl)nc1)c1ccnc2[nH]c(-c3ccc(F)cc3)nc12	CHEMBL2046466	=	nM	17	CHEMBL262	Homo sapiens	IC50	nM	17
1265	10934734	CHEMBL2051312	Inhibition of human GSK3beta using phospho-CREB as substrate by beta counting method	B	O=C(NCCc1cccc(O)c1)c1ccnc2[nH]c(-c3ccc(F)cc3)nc12	CHEMBL2048666	=	nM	14	CHEMBL262	Homo sapiens	IC50	nM	14
1266	10934735	CHEMBL2051312	Inhibition of human GSK3beta using phospho-CREB as substrate by beta counting method	B	CS(=O)(=O)Nc1ccc(CCNC(=O)c2ccnc3[nH]c(-c4ccc(F)cc4)nc23)cc1	CHEMBL2048667	=	nM	44	CHEMBL262	Homo sapiens	IC50	nM	44
1267	10934736	CHEMBL2051312	Inhibition of human GSK3beta using phospho-CREB as substrate by beta counting method	B	CN(C)S(=O)(=O)Nc1ccc(CCNC(=O)c2ccnc3[nH]c(-c4ccc(F)cc4)nc23)cc1	CHEMBL2048668	=	nM	27	CHEMBL262	Homo sapiens	IC50	nM	27
1268	10934737	CHEMBL2051312	Inhibition of human GSK3beta using phospho-CREB as substrate by beta counting method	B	CS(=O)(=O)Nc1ccc(CCNC(=O)c2ccnc3[nH]c(-c4ccc(Cl)cc4)nc23)cc1	CHEMBL2048669	=	nM	10	CHEMBL262	Homo sapiens	IC50	nM	10
1269	10934738	CHEMBL2051312	Inhibition of human GSK3beta using phospho-CREB as substrate by beta counting method	B	CS(=O)(=O)Nc1ccc(CCNC(=O)c2ccnc3[nH]c(-c4ccoc4)nc23)cc1	CHEMBL2048670	=	nM	3	CHEMBL262	Homo sapiens	IC50	nM	3
1270	10934739	CHEMBL2051312	Inhibition of human GSK3beta using phospho-CREB as substrate by beta counting method	B	CS(=O)(=O)Nc1ccc(CCNC(=O)c2ccnc3[nH]c(-c4cccs4)nc23)cc1	CHEMBL2048671	=	nM	12	CHEMBL262	Homo sapiens	IC50	nM	12
1271	10934740	CHEMBL2051312	Inhibition of human GSK3beta using phospho-CREB as substrate by beta counting method	B	CN(C)S(=O)(=O)Nc1ccc(CCNC(=O)c2ccnc3[nH]c(-c4ccsc4)nc23)cc1	CHEMBL2048672	=	nM	9	CHEMBL262	Homo sapiens	IC50	nM	9
1272	10934741	CHEMBL2051312	Inhibition of human GSK3beta using phospho-CREB as substrate by beta counting method	B	O=C(NCCc1cccnc1Cl)c1ccnc2[nH]c(-c3ccoc3)nc12	CHEMBL2048673	=	nM	9	CHEMBL262	Homo sapiens	IC50	nM	9
1273	10934742	CHEMBL2051312	Inhibition of human GSK3beta using phospho-CREB as substrate by beta counting method	B	O=C(Nc1cccnc1)c1ccnc2[nH]c(-c3ccsc3)nc12	CHEMBL2048674	=	nM	13	CHEMBL262	Homo sapiens	IC50	nM	13
1274	10934743	CHEMBL2051312	Inhibition of human GSK3beta using phospho-CREB as substrate by beta counting method	B	Cc1ccncc1NC(=O)c1ccnc2[nH]c(N3CCC(c4ccccc4)C3)nc12	CHEMBL2048675	=	nM	30	CHEMBL262	Homo sapiens	IC50	nM	30
1275	10934744	CHEMBL2051312	Inhibition of human GSK3beta using phospho-CREB as substrate by beta counting method	B	CCN(CC)c1ccc(-c2nc3c(C(=O)Nc4cnccc4C)ccnc3[nH]2)cc1	CHEMBL2048676	=	nM	3	CHEMBL262	Homo sapiens	IC50	nM	3
1276	10934745	CHEMBL2051312	Inhibition of human GSK3beta using phospho-CREB as substrate by beta counting method	B	COc1ccncc1NC(=O)c1ccnc2[nH]c(-c3ccc(F)cc3)nc12	CHEMBL2048677	=	nM	3	CHEMBL262	Homo sapiens	IC50	nM	3
1277	10934746	CHEMBL2051312	Inhibition of human GSK3beta using phospho-CREB as substrate by beta counting method	B	CCOc1ccncc1NC(=O)c1ccnc2[nH]c(-c3ccc(F)cc3)nc12	CHEMBL2048678	=	nM	3	CHEMBL262	Homo sapiens	IC50	nM	3
1278	10934747	CHEMBL2051312	Inhibition of human GSK3beta using phospho-CREB as substrate by beta counting method	B	Cc1ccc(NC(=O)c2ccnc3[nH]c(-c4ccc(F)cc4)nc23)cn1	CHEMBL2048679	=	nM	8	CHEMBL262	Homo sapiens	IC50	nM	8
1279	10934748	CHEMBL2051312	Inhibition of human GSK3beta using phospho-CREB as substrate by beta counting method	B	COc1ccc(-c2nc3c(C(=O)Nc4cnccc4C)ccnc3[nH]2)cc1	CHEMBL2048680	=	nM	2	CHEMBL262	Homo sapiens	IC50	nM	2
1280	10934749	CHEMBL2051312	Inhibition of human GSK3beta using phospho-CREB as substrate by beta counting method	B	COc1cccc(-c2nc3c(C(=O)Nc4cnccc4C)ccnc3[nH]2)c1	CHEMBL2048681	=	nM	3	CHEMBL262	Homo sapiens	IC50	nM	3
1281	10934750	CHEMBL2051312	Inhibition of human GSK3beta using phospho-CREB as substrate by beta counting method	B	CCOc1ccncc1NC(=O)c1ccnc2[nH]c(-c3cccnc3)nc12	CHEMBL2048682	=	nM	3	CHEMBL262	Homo sapiens	IC50	nM	3
1282	10934751	CHEMBL2051312	Inhibition of human GSK3beta using phospho-CREB as substrate by beta counting method	B	CCOc1ccncc1NC(=O)c1ccnc2[nH]c(-c3cccc(OC)c3)nc12	CHEMBL2048683	=	nM	7	CHEMBL262	Homo sapiens	IC50	nM	7
1283	10934752	CHEMBL2051312	Inhibition of human GSK3beta using phospho-CREB as substrate by beta counting method	B	COc1ccncc1NC(=O)c1ccnc2[nH]c(-c3cccc(Cl)c3)nc12	CHEMBL2048684	=	nM	2	CHEMBL262	Homo sapiens	IC50	nM	2
1284	10934753	CHEMBL2051312	Inhibition of human GSK3beta using phospho-CREB as substrate by beta counting method	B	COc1ccncc1NC(=O)c1ccnc2[nH]c(-c3ccncc3)nc12	CHEMBL2048685	=	nM	2	CHEMBL262	Homo sapiens	IC50	nM	2
1285	10969598	CHEMBL2067095	Inhibition of recombinant GSK3beta by KinaseGlo assay	B	CC(=O)O[C@H]1C[C@@H](O)C[C@H](O)C[C@@H](O)[C@@H]2O[C@H]2[C@@H](C)[C@@H]([C@@H](C)[C@@H](O)[C@H](C)[C@@H](O)[C@@H](C)[C@@H](C)O[C@H]2CC[C@H](O[C@@H]3CC[C@@H](OC(=O)[C@H](C)[C@@H](O)/C(C)=C/c4ccc5c(c4)C(=O)C=CC5=O)[C@H](C)O3)[C@H](C)O2)OC(=O)/C=C/[C@H](C)[C@@H](O)C[C@H](O)/C=C/CC[C@@H](C)[C@@H](O)[C@H](O)[C@@]2(O)O[C@@H](C1)C[C@@H](O)[C@@H]2O	CHEMBL2063002	=	nM	2170	CHEMBL262	Homo sapiens	IC50	uM	2.17
1286	10975227	CHEMBL2065459	Inhibition of GSK3beta	B	CC(=O)Nc1ccc2ccn(-c3cc(NC4CC4)n4ncc(C#N)c4n3)c2c1	CHEMBL2062563	=	nM	130	CHEMBL262	Homo sapiens	IC50	uM	0.13
1287	10975228	CHEMBL2065459	Inhibition of GSK3beta	B	CC(=O)Nc1ccc2cnn(-c3cc(NC4CC4)n4ncc(C#N)c4n3)c2c1	CHEMBL2062564	=	nM	700	CHEMBL262	Homo sapiens	IC50	uM	0.7
1288	10975229	CHEMBL2065459	Inhibition of GSK3beta	B	CC(=O)Nc1cnc2ccn(-c3cc(NC4CC4)n4ncc(C#N)c4n3)c2c1	CHEMBL2062565	=	nM	1000	CHEMBL262	Homo sapiens	IC50	uM	1
1289	10975230	CHEMBL2065459	Inhibition of GSK3beta	B	CC(=O)Nc1ccc2ccn(-c3cc(NCCCN(C)C)n4ncc(C#N)c4n3)c2c1	CHEMBL2062575	=	nM	2600	CHEMBL262	Homo sapiens	IC50	uM	2.6
1290	10975231	CHEMBL2065459	Inhibition of GSK3beta	B	CC(=O)N(C)c1ccc2ccn(-c3cc(NC4CC4)n4ncc(C#N)c4n3)c2c1	CHEMBL2062577	=	nM	1400	CHEMBL262	Homo sapiens	IC50	uM	1.4
1291	10975232	CHEMBL2065459	Inhibition of GSK3beta	B	CC(=O)Nc1ccc2[nH]cc(-c3cc(NC4CC4)n4ncc(C#N)c4n3)c2c1	CHEMBL2062581	=	nM	250	CHEMBL262	Homo sapiens	IC50	uM	0.25
1292	10975233	CHEMBL2065459	Inhibition of GSK3beta	B	CC(=O)Nc1ccc2c(c1)c(-c1cc(NC3CC3)n3ncc(C#N)c3n1)cn2CCC(=O)O	CHEMBL2062585	=	nM	6000	CHEMBL262	Homo sapiens	IC50	uM	6
1293	10978563	CHEMBL2066819	Inhibition of human recombinant GSK3beta using pIRS-1 as substrate preincubated for 15 mins	B	N#Cc1cccc(CSc2nnc(-c3ccc4c(c3)OCO4)o2)c1	CHEMBL2064516	=	nM	65	CHEMBL262	Homo sapiens	IC50	uM	0.065
1294	10978564	CHEMBL2066819	Inhibition of human recombinant GSK3beta using pIRS-1 as substrate preincubated for 15 mins	B	N#Cc1ccc(CSc2nnc(-c3ccc4c(c3)OCO4)o2)cc1	CHEMBL2064517	=	nM	130	CHEMBL262	Homo sapiens	IC50	uM	0.13
1295	10978565	CHEMBL2066819	Inhibition of human recombinant GSK3beta using pIRS-1 as substrate preincubated for 15 mins	B	N#Cc1cccc(CSc2nnc(-c3ccc4c(c3)OCCO4)o2)c1	CHEMBL2064518	=	nM	86	CHEMBL262	Homo sapiens	IC50	uM	0.086
1296	10978566	CHEMBL2066819	Inhibition of human recombinant GSK3beta using pIRS-1 as substrate preincubated for 15 mins	B	N#Cc1ccc(CSc2nnc(-c3ccc4c(c3)OCCO4)o2)cc1	CHEMBL2064519	=	nM	166	CHEMBL262	Homo sapiens	IC50	uM	0.166
1297	10978567	CHEMBL2066819	Inhibition of human recombinant GSK3beta using pIRS-1 as substrate preincubated for 15 mins	B	COC(=O)c1ccc(CSc2nnc(-c3ccc4c(c3)OCCO4)o2)cc1	CHEMBL2064520	=	nM	36	CHEMBL262	Homo sapiens	IC50	uM	0.036
1298	10978568	CHEMBL2066819	Inhibition of human recombinant GSK3beta using pIRS-1 as substrate preincubated for 15 mins	B	N#Cc1cccc(CSc2nnc(-c3ccncc3)o2)c1	CHEMBL2064521	=	nM	3162	CHEMBL262	Homo sapiens	IC50	uM	3.162
1299	10978569	CHEMBL2066819	Inhibition of human recombinant GSK3beta using pIRS-1 as substrate preincubated for 15 mins	B	N#Cc1ccc(CSc2nnc(-c3ccncc3)o2)cc1	CHEMBL1352577	=	nM	10000	CHEMBL262	Homo sapiens	IC50	uM	10
1300	10978570	CHEMBL2066819	Inhibition of human recombinant GSK3beta using pIRS-1 as substrate preincubated for 15 mins	B	c1ccc(CSc2nnc(-c3ccncc3)o2)cc1	CHEMBL40439	=	nM	1318	CHEMBL262	Homo sapiens	IC50	uM	1.318
1301	10978571	CHEMBL2066819	Inhibition of human recombinant GSK3beta using pIRS-1 as substrate preincubated for 15 mins	B	Ic1cccc(CSc2nnc(-c3ccncc3)o2)c1	CHEMBL288064	=	nM	790	CHEMBL262	Homo sapiens	IC50	uM	0.79
1302	10978572	CHEMBL2066819	Inhibition of human recombinant GSK3beta using pIRS-1 as substrate preincubated for 15 mins	B	c1cc(-c2nnn[nH]2)ccc1CSc1nnc(-c2ccc3c(c2)OCO3)o1	CHEMBL2064522	=	nM	172	CHEMBL262	Homo sapiens	IC50	uM	0.172
1303	10978573	CHEMBL2066819	Inhibition of human recombinant GSK3beta using pIRS-1 as substrate preincubated for 15 mins	B	c1ccc(-c2ccc(CSc3nnc(-c4ccc5c(c4)OCO5)o3)cc2)cc1	CHEMBL2064531	=	nM	176	CHEMBL262	Homo sapiens	IC50	uM	0.176
1304	10978574	CHEMBL2066819	Inhibition of human recombinant GSK3beta using pIRS-1 as substrate preincubated for 15 mins	B	N#Cc1cc(F)ccc1-c1ccc(CSc2nnc(-c3ccc4c(c3)OCO4)o2)cc1	CHEMBL2064532	=	nM	22	CHEMBL262	Homo sapiens	IC50	uM	0.022
1305	10978575	CHEMBL2066819	Inhibition of human recombinant GSK3beta using pIRS-1 as substrate preincubated for 15 mins	B	N#Cc1ccccc1-c1ccc(CSc2nnc(-c3ccc4c(c3)OCO4)o2)cc1	CHEMBL2064533	=	nM	39	CHEMBL262	Homo sapiens	IC50	uM	0.039
1306	10978576	CHEMBL2066819	Inhibition of human recombinant GSK3beta using pIRS-1 as substrate preincubated for 15 mins	B	N#Cc1ccc(-c2ccc(CSc3nnc(-c4ccc5c(c4)OCO5)o3)cc2)cc1	CHEMBL2064515	=	nM	316	CHEMBL262	Homo sapiens	IC50	uM	0.316
1307	10978578	CHEMBL2066819	Inhibition of human recombinant GSK3beta using pIRS-1 as substrate preincubated for 15 mins	B	N#Cc1cc(F)ccc1-c1ccc(CSc2nnc(-c3ccc4c(c3)OCCO4)o2)cc1	CHEMBL2064535	=	nM	185	CHEMBL262	Homo sapiens	IC50	uM	0.185
1308	10978579	CHEMBL2066819	Inhibition of human recombinant GSK3beta using pIRS-1 as substrate preincubated for 15 mins	B	N#Cc1ccccc1-c1ccc(CSc2nnc(-c3ccncc3)o2)cc1	CHEMBL2064536	=	nM	41	CHEMBL262	Homo sapiens	IC50	uM	0.041
1309	10978580	CHEMBL2066819	Inhibition of human recombinant GSK3beta using pIRS-1 as substrate preincubated for 15 mins	B	COCC1COc2ccc(-c3nnc(SCc4ccc(-c5ccccc5C#N)cc4)o3)cc2O1	CHEMBL2064537	=	nM	233	CHEMBL262	Homo sapiens	IC50	uM	0.233
1310	10978581	CHEMBL2066819	Inhibition of human recombinant GSK3beta using pIRS-1 as substrate preincubated for 15 mins	B	COC[C@@H]1COc2ccc(-c3nnc(SCc4ccc(-c5ccccc5C#N)cc4)o3)cc2O1	CHEMBL2064538	=	nM	758	CHEMBL262	Homo sapiens	IC50	uM	0.758
1311	10978582	CHEMBL2066819	Inhibition of human recombinant GSK3beta using pIRS-1 as substrate preincubated for 15 mins	B	COC[C@H]1COc2ccc(-c3nnc(SCc4ccc(-c5ccccc5C#N)cc4)o3)cc2O1	CHEMBL2064539	=	nM	129	CHEMBL262	Homo sapiens	IC50	uM	0.129
1312	10980018	CHEMBL2067476	Inhibition of GSK3beta	B	CN(C)C[C@@H](OC(=O)N1Cc2c(NC(=O)C(C)(C)C)n[nH]c2C1(C)C)c1ccccc1	CHEMBL2064628	=	nM	227	CHEMBL262	Homo sapiens	IC50	nM	227
1313	10983967	CHEMBL2072009	Inhibition of GSK3beta by AlphaScreen assay	B	N#Cc1ccc2nc(Nc3ccc(Oc4ncccc4C(F)(F)F)cc3)[nH]c2c1	CHEMBL2071607	=	nM	30800	CHEMBL262	Homo sapiens	IC50	uM	30.8
1314	10983969	CHEMBL2072009	Inhibition of GSK3beta by AlphaScreen assay	B	N#Cc1ccc2nc(Nc3ccc(-c4ccccc4)cc3)[nH]c2c1	CHEMBL2071609	=	nM	30800	CHEMBL262	Homo sapiens	IC50	uM	30.8
1315	10983970	CHEMBL2072009	Inhibition of GSK3beta by AlphaScreen assay	B	N#Cc1ccc2nc(Nc3ccc(-c4cccnc4F)cc3)[nH]c2c1	CHEMBL2071610	=	nM	24200	CHEMBL262	Homo sapiens	IC50	uM	24.2
1316	10983971	CHEMBL2072009	Inhibition of GSK3beta by AlphaScreen assay	B	CC(C)(C)c1ccc(Nc2nc3ccc(C#N)cc3[nH]2)cc1	CHEMBL2071612	=	nM	44500	CHEMBL262	Homo sapiens	IC50	uM	44.5
1317	10983972	CHEMBL2072009	Inhibition of GSK3beta by AlphaScreen assay	B	Cc1ccc(Nc2nc3ccc(C#N)cc3[nH]2)cc1	CHEMBL2071613	=	nM	30100	CHEMBL262	Homo sapiens	IC50	uM	30.1
1318	10983973	CHEMBL2072009	Inhibition of GSK3beta by AlphaScreen assay	B	CC(C)(O)c1ccc(Nc2nc3ccc(C#N)cc3[nH]2)cc1	CHEMBL2071614	=	nM	60000	CHEMBL262	Homo sapiens	IC50	uM	60
1319	10986195	CHEMBL2073511	Inhibition of GSK3beta by TR-FRET analysis	B	Cn1cc(Nc2ncc(Br)c(N[C@H]3[C@@H](C(N)=O)[C@@H]4C=C[C@H]3C4)n2)cn1	CHEMBL2071201	=	nM	34	CHEMBL262	Homo sapiens	IC50	nM	34
1320	11011267	CHEMBL2092319	Inhibition of GSK3beta in human ReNcell VM cells after 3 hrs by immunoblotting technique	B	NC1=NC(=O)/C(=C2\CCNC(=O)c3[nH]c(Br)cc32)N1	CHEMBL361708	=	nM	10	CHEMBL262	Homo sapiens	IC50	nM	10
1321	12076001	CHEMBL2161549	Inhibition of GSK3beta	B	CCN(CC)S(=O)(=O)c1cc(Nc2nccc(-c3ccnc(-c4ccc(NC(=O)NC)cc4)c3)n2)ccc1Cl	CHEMBL2158866	=	nM	330	CHEMBL262	Homo sapiens	IC50	nM	330
1322	12094409	CHEMBL2167125	Inhibition of GSK3beta	B	N[C@H]1CC[C@H](Nc2cc(Nc3ccc(F)c(Cl)c3)n3nccc3n2)CC1	CHEMBL2163999	=	nM	23000	CHEMBL262	Homo sapiens	IC50	uM	23
1323	12141274	CHEMBL2182241	Inhibition of GSK3beta	B	COc1ccc(CNC(=O)Nc2ncc([N+](=O)[O-])s2)cc1	CHEMBL259850	=	nM	104	CHEMBL262	Homo sapiens	IC50	nM	104
1324	12141275	CHEMBL2182241	Inhibition of GSK3beta	B	Cn1cc(C2=C(c3ccc(Cl)cc3Cl)C(=O)NC2=O)c2ccccc21	CHEMBL102714	=	nM	9	CHEMBL262	Homo sapiens	IC50	nM	9
1325	12141753	CHEMBL2187127	Inhibition of human recombinant GSK3beta expressed in insect cells using YRRAAVPPSPSLSRHSSPHQ-phosphoS-EDEEE as substrate and [gamma33P]ATP after 30 mins by scintillation counting	B	O=C1NC(Nc2ccccc2)=N/C1=C\c1ccc2c(c1)OCO2	CHEMBL1802358	=	nM	380	CHEMBL262	Homo sapiens	IC50	uM	0.38
1326	12152525	CHEMBL2183648	Inhibition of GSK3beta	B	COc1cc(C2=C(c3c[nH]c4ccccc34)C(=O)NC2=O)cc(OC)c1OC	CHEMBL201511	=	nM	71	CHEMBL262	Homo sapiens	IC50	nM	71
1327	12152526	CHEMBL2183648	Inhibition of GSK3beta	B	COc1cc(C2=C(c3c[nH]c4cnccc34)C(=O)NC2=O)cc(OC)c1OC	CHEMBL2180882	=	nM	9	CHEMBL262	Homo sapiens	IC50	nM	9
1328	12152527	CHEMBL2183648	Inhibition of GSK3beta	B	COc1cc(C2=C(c3c[nH]c4cccnc34)C(=O)NC2=O)cc(OC)c1OC	CHEMBL2180881	=	nM	215	CHEMBL262	Homo sapiens	IC50	nM	215
1329	12152528	CHEMBL2183648	Inhibition of GSK3beta	B	COc1cc(C2=C(c3c[nH]c4ccncc34)C(=O)NC2=O)cc(OC)c1OC	CHEMBL2177142	=	nM	40	CHEMBL262	Homo sapiens	IC50	nM	40
1330	12180247	CHEMBL2211468	Inhibition of GSK3beta	B	COc1cnc(COc2cc(F)c(F)cc2C)cc1-c1cc2c([nH]1)CCNC2=O	CHEMBL2203565	=	nM	38100	CHEMBL262	Homo sapiens	IC50	uM	38.1
1331	12180248	CHEMBL2211468	Inhibition of GSK3beta	B	COc1cnc(COc2ccc(F)cc2C)cc1-c1cc2c([nH]1)CCNC2=O	CHEMBL2203564	=	nM	53300	CHEMBL262	Homo sapiens	IC50	uM	53.3
1332	12180249	CHEMBL2211468	Inhibition of GSK3beta	B	COc1cnc(COc2ccc(F)c(F)c2)cc1-c1cc2c([nH]1)CCNC2=O	CHEMBL2203563	=	nM	10800	CHEMBL262	Homo sapiens	IC50	uM	10.8
1333	12180250	CHEMBL2211468	Inhibition of GSK3beta	B	COc1cnc(COc2ccc(F)cc2F)cc1-c1cc2c([nH]1)CCNC2=O	CHEMBL2203562	=	nM	4000	CHEMBL262	Homo sapiens	IC50	uM	4
1334	12180251	CHEMBL2211468	Inhibition of GSK3beta	B	COc1cnc(COc2ccc(F)cc2)cc1-c1cc2c([nH]1)CCNC2=O	CHEMBL2203561	=	nM	7830	CHEMBL262	Homo sapiens	IC50	uM	7.83
1335	12180253	CHEMBL2211468	Inhibition of GSK3beta	B	COc1cnc(COc2ccc(F)cc2)nc1-c1cc2c([nH]1)CCNC2=O	CHEMBL2203559	=	nM	1120	CHEMBL262	Homo sapiens	IC50	uM	1.12
1336	12180256	CHEMBL2211468	Inhibition of GSK3beta	B	COc1cnc(Nc2ccccc2)nc1-c1cc2c([nH]1)CCNC2=O	CHEMBL2203556	=	nM	16	CHEMBL262	Homo sapiens	IC50	uM	0.016
1337	12180257	CHEMBL2211468	Inhibition of GSK3beta	B	COc1cnc(NCc2ccccc2)nc1-c1cc2c([nH]1)CCNC2=O	CHEMBL2203555	=	nM	98	CHEMBL262	Homo sapiens	IC50	uM	0.098
1338	12180258	CHEMBL2211468	Inhibition of GSK3beta	B	COc1cnc(CCc2ccc(F)cc2)nc1-c1cc2c([nH]1)CCNC2=O	CHEMBL2203554	=	nM	25600	CHEMBL262	Homo sapiens	IC50	uM	25.6
1339	12180259	CHEMBL2211468	Inhibition of GSK3beta	B	COc1cnc(/C=C/c2ccc(F)cc2)nc1-c1cc2c([nH]1)CCNC2=O	CHEMBL2203553	=	nM	1220	CHEMBL262	Homo sapiens	IC50	uM	1.22
1340	12180260	CHEMBL2211468	Inhibition of GSK3beta	B	COc1cnc(-c2cnc3ccccc3c2)nc1-c1cc2c([nH]1)CCNC2=O	CHEMBL2203552	=	nM	1.491	CHEMBL262	Homo sapiens	IC50	nM	1.491
1341	12193506	CHEMBL2215732	Inhibition of GSK3beta by kinase-glo assay method	B	Cn1sc(=O)n(Cc2ccccc2)c1=O	CHEMBL284861	=	nM	1400	CHEMBL262	Homo sapiens	IC50	uM	1.4
1342	12193507	CHEMBL2215732	Inhibition of GSK3beta by kinase-glo assay method	B	O=C1CC(c2ccccc2)Sc2ccccc2N1Cc1ccccc1[N+](=O)[O-]	CHEMBL2207940	=	nM	25000	CHEMBL262	Homo sapiens	IC50	uM	25
1343	12193508	CHEMBL2215732	Inhibition of GSK3beta by kinase-glo assay method	B	O=C1CC(c2ccco2)Sc2ccccc2N1Cc1cccc(Cl)c1	CHEMBL2207939	=	nM	27000	CHEMBL262	Homo sapiens	IC50	uM	27
1344	12193509	CHEMBL2215732	Inhibition of GSK3beta by kinase-glo assay method	B	O=C1CC(c2ccco2)Sc2ccccc2N1Cc1ccccc1	CHEMBL2207938	=	nM	77200	CHEMBL262	Homo sapiens	IC50	uM	77.2
1345	12193512	CHEMBL2215732	Inhibition of GSK3beta by kinase-glo assay method	B	O=C1CC(c2cccs2)Sc2ccccc2N1Cc1ccccc1	CHEMBL2207946	=	nM	47500	CHEMBL262	Homo sapiens	IC50	uM	47.5
1346	12193515	CHEMBL2215732	Inhibition of GSK3beta by kinase-glo assay method	B	CN1C(=O)CC(c2cccs2)Sc2ccccc21	CHEMBL2207943	=	nM	480000	CHEMBL262	Homo sapiens	IC50	uM	480
1347	12193516	CHEMBL2215732	Inhibition of GSK3beta by kinase-glo assay method	B	O=C1CC(c2cccs2)Sc2ccccc2N1	CHEMBL2207942	=	nM	830000	CHEMBL262	Homo sapiens	IC50	uM	830
1348	12193517	CHEMBL2215733	Non-ATP competitive inhibition of GSK3beta	B	CC1=C(O)[C@@H](C/C(C)=C/CCC(C)/C=C/C=C(\C)CCCc2ccoc2)OC1=O	CHEMBL464381	=	nM	4500	CHEMBL262	Homo sapiens	IC50	uM	4.5
1349	12193518	CHEMBL2215733	Non-ATP competitive inhibition of GSK3beta	B	CCCCCCCCCCCCCC(=O)NCC(=O)N[C@@H](CCCCN)C(=O)N[C@@H](CCC(=O)O)C(=O)N[C@@H](C)C(=O)N1CCC[C@H]1C(=O)N1CCC[C@H]1C(=O)N[C@@H](C)C(=O)N1CCC[C@H]1C(=O)N1CCC[C@H]1C(=O)N[C@@H](CCC(N)=O)C(=O)N[C@@H](COP(=O)(O)O)C(=O)N1CCC[C@@H]1C(=O)O	CHEMBL2207941	=	nM	40000	CHEMBL262	Homo sapiens	IC50	uM	40
1350	12193519	CHEMBL2215733	Non-ATP competitive inhibition of GSK3beta	B	O[C@]12C=C(c3nccc4c3[nH]c3ccccc34)[C@@H]3CCN(CCCC/C=C\CC1)C[C@@]31C[C@@H]3/C=C\CCCCN3[C@H]12	CHEMBL403233	=	nM	10200	CHEMBL262	Homo sapiens	IC50	uM	10.2
1351	12582826	CHEMBL3075223	Inhibition of GSK3beta (unknown origin)	B	Cc1ccc(-c2c[nH]c(C3COCCN3Cc3c[nH]c4ccccc34)n2)cc1	CHEMBL2297166	=	nM	120	CHEMBL262	Homo sapiens	IC50	umol/L	0.12
1352	12591443	CHEMBL3071785	Inhibition of Homo sapiens (human) recombinant GSK3beta after 30 min by Kinase-Glo assay	B	C[C@@H]1O[C@@H](O[C@H]2[C@H](Oc3cc(O)c4c(c3)O[C@H](c3ccc(O)cc3)CC4=O)O[C@H](CO)[C@@H](O)[C@@H]2O)[C@H](O)[C@H](O)[C@H]1O	CHEMBL451532	=	nM	100000	CHEMBL262	Homo sapiens	IC50	uM	100
1353	12591444	CHEMBL3071785	Inhibition of Homo sapiens (human) recombinant GSK3beta after 30 min by Kinase-Glo assay	B	COc1ccc([C@@H]2CC(=O)c3c(O)cc(O[C@@H]4O[C@H](CO[C@@H]5O[C@@H](C)[C@H](O)[C@@H](O)[C@H]5O)[C@@H](O)[C@H](O)[C@H]4O)cc3O2)cc1O	CHEMBL449317	=	nM	100000	CHEMBL262	Homo sapiens	IC50	uM	100
1354	12591445	CHEMBL3071785	Inhibition of Homo sapiens (human) recombinant GSK3beta after 30 min by Kinase-Glo assay	B	O=C1C[C@@H](c2ccc(O)cc2)Oc2cc(O)cc(O)c21	CHEMBL9352	=	nM	45700	CHEMBL262	Homo sapiens	IC50	uM	45.7
1355	12591446	CHEMBL3071785	Inhibition of Homo sapiens (human) recombinant GSK3beta after 30 min by Kinase-Glo assay	B	COc1ccc([C@@H]2CC(=O)c3c(O)cc(O)cc3O2)cc1O	CHEMBL399121	=	nM	26900	CHEMBL262	Homo sapiens	IC50	uM	26.9
1356	12591447	CHEMBL3071785	Inhibition of Homo sapiens (human) recombinant GSK3beta after 30 min by Kinase-Glo assay	B	O=c1cc(-c2ccc(O)cc2)oc2cc(O)cc(O)c12	CHEMBL28	=	nM	1900	CHEMBL262	Homo sapiens	IC50	uM	1.9
1357	12591448	CHEMBL3071785	Inhibition of Homo sapiens (human) recombinant GSK3beta after 30 min by Kinase-Glo assay	B	O=c1c(O)c(-c2ccc(O)c(O)c2)oc2cc(O)cc(O)c12	CHEMBL50	=	nM	2000	CHEMBL262	Homo sapiens	IC50	uM	2
1358	12591449	CHEMBL3071785	Inhibition of Homo sapiens (human) recombinant GSK3beta after 30 min by Kinase-Glo assay	B	O=c1cc(-c2ccc(O)c(O)c2)oc2cc(O)cc(O)c12	CHEMBL151	=	nM	1500	CHEMBL262	Homo sapiens	IC50	uM	1.5
1359	12621697	CHEMBL2319812	Inhibition of human recombinant GSK-3beta using GS2 peptide as substrate and [gamma33P]-ATP after 30 mins by scintillation counting	B	CC1=C(O)/C(=C/[C@H](C)CC/C=C(/C)CCCc2coc(Cc3ccoc3)c2)OC1=O	CHEMBL483842	=	nM	2300	CHEMBL262	Homo sapiens	IC50	uM	2.3
1360	12621698	CHEMBL2319812	Inhibition of human recombinant GSK-3beta using GS2 peptide as substrate and [gamma33P]-ATP after 30 mins by scintillation counting	B	CC1=C(O)/C(=C/[C@H](C)CCC/C(C)=C/CCc2coc(Cc3ccoc3)c2)OC1=O	CHEMBL483841	=	nM	800	CHEMBL262	Homo sapiens	IC50	uM	0.8
1361	12621699	CHEMBL2319812	Inhibition of human recombinant GSK-3beta using GS2 peptide as substrate and [gamma33P]-ATP after 30 mins by scintillation counting	B	CC1=C(O)[C@@H](C/C(C)=C/CCC(C)/C=C/C=C(\C)CCCc2ccoc2)OC1=O	CHEMBL464381	=	nM	1900	CHEMBL262	Homo sapiens	IC50	uM	1.9
1362	12621701	CHEMBL2319812	Inhibition of human recombinant GSK-3beta using GS2 peptide as substrate and [gamma33P]-ATP after 30 mins by scintillation counting	B	CCCCCCCCCC(=O)OC[C@H](O)[C@H]1OC(=O)C(O)=C1O	CHEMBL218301	=	nM	6100	CHEMBL262	Homo sapiens	IC50	uM	6.1
1363	12621703	CHEMBL2319812	Inhibition of human recombinant GSK-3beta using GS2 peptide as substrate and [gamma33P]-ATP after 30 mins by scintillation counting	B	CC1=C(O)[C@@H](C/C(C)=C/CCC(C)/C=C/C=C(\C)CCCc2ccoc2)OC1=O	CHEMBL464381	=	nM	2600	CHEMBL262	Homo sapiens	IC50	uM	2.6
1364	12628464	CHEMBL2321414	Inhibition of human Nt-GST-tagged GSK-3beta	B	N#Cc1cccc(C(=O)c2sc3nc(N)c(C#N)c(-c4ccccc4Cl)c3c2N)c1	CHEMBL2314101	=	nM	8100	CHEMBL262	Homo sapiens	IC50	uM	8.1
1365	12628465	CHEMBL2321414	Inhibition of human Nt-GST-tagged GSK-3beta	B	N#Cc1c(N)nc2sc(C(=O)c3cccc(Cl)c3)c(N)c2c1-c1ccccc1Cl	CHEMBL2313853	=	nM	3300	CHEMBL262	Homo sapiens	IC50	uM	3.3
1366	12628466	CHEMBL2321414	Inhibition of human Nt-GST-tagged GSK-3beta	B	N#Cc1c(N)nc2sc(C(=O)c3cccc(Cl)c3)c(N)c2c1-c1ccccc1Br	CHEMBL2313850	=	nM	4000	CHEMBL262	Homo sapiens	IC50	uM	4
1367	12628467	CHEMBL2321414	Inhibition of human Nt-GST-tagged GSK-3beta	B	N#Cc1c(N)nc2sc(C(=O)c3cccc(Cl)c3)c(N)c2c1-c1ccccc1I	CHEMBL2313844	=	nM	50000	CHEMBL262	Homo sapiens	IC50	uM	50
1368	12629532	CHEMBL2319130	Inhibition of GSK3beta (unknown origin)	B	COc1ccc(CCNc2ncc(C(=O)NCCCN3CCCC3=O)c(NC3CCCC3)n2)cc1OC	CHEMBL2312290	=	nM	1680	CHEMBL262	Homo sapiens	IC50	uM	1.68
1369	12631687	CHEMBL2317773	Inhibition of GSK3-beta (unknown origin) in presence of ATP	B	Cc1cc(-c2cnc(Nc3cc(Cl)cc(Cl)c3)nc2NC2CCC(N(C)C)CC2)on1	CHEMBL2312654	=	nM	7740	CHEMBL262	Homo sapiens	IC50	uM	7.74
1370	12631688	CHEMBL2317773	Inhibition of GSK3-beta (unknown origin) in presence of ATP	B	CN1CCC(NC(=O)c2cnc(Nc3cc(Cl)cc(Cl)c3)nc2N[C@@H]2COC[C@H]2O)CC1	CHEMBL2312652	=	nM	30000	CHEMBL262	Homo sapiens	IC50	uM	30
1371	12631689	CHEMBL2317773	Inhibition of GSK3-beta (unknown origin) in presence of ATP	B	CN1CCC(NC(=O)c2cnc(Nc3cc(Cl)cc(Cl)c3)nc2NC2CCC(N(C)C)CC2)CC1	CHEMBL2312649	=	nM	30000	CHEMBL262	Homo sapiens	IC50	uM	30
1372	12631690	CHEMBL2317773	Inhibition of GSK3-beta (unknown origin) in presence of ATP	B	CN1CCC(NC(=O)c2cnc(NCc3cc(Cl)ccc3Cl)nc2NC2CCCC2)CC1	CHEMBL2312646	=	nM	30000	CHEMBL262	Homo sapiens	IC50	uM	30
1373	12631691	CHEMBL2317773	Inhibition of GSK3-beta (unknown origin) in presence of ATP	B	COc1ccccc1CNc1ncc(C(=O)NC2CCN(C)CC2)c(NC2CCCC2)n1	CHEMBL2312645	=	nM	30000	CHEMBL262	Homo sapiens	IC50	uM	30
1374	12670844	CHEMBL2338935	Inhibition of human recombinant GSK3beta using 650HSSPHQ(pS)EDEEE as substrate after 30 mins by luminescence assay	B	Cn1sc(=O)n(Cc2ccccc2)c1=O	CHEMBL284861	=	nM	1400	CHEMBL262	Homo sapiens	IC50	uM	1.4
1375	12670845	CHEMBL2338935	Inhibition of human recombinant GSK3beta using 650HSSPHQ(pS)EDEEE as substrate after 30 mins by luminescence assay	B	O=C1CC(c2ccc(Br)cc2)Sc2ccccc2N1Cc1ccccc1[N+](=O)[O-]	CHEMBL2334798	=	nM	67800	CHEMBL262	Homo sapiens	IC50	uM	67.8
1376	12670846	CHEMBL2338935	Inhibition of human recombinant GSK3beta using 650HSSPHQ(pS)EDEEE as substrate after 30 mins by luminescence assay	B	O=C1CC(c2ccc(Cl)cc2)Sc2ccccc2N1Cc1ccccc1[N+](=O)[O-]	CHEMBL2334797	=	nM	71300	CHEMBL262	Homo sapiens	IC50	uM	71.3
1377	12670847	CHEMBL2338935	Inhibition of human recombinant GSK3beta using 650HSSPHQ(pS)EDEEE as substrate after 30 mins by luminescence assay	B	O=C1CC(c2ccc(F)cc2)Sc2ccccc2N1Cc1ccccc1[N+](=O)[O-]	CHEMBL2334796	=	nM	81500	CHEMBL262	Homo sapiens	IC50	uM	81.5
1378	12670848	CHEMBL2338935	Inhibition of human recombinant GSK3beta using 650HSSPHQ(pS)EDEEE as substrate after 30 mins by luminescence assay	B	O=C1CC(Cc2ccccc2)Sc2ccccc2N1Cc1ccccc1[N+](=O)[O-]	CHEMBL2334795	=	nM	23000	CHEMBL262	Homo sapiens	IC50	uM	23
1379	12670849	CHEMBL2338935	Inhibition of human recombinant GSK3beta using 650HSSPHQ(pS)EDEEE as substrate after 30 mins by luminescence assay	B	O=C(CN1C(=O)CC(c2ccccc2)Sc2ccccc21)c1cccc(Cl)c1	CHEMBL2334794	=	nM	37800	CHEMBL262	Homo sapiens	IC50	uM	37.8
1380	12670850	CHEMBL2338935	Inhibition of human recombinant GSK3beta using 650HSSPHQ(pS)EDEEE as substrate after 30 mins by luminescence assay	B	COC(=O)c1cccc(CN2C(=O)CC(c3ccccc3)Sc3ccccc32)c1	CHEMBL2334793	=	nM	27800	CHEMBL262	Homo sapiens	IC50	uM	27.8
1381	12670852	CHEMBL2338935	Inhibition of human recombinant GSK3beta using 650HSSPHQ(pS)EDEEE as substrate after 30 mins by luminescence assay	B	COc1ccc(CN2C(=O)CC(c3ccccc3)Sc3ccccc32)cc1	CHEMBL2334791	=	nM	73700	CHEMBL262	Homo sapiens	IC50	uM	73.7
1382	12670853	CHEMBL2338935	Inhibition of human recombinant GSK3beta using 650HSSPHQ(pS)EDEEE as substrate after 30 mins by luminescence assay	B	Cc1ccccc1CN1C(=O)CC(c2ccccc2)Sc2ccccc21	CHEMBL2334790	=	nM	76100	CHEMBL262	Homo sapiens	IC50	uM	76.1
1383	12670854	CHEMBL2338935	Inhibition of human recombinant GSK3beta using 650HSSPHQ(pS)EDEEE as substrate after 30 mins by luminescence assay	B	O=C1CC(c2ccccc2)Sc2ccccc2N1Cc1ccccc1Br	CHEMBL2334789	=	nM	73900	CHEMBL262	Homo sapiens	IC50	uM	73.9
1384	12670858	CHEMBL2338935	Inhibition of human recombinant GSK3beta using 650HSSPHQ(pS)EDEEE as substrate after 30 mins by luminescence assay	B	O=C1CC(c2ccccc2)Sc2ccccc2N1Cc1ccccc1[N+](=O)[O-]	CHEMBL2207940	=	nM	25000	CHEMBL262	Homo sapiens	IC50	uM	25
1385	12670859	CHEMBL2338935	Inhibition of human recombinant GSK3beta using 650HSSPHQ(pS)EDEEE as substrate after 30 mins by luminescence assay	B	O=C1CC(c2ccccc2)Sc2ccccc2N1Cc1ccccc1	CHEMBL2334786	=	nM	42700	CHEMBL262	Homo sapiens	IC50	uM	42.7
1386	12670863	CHEMBL2338935	Inhibition of human recombinant GSK3beta using 650HSSPHQ(pS)EDEEE as substrate after 30 mins by luminescence assay	B	O=C1CC(c2ccco2)Sc2ccccc2N1Cc1ccccc1	CHEMBL2207938	=	nM	77200	CHEMBL262	Homo sapiens	IC50	uM	77.2
1387	12670864	CHEMBL2338935	Inhibition of human recombinant GSK3beta using 650HSSPHQ(pS)EDEEE as substrate after 30 mins by luminescence assay	B	O=C1CC(c2cccs2)Sc2ccccc2N1Cc1ccccc1	CHEMBL2207946	=	nM	47500	CHEMBL262	Homo sapiens	IC50	uM	47.5
1388	12670870	CHEMBL2338935	Inhibition of human recombinant GSK3beta using 650HSSPHQ(pS)EDEEE as substrate after 30 mins by luminescence assay	B	CN1C(=O)CC(c2cccs2)Sc2ccccc21	CHEMBL2207943	=	nM	480000	CHEMBL262	Homo sapiens	IC50	uM	480
1389	12670871	CHEMBL2338935	Inhibition of human recombinant GSK3beta using 650HSSPHQ(pS)EDEEE as substrate after 30 mins by luminescence assay	B	O=C1CC(c2cccs2)Sc2ccccc2N1	CHEMBL2207942	=	nM	830000	CHEMBL262	Homo sapiens	IC50	uM	830
1390	12670872	CHEMBL2338936	Inhibition of GSK3beta (unknown origin)	B	CC1=C(O)[C@@H](C/C(C)=C/CCC(C)/C=C/C=C(\C)CCCc2ccoc2)OC1=O	CHEMBL464381	=	nM	4500	CHEMBL262	Homo sapiens	IC50	uM	4.5
1391	12670873	CHEMBL2338936	Inhibition of GSK3beta (unknown origin)	B	CCCCCCCCCCCCCC(=O)NCC(=O)N[C@@H](CCCCN)C(=O)N[C@@H](CCC(=O)O)C(=O)N[C@@H](C)C(=O)N1CCC[C@H]1C(=O)N1CCC[C@H]1C(=O)N[C@@H](C)C(=O)N1CCC[C@H]1C(=O)N1CCC[C@H]1C(=O)N[C@@H](CCC(N)=O)C(=O)N[C@@H](CCP(=O)(O)O)C(=O)N1CCC[C@@H]1C(=O)O	CHEMBL2334799	=	nM	40000	CHEMBL262	Homo sapiens	IC50	uM	40
1392	12718777	CHEMBL2353276	Inhibition of GSK3beta (unknown origin) after 10 mins by mobility shift assay	B	O=C1Nc2ccccc2/C1=C/c1c[nH]nc1-c1ccccc1[N+](=O)[O-]	CHEMBL2347053	=	nM	13	CHEMBL262	Homo sapiens	IC50	nM	13
1393	13279239	CHEMBL2380175	Inhibition of GSK3beta (unknown origin)-mediated phosphorylation of peptide substrate incubated for 15 mins prior to substrate addition measured after 90 mins by P33-radiolabeled assay	B	CN[C@@H]1C[C@H]2O[C@@](C)([C@@H]1OC)n1c3ccccc3c3c4c(c5c6ccccc6n2c5c31)C(=O)NC4	CHEMBL388978	=	nM	15	CHEMBL262	Homo sapiens	IC50	nM	15
1394	13279240	CHEMBL2380175	Inhibition of GSK3beta (unknown origin)-mediated phosphorylation of peptide substrate incubated for 15 mins prior to substrate addition measured after 90 mins by P33-radiolabeled assay	B	Nc1nc(Nc2ccc(S(N)(=O)=O)cc2)sc1C(=O)c1ccccc1[N+](=O)[O-]	CHEMBL2377825	=	nM	107	CHEMBL262	Homo sapiens	IC50	nM	107
1395	13319597	CHEMBL2390763	Inhibition of human GSK3beta-mediated YRRAAVPPSPSLSRHSSPHQ(pS)EDEEE phosphorylation	B	O=C1NC(=O)C(c2cn3c4c(cc(F)cc24)CN(C(=O)N2CCOCC2)CC3)=C1c1coc2ccccc12	CHEMBL2386094	=	nM	0.013	CHEMBL262	Homo sapiens	IC50	nM	0.013
1396	13319598	CHEMBL2390763	Inhibition of human GSK3beta-mediated YRRAAVPPSPSLSRHSSPHQ(pS)EDEEE phosphorylation	B	O=C1NC(=O)C(c2cn3c4c(cc(F)cc24)CN(C(=O)N2CCC(N4CCCCC4)CC2)CC3)=C1c1coc2ccccc12	CHEMBL2386093	=	nM	0.53	CHEMBL262	Homo sapiens	IC50	nM	0.53
1397	13319599	CHEMBL2390763	Inhibition of human GSK3beta-mediated YRRAAVPPSPSLSRHSSPHQ(pS)EDEEE phosphorylation	B	O=C1NC(=O)C(c2cn3c4c(cc(F)cc24)CN(C(=O)N2CCCCC2)CC3)=C1c1coc2ccccc12	CHEMBL2386092	=	nM	1.9	CHEMBL262	Homo sapiens	IC50	nM	1.9
1398	13319600	CHEMBL2390763	Inhibition of human GSK3beta-mediated YRRAAVPPSPSLSRHSSPHQ(pS)EDEEE phosphorylation	B	O=C1NC(=O)C(c2cn3c4c(cccc24)CN(C(=O)Cc2ccncc2)CC3)=C1c1coc2ccccc12	CHEMBL2386091	=	nM	0.59	CHEMBL262	Homo sapiens	IC50	nM	0.59
1399	13319601	CHEMBL2390763	Inhibition of human GSK3beta-mediated YRRAAVPPSPSLSRHSSPHQ(pS)EDEEE phosphorylation	B	O=C1NC(=O)C(c2cn3c4c(cccc24)CN(C(=O)c2cnccn2)CC3)=C1c1coc2ccccc12	CHEMBL2386090	=	nM	0.2	CHEMBL262	Homo sapiens	IC50	nM	0.2
1400	13319602	CHEMBL2390763	Inhibition of human GSK3beta-mediated YRRAAVPPSPSLSRHSSPHQ(pS)EDEEE phosphorylation	B	O=C1NC(=O)C(c2cn3c4c(cc(Br)cc24)CNCC3)=C1c1coc2ccccc12	CHEMBL2386089	=	nM	11.5	CHEMBL262	Homo sapiens	IC50	nM	11.5
1401	13319603	CHEMBL2390763	Inhibition of human GSK3beta-mediated YRRAAVPPSPSLSRHSSPHQ(pS)EDEEE phosphorylation	B	O=C1NC(=O)C(c2cn3c4c(cc(F)cc24)CNCC3)=C1c1coc2ccccc12	CHEMBL2386088	=	nM	3.7	CHEMBL262	Homo sapiens	IC50	nM	3.7
1402	13319604	CHEMBL2390763	Inhibition of human GSK3beta-mediated YRRAAVPPSPSLSRHSSPHQ(pS)EDEEE phosphorylation	B	O=C1NC(=O)C(c2cn3c4c(cccc24)CNCC3)=C1c1coc2ccccc12	CHEMBL368248	=	nM	4.2	CHEMBL262	Homo sapiens	IC50	nM	4.2
1403	13319605	CHEMBL2390763	Inhibition of human GSK3beta-mediated YRRAAVPPSPSLSRHSSPHQ(pS)EDEEE phosphorylation	B	COCCc1cccc2c(C3=C(c4coc5ccccc45)C(=O)NC3=O)cn(CCOC)c12	CHEMBL2386275	=	nM	114	CHEMBL262	Homo sapiens	IC50	nM	114
1404	13319606	CHEMBL2390763	Inhibition of human GSK3beta-mediated YRRAAVPPSPSLSRHSSPHQ(pS)EDEEE phosphorylation	B	Cn1cc(C2=C(c3coc4ccccc34)C(=O)NC2=O)c2cccc(CCOC(C)(C)C)c21	CHEMBL2386274	=	nM	148	CHEMBL262	Homo sapiens	IC50	nM	148
1405	13319607	CHEMBL2390763	Inhibition of human GSK3beta-mediated YRRAAVPPSPSLSRHSSPHQ(pS)EDEEE phosphorylation	B	COCCc1cccc2c(C3=C(c4coc5ccccc45)C(=O)NC3=O)cn(C)c12	CHEMBL2386273	=	nM	11.2	CHEMBL262	Homo sapiens	IC50	nM	11.2
1406	13319608	CHEMBL2390763	Inhibition of human GSK3beta-mediated YRRAAVPPSPSLSRHSSPHQ(pS)EDEEE phosphorylation	B	Cn1cc(C2=C(c3cnc4ccccn34)C(=O)NC2=O)c2cc(Br)ccc21	CHEMBL2386272	=	nM	0.87	CHEMBL262	Homo sapiens	IC50	nM	0.87
1407	13319609	CHEMBL2390763	Inhibition of human GSK3beta-mediated YRRAAVPPSPSLSRHSSPHQ(pS)EDEEE phosphorylation	B	Cn1cc(C2=C(c3cnc4ccccn34)C(=O)NC2=O)c2cc3c(cc21)OCO3	CHEMBL2386112	=	nM	5.3	CHEMBL262	Homo sapiens	IC50	nM	5.3
1408	13319610	CHEMBL2390763	Inhibition of human GSK3beta-mediated YRRAAVPPSPSLSRHSSPHQ(pS)EDEEE phosphorylation	B	COCCn1cc(C2=C(c3coc4ccccc34)C(=O)NC2=O)c2cc(OC)ncc21	CHEMBL2386111	=	nM	127	CHEMBL262	Homo sapiens	IC50	nM	127
1409	13319611	CHEMBL2390763	Inhibition of human GSK3beta-mediated YRRAAVPPSPSLSRHSSPHQ(pS)EDEEE phosphorylation	B	COc1cc2c(C3=C(c4coc5ccccc45)C(=O)NC3=O)cn(C)c2cn1	CHEMBL2386110	=	nM	65.9	CHEMBL262	Homo sapiens	IC50	nM	65.9
1410	13319612	CHEMBL2390763	Inhibition of human GSK3beta-mediated YRRAAVPPSPSLSRHSSPHQ(pS)EDEEE phosphorylation	B	COCCn1cc(C2=C(c3coc4ccccc34)C(=O)NC2=O)c2cccnc21	CHEMBL2386109	=	nM	58.2	CHEMBL262	Homo sapiens	IC50	nM	58.2
1411	13319613	CHEMBL2390763	Inhibition of human GSK3beta-mediated YRRAAVPPSPSLSRHSSPHQ(pS)EDEEE phosphorylation	B	Cn1cc(C2=C(c3coc4ccccc34)C(=O)NC2=O)c2cccnc21	CHEMBL2386108	=	nM	17.6	CHEMBL262	Homo sapiens	IC50	nM	17.6
1412	13319614	CHEMBL2390763	Inhibition of human GSK3beta-mediated YRRAAVPPSPSLSRHSSPHQ(pS)EDEEE phosphorylation	B	COCCn1cc(C2=C(c3coc4ccccc34)C(=O)NC2=O)c2cc(Br)cnc21	CHEMBL2386107	=	nM	25.2	CHEMBL262	Homo sapiens	IC50	nM	25.2
1413	13319615	CHEMBL2390763	Inhibition of human GSK3beta-mediated YRRAAVPPSPSLSRHSSPHQ(pS)EDEEE phosphorylation	B	Cn1cc(C2=C(c3coc4ccccc34)C(=O)NC2=O)c2cc(Br)cnc21	CHEMBL2386106	=	nM	5.3	CHEMBL262	Homo sapiens	IC50	nM	5.3
1414	13319616	CHEMBL2390763	Inhibition of human GSK3beta-mediated YRRAAVPPSPSLSRHSSPHQ(pS)EDEEE phosphorylation	B	COCCn1cc(C2=C(c3coc4ccccc34)C(=O)NC2=O)c2cc(F)c(F)cc21	CHEMBL2386105	=	nM	35.7	CHEMBL262	Homo sapiens	IC50	nM	35.7
1415	13319617	CHEMBL2390763	Inhibition of human GSK3beta-mediated YRRAAVPPSPSLSRHSSPHQ(pS)EDEEE phosphorylation	B	COCCn1cc(C2=C(c3coc4ccccc34)C(=O)NC2=O)c2cc(Br)ccc21	CHEMBL2386104	=	nM	82.3	CHEMBL262	Homo sapiens	IC50	nM	82.3
1416	13319618	CHEMBL2390763	Inhibition of human GSK3beta-mediated YRRAAVPPSPSLSRHSSPHQ(pS)EDEEE phosphorylation	B	COCCn1cc(C2=C(c3coc4ccccc34)C(=O)NC2=O)c2cc(F)ccc21	CHEMBL2386103	=	nM	39.7	CHEMBL262	Homo sapiens	IC50	nM	39.7
1417	13319619	CHEMBL2390763	Inhibition of human GSK3beta-mediated YRRAAVPPSPSLSRHSSPHQ(pS)EDEEE phosphorylation	B	COCCn1cc(C2=C(c3coc4ccccc34)C(=O)NC2=O)c2ccccc21	CHEMBL2386102	=	nM	19.8	CHEMBL262	Homo sapiens	IC50	nM	19.8
1418	13319620	CHEMBL2390763	Inhibition of human GSK3beta-mediated YRRAAVPPSPSLSRHSSPHQ(pS)EDEEE phosphorylation	B	CNCCCn1cc(C2=C(c3coc4ccccc34)C(=O)NC2=O)c2cc(F)ccc21	CHEMBL2386101	=	nM	202	CHEMBL262	Homo sapiens	IC50	nM	202
1419	13319621	CHEMBL2390763	Inhibition of human GSK3beta-mediated YRRAAVPPSPSLSRHSSPHQ(pS)EDEEE phosphorylation	B	CNCCCn1cc(C2=C(c3coc4ccccc34)C(=O)NC2=O)c2cc(Br)ccc21	CHEMBL2386100	=	nM	404	CHEMBL262	Homo sapiens	IC50	nM	404
1420	13319622	CHEMBL2390763	Inhibition of human GSK3beta-mediated YRRAAVPPSPSLSRHSSPHQ(pS)EDEEE phosphorylation	B	NCCn1cc(C2=C(c3coc4ccccc34)C(=O)NC2=O)c2cc(F)ccc21	CHEMBL2386099	=	nM	41.1	CHEMBL262	Homo sapiens	IC50	nM	41.1
1421	13319623	CHEMBL2390763	Inhibition of human GSK3beta-mediated YRRAAVPPSPSLSRHSSPHQ(pS)EDEEE phosphorylation	B	NCCn1cc(C2=C(c3coc4ccccc34)C(=O)NC2=O)c2cc(Br)ccc21	CHEMBL2386098	=	nM	116	CHEMBL262	Homo sapiens	IC50	nM	116
1422	13319624	CHEMBL2390763	Inhibition of human GSK3beta-mediated YRRAAVPPSPSLSRHSSPHQ(pS)EDEEE phosphorylation	B	O=C1NC(=O)C(c2cn(CCCO)c3ccc(F)cc23)=C1c1coc2ccccc12	CHEMBL2386097	=	nM	15	CHEMBL262	Homo sapiens	IC50	nM	15
1423	13319625	CHEMBL2390763	Inhibition of human GSK3beta-mediated YRRAAVPPSPSLSRHSSPHQ(pS)EDEEE phosphorylation	B	O=C1NC(=O)C(c2cn(CCO)c3ccc(F)cc23)=C1c1coc2ccccc12	CHEMBL2386096	=	nM	4.8	CHEMBL262	Homo sapiens	IC50	nM	4.8
1424	13319626	CHEMBL2390763	Inhibition of human GSK3beta-mediated YRRAAVPPSPSLSRHSSPHQ(pS)EDEEE phosphorylation	B	O=C1NC(=O)C(c2cn(CCO)c3ccc(Br)cc23)=C1c1coc2ccccc12	CHEMBL2386095	=	nM	21.4	CHEMBL262	Homo sapiens	IC50	nM	21.4
1425	13319627	CHEMBL2390763	Inhibition of human GSK3beta-mediated YRRAAVPPSPSLSRHSSPHQ(pS)EDEEE phosphorylation	B	Cn1cc(C2=C(c3coc4ccccc34)C(=O)NC2=O)c2cc(Br)ccc21	CHEMBL489422	=	nM	21.1	CHEMBL262	Homo sapiens	IC50	nM	21.1
1426	13337644	CHEMBL2393654	Inhibition of human recombinant GSK3beta by FRET assay	B	N#Cc1ccc(-c2ccc(CSc3nnc(-c4ccc5c(c4)OCCO5)o3)cc2)cc1	CHEMBL2391127	=	nM	1995	CHEMBL262	Homo sapiens	IC50	uM	1.995
1427	13337645	CHEMBL2393654	Inhibition of human recombinant GSK3beta by FRET assay	B	Fc1cc(F)cc(-c2ccc(CSc3nnc(-c4ccc5c(c4)OCCO5)o3)cc2)c1	CHEMBL2391124	=	nM	966	CHEMBL262	Homo sapiens	IC50	uM	0.966
1428	13337648	CHEMBL2393654	Inhibition of human recombinant GSK3beta by FRET assay	B	c1ccc(-c2ccc(CSc3nnc(-c4ccc5c(c4)OCCO5)o3)cc2)cc1	CHEMBL2391123	=	nM	234	CHEMBL262	Homo sapiens	IC50	uM	0.234
1429	13337649	CHEMBL2393654	Inhibition of human recombinant GSK3beta by FRET assay	B	N#Cc1cccc(-c2ccc(CSc3nnc(-c4ccc5c(c4)OCCO5)o3)cc2)c1	CHEMBL2391130	=	nM	225	CHEMBL262	Homo sapiens	IC50	uM	0.225
1430	13337650	CHEMBL2393654	Inhibition of human recombinant GSK3beta by FRET assay	B	Fc1cc(F)cc(-c2ccc(CSc3nnc(-c4ccc5c(c4)OCO5)o3)cc2)c1	CHEMBL2391117	=	nM	195	CHEMBL262	Homo sapiens	IC50	uM	0.195
1431	13337652	CHEMBL2393654	Inhibition of human recombinant GSK3beta by FRET assay	B	COc1ccc(-c2ccc(CSc3nnc(-c4ccncc4)o3)cc2)cc1	CHEMBL2391131	=	nM	176	CHEMBL262	Homo sapiens	IC50	uM	0.176
1432	13337653	CHEMBL2393654	Inhibition of human recombinant GSK3beta by FRET assay	B	O=[N+]([O-])c1ccccc1-c1ccc(CSc2nnc(-c3ccncc3)o2)cc1	CHEMBL2391133	=	nM	164	CHEMBL262	Homo sapiens	IC50	uM	0.164
1433	13337654	CHEMBL2393654	Inhibition of human recombinant GSK3beta by FRET assay	B	O=[N+]([O-])c1cccc(-c2ccc(CSc3nnc(-c4ccc5c(c4)OCCO5)o3)cc2)c1	CHEMBL2391128	=	nM	164	CHEMBL262	Homo sapiens	IC50	uM	0.164
1434	13337655	CHEMBL2393654	Inhibition of human recombinant GSK3beta by FRET assay	B	N#Cc1ccc(-c2ccc(CSc3nnc(-c4ccncc4)o3)cc2)cc1	CHEMBL2390958	=	nM	153	CHEMBL262	Homo sapiens	IC50	uM	0.153
1435	13337656	CHEMBL2393654	Inhibition of human recombinant GSK3beta by FRET assay	B	COc1ccc(-c2ccc(CSc3nnc(-c4ccc5c(c4)OCCO5)o3)cc2)cc1	CHEMBL2391126	=	nM	127	CHEMBL262	Homo sapiens	IC50	uM	0.127
1436	13337657	CHEMBL2393654	Inhibition of human recombinant GSK3beta by FRET assay	B	O=[N+]([O-])c1ccccc1-c1ccc(CSc2nnc(-c3ccc4c(c3)OCCO4)o2)cc1	CHEMBL2391129	=	nM	90	CHEMBL262	Homo sapiens	IC50	uM	0.09
1437	13337658	CHEMBL2393654	Inhibition of human recombinant GSK3beta by FRET assay	B	O=[N+]([O-])c1cccc(-c2ccc(CSc3nnc(-c4ccc5c(c4)OCO5)o3)cc2)c1	CHEMBL2391120	=	nM	86	CHEMBL262	Homo sapiens	IC50	uM	0.086
1438	13337659	CHEMBL2393654	Inhibition of human recombinant GSK3beta by FRET assay	B	N#Cc1cccc(-c2ccc(CSc3nnc(-c4ccncc4)o3)cc2)c1	CHEMBL2391132	=	nM	84	CHEMBL262	Homo sapiens	IC50	uM	0.084
1439	13337660	CHEMBL2393654	Inhibition of human recombinant GSK3beta by FRET assay	B	c1ccc(-c2ccc(CSc3nnc(-c4ccncc4)o3)cc2)cc1	CHEMBL2391099	=	nM	83	CHEMBL262	Homo sapiens	IC50	uM	0.083
1440	13337662	CHEMBL2393654	Inhibition of human recombinant GSK3beta by FRET assay	B	COc1ccc(-c2ccc(CSc3nnc(-c4ccc5c(c4)OCO5)o3)cc2)cc1	CHEMBL2391119	=	nM	75	CHEMBL262	Homo sapiens	IC50	uM	0.075
1441	13337663	CHEMBL2393654	Inhibition of human recombinant GSK3beta by FRET assay	B	N#Cc1cc(F)ccc1-c1ccc(CSc2nnc(-c3ccncc3)o2)cc1	CHEMBL2391098	=	nM	56	CHEMBL262	Homo sapiens	IC50	uM	0.056
1442	13337668	CHEMBL2393654	Inhibition of human recombinant GSK3beta by FRET assay	B	CC(=O)Nc1cc(-c2nnc(SCc3ccccc3)o2)ccn1	CHEMBL2391100	=	nM	35	CHEMBL262	Homo sapiens	IC50	uM	0.035
1443	13337670	CHEMBL2393654	Inhibition of human recombinant GSK3beta by FRET assay	B	COc1ccc(-c2ccc(CSc3nnc(-c4ccc5c(c4)OCCO5)o3)cc2)c(C#N)c1	CHEMBL2391125	=	nM	32	CHEMBL262	Homo sapiens	IC50	uM	0.032
1444	13337671	CHEMBL2393654	Inhibition of human recombinant GSK3beta by FRET assay	B	N#Cc1cccc(-c2ccc(CSc3nnc(-c4ccc5c(c4)OCO5)o3)cc2)c1	CHEMBL2391121	=	nM	29	CHEMBL262	Homo sapiens	IC50	uM	0.029
1445	13337672	CHEMBL2393654	Inhibition of human recombinant GSK3beta by FRET assay	B	O=[N+]([O-])c1ccccc1-c1ccc(CSc2nnc(-c3ccc4c(c3)OCO4)o2)cc1	CHEMBL2391122	=	nM	27	CHEMBL262	Homo sapiens	IC50	uM	0.027
1446	13337675	CHEMBL2393654	Inhibition of human recombinant GSK3beta by FRET assay	B	CC(=O)Nc1cc(-c2nnc(SCc3cccc(C#N)c3)o2)ccn1	CHEMBL2391101	=	nM	19	CHEMBL262	Homo sapiens	IC50	uM	0.019
1447	13337677	CHEMBL2393654	Inhibition of human recombinant GSK3beta by FRET assay	B	CC(=O)Nc1cc(-c2nnc(SCc3ccc(-c4ccccc4C#N)cc3)o2)ccn1	CHEMBL2391102	=	nM	17	CHEMBL262	Homo sapiens	IC50	uM	0.017
1448	13337681	CHEMBL2393654	Inhibition of human recombinant GSK3beta by FRET assay	B	COc1ccc(-c2ccc(CSc3nnc(-c4ccc5c(c4)OCO5)o3)cc2)c(C#N)c1	CHEMBL2391118	=	nM	14	CHEMBL262	Homo sapiens	IC50	uM	0.014
1449	13396876	CHEMBL2410928	Inhibition of GSK3beta (unknown origin)	B	CC(=O)Nc1cc(Nc2cc(NC3CC3)n3ncc(C#N)c3n2)ccc1C	CHEMBL2409175	=	nM	2600	CHEMBL262	Homo sapiens	IC50	uM	2.6
1450	13419792	CHEMBL2424118	Inhibition of GSK3beta (unknown origin) by microfluidic mobility shift assay	B	c1nc(N2CCC3(CCCNC3)CC2)c2nc[nH]c2n1	CHEMBL2420911	=	nM	55000	CHEMBL262	Homo sapiens	IC50	uM	55
1451	13420980	CHEMBL2424118	Inhibition of GSK3beta (unknown origin) by microfluidic mobility shift assay	B	c1nc(N2CCC3(CCCCN3)CC2)c2nc[nH]c2n1	CHEMBL2420909	=	nM	138000	CHEMBL262	Homo sapiens	IC50	uM	138
1452	13477354	CHEMBL2439019	Inhibition of human GSK-3 beta after 30 mins by fluorescence assay	B	Cn1cc(-c2nc(-c3cn(C)c4ncccc34)cs2)c2cc(F)ccc21	CHEMBL2435289	=	nM	35680	CHEMBL262	Homo sapiens	IC50	uM	35.68
1453	13477355	CHEMBL2439019	Inhibition of human GSK-3 beta after 30 mins by fluorescence assay	B	Cn1cc(-c2csc(-c3c[nH]c4ccccc34)n2)c2cccnc21	CHEMBL2435287	=	nM	40180	CHEMBL262	Homo sapiens	IC50	uM	40.18
1454	13477356	CHEMBL2439019	Inhibition of human GSK-3 beta after 30 mins by fluorescence assay	B	Cn1cc(-c2nc(-c3c[nH]c4ncccc34)cs2)c2cc(F)ccc21	CHEMBL2435286	=	nM	42180	CHEMBL262	Homo sapiens	IC50	uM	42.18
1455	13841060	CHEMBL3097577	Inhibition of human recombinant GSK3beta using prephosphorylated GS1 peptide as substrate after 1 hr by liquid scintillation spectrometry	B	Cn1c(NCC(=O)c2cccc(C#N)c2)nc(-c2ccncc2)cc1=O	CHEMBL3093034	=	nM	13	CHEMBL262	Homo sapiens	IC50	nM	13
1456	13841061	CHEMBL3097577	Inhibition of human recombinant GSK3beta using prephosphorylated GS1 peptide as substrate after 1 hr by liquid scintillation spectrometry	B	Cc1cccc(C(=O)CNc2nc(-c3ccncc3)cc(=O)n2C)c1	CHEMBL3093033	=	nM	38	CHEMBL262	Homo sapiens	IC50	nM	38
1457	13841062	CHEMBL3097577	Inhibition of human recombinant GSK3beta using prephosphorylated GS1 peptide as substrate after 1 hr by liquid scintillation spectrometry	B	Cn1c(NCC(=O)c2cccc(Cl)c2)nc(-c2ccncc2)cc1=O	CHEMBL3093032	=	nM	13	CHEMBL262	Homo sapiens	IC50	nM	13
1458	13841063	CHEMBL3097577	Inhibition of human recombinant GSK3beta using prephosphorylated GS1 peptide as substrate after 1 hr by liquid scintillation spectrometry	B	Cn1c(NCC(=O)c2ccc(F)cc2)nc(-c2ccncc2)cc1=O	CHEMBL3093031	=	nM	52	CHEMBL262	Homo sapiens	IC50	nM	52
1459	13841064	CHEMBL3097577	Inhibition of human recombinant GSK3beta using prephosphorylated GS1 peptide as substrate after 1 hr by liquid scintillation spectrometry	B	Cn1c(NCC(=O)c2cccc(F)c2)nc(-c2ccncc2)cc1=O	CHEMBL3093054	=	nM	25	CHEMBL262	Homo sapiens	IC50	nM	25
1460	13841065	CHEMBL3097577	Inhibition of human recombinant GSK3beta using prephosphorylated GS1 peptide as substrate after 1 hr by liquid scintillation spectrometry	B	Cn1c(NCC(=O)c2ccccc2F)nc(-c2ccncc2)cc1=O	CHEMBL3093053	=	nM	27	CHEMBL262	Homo sapiens	IC50	nM	27
1461	13841066	CHEMBL3097577	Inhibition of human recombinant GSK3beta using prephosphorylated GS1 peptide as substrate after 1 hr by liquid scintillation spectrometry	B	Cn1c(N(CCCCCN)CCc2ccccc2)nc(-c2ccncc2)cc1=O	CHEMBL3093052	=	nM	150	CHEMBL262	Homo sapiens	IC50	nM	150
1462	13841067	CHEMBL3097577	Inhibition of human recombinant GSK3beta using prephosphorylated GS1 peptide as substrate after 1 hr by liquid scintillation spectrometry	B	Cn1c(N(CCCCN)CCc2ccccc2)nc(-c2ccncc2)cc1=O	CHEMBL3093051	=	nM	130	CHEMBL262	Homo sapiens	IC50	nM	130
1463	13841068	CHEMBL3097577	Inhibition of human recombinant GSK3beta using prephosphorylated GS1 peptide as substrate after 1 hr by liquid scintillation spectrometry	B	Cn1c(NCC(=O)c2ccccc2)nc(-c2ccncc2)cc1=O	CHEMBL3091545	=	nM	8.9	CHEMBL262	Homo sapiens	IC50	nM	8.9
1464	13841069	CHEMBL3097577	Inhibition of human recombinant GSK3beta using prephosphorylated GS1 peptide as substrate after 1 hr by liquid scintillation spectrometry	B	Cn1c(NCC(O)c2ccccc2)nc(-c2ccncc2)cc1=O	CHEMBL3093050	=	nM	23	CHEMBL262	Homo sapiens	IC50	nM	23
1465	13841070	CHEMBL3097577	Inhibition of human recombinant GSK3beta using prephosphorylated GS1 peptide as substrate after 1 hr by liquid scintillation spectrometry	B	Cn1c(NCCC2CCCCC2)nc(-c2ccncc2)cc1=O	CHEMBL3093049	=	nM	39	CHEMBL262	Homo sapiens	IC50	nM	39
1466	13841071	CHEMBL3097577	Inhibition of human recombinant GSK3beta using prephosphorylated GS1 peptide as substrate after 1 hr by liquid scintillation spectrometry	B	Cn1c(NCCc2ccccc2)nc(-c2ccncc2)cc1=O	CHEMBL3093048	=	nM	70	CHEMBL262	Homo sapiens	IC50	nM	70
1467	13841072	CHEMBL3097577	Inhibition of human recombinant GSK3beta using prephosphorylated GS1 peptide as substrate after 1 hr by liquid scintillation spectrometry	B	Cn1c(OCCc2ccccc2)nc(-c2ccncc2)cc1=O	CHEMBL3093047	=	nM	200	CHEMBL262	Homo sapiens	IC50	nM	200
1468	13841073	CHEMBL3097577	Inhibition of human recombinant GSK3beta using prephosphorylated GS1 peptide as substrate after 1 hr by liquid scintillation spectrometry	B	O=c1cc(-c2ccncc2)nc(CCCc2ccccc2)n1Cc1ccccc1	CHEMBL3093046	=	nM	2200	CHEMBL262	Homo sapiens	IC50	nM	2200
1469	13841074	CHEMBL3097577	Inhibition of human recombinant GSK3beta using prephosphorylated GS1 peptide as substrate after 1 hr by liquid scintillation spectrometry	B	CCCn1c(CCCc2ccccc2)nc(-c2ccncc2)cc1=O	CHEMBL3093045	=	nM	9800	CHEMBL262	Homo sapiens	IC50	nM	9800
1470	13841075	CHEMBL3097577	Inhibition of human recombinant GSK3beta using prephosphorylated GS1 peptide as substrate after 1 hr by liquid scintillation spectrometry	B	CCn1c(CCCc2ccccc2)nc(-c2ccncc2)cc1=O	CHEMBL3093044	=	nM	1900	CHEMBL262	Homo sapiens	IC50	nM	1900
1471	13841076	CHEMBL3097577	Inhibition of human recombinant GSK3beta using prephosphorylated GS1 peptide as substrate after 1 hr by liquid scintillation spectrometry	B	Cn1c(CCCc2ccccc2)nc(-c2ccncc2)cc1=O	CHEMBL3093043	=	nM	90	CHEMBL262	Homo sapiens	IC50	nM	90
1472	13841077	CHEMBL3097577	Inhibition of human recombinant GSK3beta using prephosphorylated GS1 peptide as substrate after 1 hr by liquid scintillation spectrometry	B	O=c1cc(-c2ccncc2)nc(CCCc2ccccc2)[nH]1	CHEMBL3093042	=	nM	500	CHEMBL262	Homo sapiens	IC50	nM	500
1473	13841078	CHEMBL3097577	Inhibition of human recombinant GSK3beta using prephosphorylated GS1 peptide as substrate after 1 hr by liquid scintillation spectrometry	B	O=c1cc(-c2ccncc2)nc(CCc2ccccc2)[nH]1	CHEMBL3093041	=	nM	8900	CHEMBL262	Homo sapiens	IC50	nM	8900
1474	13841079	CHEMBL3097577	Inhibition of human recombinant GSK3beta using prephosphorylated GS1 peptide as substrate after 1 hr by liquid scintillation spectrometry	B	O=c1cc(-c2ccncc2)nc(Cc2ccccc2)[nH]1	CHEMBL3093040	=	nM	1300	CHEMBL262	Homo sapiens	IC50	nM	1300
1475	13841080	CHEMBL3097577	Inhibition of human recombinant GSK3beta using prephosphorylated GS1 peptide as substrate after 1 hr by liquid scintillation spectrometry	B	O=c1cc(-c2ccncc2)nc(-c2ccccc2)[nH]1	CHEMBL3093039	=	nM	1800	CHEMBL262	Homo sapiens	IC50	nM	1800
1476	13841081	CHEMBL3097577	Inhibition of human recombinant GSK3beta using prephosphorylated GS1 peptide as substrate after 1 hr by liquid scintillation spectrometry	B	CC(C)Cc1nc(-c2ccncc2)cc(=O)[nH]1	CHEMBL3093038	=	nM	2400	CHEMBL262	Homo sapiens	IC50	nM	2400
1477	13841082	CHEMBL3097577	Inhibition of human recombinant GSK3beta using prephosphorylated GS1 peptide as substrate after 1 hr by liquid scintillation spectrometry	B	CC(C)c1nc(-c2ccncc2)cc(=O)[nH]1	CHEMBL3093037	=	nM	2100	CHEMBL262	Homo sapiens	IC50	nM	2100
1478	13841083	CHEMBL3097577	Inhibition of human recombinant GSK3beta using prephosphorylated GS1 peptide as substrate after 1 hr by liquid scintillation spectrometry	B	CCCCc1nc(-c2ccncc2)cc(=O)[nH]1	CHEMBL3093036	=	nM	1300	CHEMBL262	Homo sapiens	IC50	nM	1300
1479	13841084	CHEMBL3097577	Inhibition of human recombinant GSK3beta using prephosphorylated GS1 peptide as substrate after 1 hr by liquid scintillation spectrometry	B	Cc1nc(-c2ccncc2)cc(=O)[nH]1	CHEMBL3093035	=	nM	3000	CHEMBL262	Homo sapiens	IC50	nM	3000
1480	13841085	CHEMBL3097577	Inhibition of human recombinant GSK3beta using prephosphorylated GS1 peptide as substrate after 1 hr by liquid scintillation spectrometry	B	[Cl-].[Li+]	CHEMBL69710	=	nM	6530	CHEMBL262	Homo sapiens	IC50	nM	6530
1481	13843771	CHEMBL3097776	Inhibition of human recombinant GSK-3beta using prephosphorylated GS1 peptide and [gamma-32P]ATP as substrate after 1 hr by liquid scintillation spectrometry	B	Cn1c(N2CCO[C@@H](c3c(F)cccc3Cl)C2)nc(-c2ccncn2)cc1=O	CHEMBL3091544	=	nM	0.64	CHEMBL262	Homo sapiens	IC50	nM	0.64
1482	13843772	CHEMBL3097776	Inhibition of human recombinant GSK-3beta using prephosphorylated GS1 peptide and [gamma-32P]ATP as substrate after 1 hr by liquid scintillation spectrometry	B	Cn1c(N2CCO[C@@H](c3ccc(C#N)cc3F)C2)nc(-c2ccncn2)cc1=O	CHEMBL3091543	=	nM	6.5	CHEMBL262	Homo sapiens	IC50	nM	6.5
1483	13843773	CHEMBL3097776	Inhibition of human recombinant GSK-3beta using prephosphorylated GS1 peptide and [gamma-32P]ATP as substrate after 1 hr by liquid scintillation spectrometry	B	COc1cccc(OC)c1[C@H]1CN(c2nc(-c3ccncn3)cc(=O)n2C)CCO1	CHEMBL3091542	=	nM	0.23	CHEMBL262	Homo sapiens	IC50	nM	0.23
1484	13843774	CHEMBL3097776	Inhibition of human recombinant GSK-3beta using prephosphorylated GS1 peptide and [gamma-32P]ATP as substrate after 1 hr by liquid scintillation spectrometry	B	COc1cc(F)ccc1[C@H]1CN(c2nc(-c3ccncn3)cc(=O)n2C)CCO1	CHEMBL3091541	=	nM	0.47	CHEMBL262	Homo sapiens	IC50	nM	0.47
1485	13843775	CHEMBL3097776	Inhibition of human recombinant GSK-3beta using prephosphorylated GS1 peptide and [gamma-32P]ATP as substrate after 1 hr by liquid scintillation spectrometry	B	COc1ccccc1[C@H]1CN(c2nc(-c3ccncn3)cc(=O)n2C)CCO1	CHEMBL3091540	=	nM	0.87	CHEMBL262	Homo sapiens	IC50	nM	0.87
1486	13843776	CHEMBL3097776	Inhibition of human recombinant GSK-3beta using prephosphorylated GS1 peptide and [gamma-32P]ATP as substrate after 1 hr by liquid scintillation spectrometry	B	Cn1c(N2CCO[C@@H](c3ccccc3F)C2)nc(-c2ccncn2)cc1=O	CHEMBL3091539	=	nM	3.2	CHEMBL262	Homo sapiens	IC50	nM	3.2
1487	13843777	CHEMBL3097776	Inhibition of human recombinant GSK-3beta using prephosphorylated GS1 peptide and [gamma-32P]ATP as substrate after 1 hr by liquid scintillation spectrometry	B	COc1cccc([C@H]2CN(c3nc(-c4ccncn4)cc(=O)n3C)CCO2)c1	CHEMBL3091464	=	nM	4.6	CHEMBL262	Homo sapiens	IC50	nM	4.6
1488	13843778	CHEMBL3097776	Inhibition of human recombinant GSK-3beta using prephosphorylated GS1 peptide and [gamma-32P]ATP as substrate after 1 hr by liquid scintillation spectrometry	B	COc1ccc([C@H]2CN(c3nc(-c4ccncn4)cc(=O)n3C)CCO2)cc1	CHEMBL3091538	=	nM	2.9	CHEMBL262	Homo sapiens	IC50	nM	2.9
1489	13843779	CHEMBL3097776	Inhibition of human recombinant GSK-3beta using prephosphorylated GS1 peptide and [gamma-32P]ATP as substrate after 1 hr by liquid scintillation spectrometry	B	Cn1c(N2CCO[C@@H](c3ccc(C#N)cc3)C2)nc(-c2ccncn2)cc1=O	CHEMBL3091537	=	nM	13	CHEMBL262	Homo sapiens	IC50	nM	13
1490	13843780	CHEMBL3097776	Inhibition of human recombinant GSK-3beta using prephosphorylated GS1 peptide and [gamma-32P]ATP as substrate after 1 hr by liquid scintillation spectrometry	B	Cn1c(N2CCO[C@@H](c3ccc(F)cc3)C2)nc(-c2ccncn2)cc1=O	CHEMBL3091536	=	nM	12	CHEMBL262	Homo sapiens	IC50	nM	12
1491	13843781	CHEMBL3097776	Inhibition of human recombinant GSK-3beta using prephosphorylated GS1 peptide and [gamma-32P]ATP as substrate after 1 hr by liquid scintillation spectrometry	B	Cn1c(N2CCO[C@@H](c3ccc(F)cc3)C2)nc(-c2ccnc(Cl)c2)cc1=O	CHEMBL3091535	=	nM	903	CHEMBL262	Homo sapiens	IC50	nM	903
1492	13843782	CHEMBL3097776	Inhibition of human recombinant GSK-3beta using prephosphorylated GS1 peptide and [gamma-32P]ATP as substrate after 1 hr by liquid scintillation spectrometry	B	COc1cnccc1-c1cc(=O)n(C)c(N2CCO[C@@H](c3ccc(F)cc3)C2)n1	CHEMBL3091534	=	nM	791	CHEMBL262	Homo sapiens	IC50	nM	791
1493	13843783	CHEMBL3097776	Inhibition of human recombinant GSK-3beta using prephosphorylated GS1 peptide and [gamma-32P]ATP as substrate after 1 hr by liquid scintillation spectrometry	B	Cc1cnccc1-c1cc(=O)n(C)c(N2CCO[C@@H](c3ccc(F)cc3)C2)n1	CHEMBL3091533	=	nM	2466	CHEMBL262	Homo sapiens	IC50	nM	2466
1494	13843784	CHEMBL3097776	Inhibition of human recombinant GSK-3beta using prephosphorylated GS1 peptide and [gamma-32P]ATP as substrate after 1 hr by liquid scintillation spectrometry	B	Cn1c(N2CCO[C@@H](c3ccc(F)cc3)C2)nc(-c2ccncc2Cl)cc1=O	CHEMBL3091532	=	nM	430	CHEMBL262	Homo sapiens	IC50	nM	430
1495	13843785	CHEMBL3097776	Inhibition of human recombinant GSK-3beta using prephosphorylated GS1 peptide and [gamma-32P]ATP as substrate after 1 hr by liquid scintillation spectrometry	B	Cn1c(N2CCO[C@@H](c3ccc(F)cc3)C2)nc(-c2ccncc2F)cc1=O	CHEMBL3091531	=	nM	7.4	CHEMBL262	Homo sapiens	IC50	nM	7.4
1496	13843786	CHEMBL3097776	Inhibition of human recombinant GSK-3beta using prephosphorylated GS1 peptide and [gamma-32P]ATP as substrate after 1 hr by liquid scintillation spectrometry	B	Cn1c(N2CCO[C@H](c3ccc(F)cc3)C2)nc(-c2ccncc2)cc1=O	CHEMBL3091530	=	nM	77	CHEMBL262	Homo sapiens	IC50	nM	77
1497	13843787	CHEMBL3097776	Inhibition of human recombinant GSK-3beta using prephosphorylated GS1 peptide and [gamma-32P]ATP as substrate after 1 hr by liquid scintillation spectrometry	B	Cn1c(N2CCO[C@@H](c3ccc(F)cc3)C2)nc(-c2ccncc2)cc1=O	CHEMBL3091529	=	nM	22	CHEMBL262	Homo sapiens	IC50	nM	22
1498	13843788	CHEMBL3097776	Inhibition of human recombinant GSK-3beta using prephosphorylated GS1 peptide and [gamma-32P]ATP as substrate after 1 hr by liquid scintillation spectrometry	B	Cn1c(N2CCOC(c3ccc(F)cc3)C2)nc(-c2ccncc2)cc1=O	CHEMBL3091547	=	nM	27	CHEMBL262	Homo sapiens	IC50	nM	27
1499	13843789	CHEMBL3097776	Inhibition of human recombinant GSK-3beta using prephosphorylated GS1 peptide and [gamma-32P]ATP as substrate after 1 hr by liquid scintillation spectrometry	B	Cn1c(N2CCOC(c3ccccc3)C2)nc(-c2ccncc2)cc1=O	CHEMBL3091546	=	nM	51	CHEMBL262	Homo sapiens	IC50	nM	51
1500	13863655	CHEMBL3102613	Inhibition of recombinant GST-tagged GSK-3beta (unknown origin) expressed in Escherichia coli BL21 assessed as phosphate incorporation in CREB	B	O=C1NC(=O)C(c2nn(CCCN3CCOCC3)c3ncccc23)=C1c1c[nH]c2ccccc12	CHEMBL3099840	=	nM	830	CHEMBL262	Homo sapiens	IC50	uM	0.83
1501	13863656	CHEMBL3102613	Inhibition of recombinant GST-tagged GSK-3beta (unknown origin) expressed in Escherichia coli BL21 assessed as phosphate incorporation in CREB	B	O=C1NC(=O)C(c2nn(CCCN3CCOCC3)c3ncccc23)=C1c1cn(CCCn2ccnc2)c2ccccc12	CHEMBL3099839	=	nM	680	CHEMBL262	Homo sapiens	IC50	uM	0.68
1502	13863657	CHEMBL3102613	Inhibition of recombinant GST-tagged GSK-3beta (unknown origin) expressed in Escherichia coli BL21 assessed as phosphate incorporation in CREB	B	O=C1NC(=O)C(c2nn(CCCN3CCOCC3)c3ncccc23)=C1c1cn(CCCN2CCOCC2)c2ccccc12	CHEMBL3099838	=	nM	1290	CHEMBL262	Homo sapiens	IC50	uM	1.29
1503	13863658	CHEMBL3102613	Inhibition of recombinant GST-tagged GSK-3beta (unknown origin) expressed in Escherichia coli BL21 assessed as phosphate incorporation in CREB	B	C=CCn1cc(C2=C(c3nn(CCCN4CCOCC4)c4ncccc34)C(=O)NC2=O)c2ccccc21	CHEMBL3099837	=	nM	960	CHEMBL262	Homo sapiens	IC50	uM	0.96
1504	13863659	CHEMBL3102613	Inhibition of recombinant GST-tagged GSK-3beta (unknown origin) expressed in Escherichia coli BL21 assessed as phosphate incorporation in CREB	B	O=C1NC(=O)C(c2nn(CCCN3CCOCC3)c3ncccc23)=C1c1cn(Cc2ccccc2)c2ccccc12	CHEMBL3099836	=	nM	1900	CHEMBL262	Homo sapiens	IC50	uM	1.9
1505	13863660	CHEMBL3102613	Inhibition of recombinant GST-tagged GSK-3beta (unknown origin) expressed in Escherichia coli BL21 assessed as phosphate incorporation in CREB	B	CC(C)n1cc(C2=C(c3nn(CCCN4CCOCC4)c4ncccc34)C(=O)NC2=O)c2ccccc21	CHEMBL3099835	=	nM	380	CHEMBL262	Homo sapiens	IC50	uM	0.38
1506	13863661	CHEMBL3102613	Inhibition of recombinant GST-tagged GSK-3beta (unknown origin) expressed in Escherichia coli BL21 assessed as phosphate incorporation in CREB	B	C=Cn1cc(C2=C(c3nn(CCCN4CCOCC4)c4ncccc34)C(=O)NC2=O)c2ccccc21	CHEMBL3099834	=	nM	8840	CHEMBL262	Homo sapiens	IC50	uM	8.84
1507	13863662	CHEMBL3102613	Inhibition of recombinant GST-tagged GSK-3beta (unknown origin) expressed in Escherichia coli BL21 assessed as phosphate incorporation in CREB	B	Cn1cc(C2=C(c3nn(CCCCN4CCOCC4)c4ncccc34)C(=O)NC2=O)c2ccccc21	CHEMBL3099833	=	nM	460	CHEMBL262	Homo sapiens	IC50	uM	0.46
1508	13863663	CHEMBL3102613	Inhibition of recombinant GST-tagged GSK-3beta (unknown origin) expressed in Escherichia coli BL21 assessed as phosphate incorporation in CREB	B	Cn1cc(C2=C(c3nn(CCN4CCOCC4)c4ncccc34)C(=O)NC2=O)c2ccccc21	CHEMBL3099832	=	nM	360	CHEMBL262	Homo sapiens	IC50	uM	0.36
1509	13863664	CHEMBL3102613	Inhibition of recombinant GST-tagged GSK-3beta (unknown origin) expressed in Escherichia coli BL21 assessed as phosphate incorporation in CREB	B	Cn1cc(C2=C(c3nn(CCCCn4ccnc4)c4ncccc34)C(=O)NC2=O)c2ccccc21	CHEMBL563685	=	nM	960	CHEMBL262	Homo sapiens	IC50	uM	0.96
1510	13863665	CHEMBL3102613	Inhibition of recombinant GST-tagged GSK-3beta (unknown origin) expressed in Escherichia coli BL21 assessed as phosphate incorporation in CREB	B	Cn1cc(C2=C(c3nn(CCn4ccnc4)c4ncccc34)C(=O)NC2=O)c2ccccc21	CHEMBL563560	=	nM	810	CHEMBL262	Homo sapiens	IC50	uM	0.81
1511	13863666	CHEMBL3102613	Inhibition of recombinant GST-tagged GSK-3beta (unknown origin) expressed in Escherichia coli BL21 assessed as phosphate incorporation in CREB	B	CN(C)CCCn1nc(C2=C(c3cn(C)c4ccccc34)C(=O)NC2=O)c2cccnc21	CHEMBL564091	=	nM	5690	CHEMBL262	Homo sapiens	IC50	uM	5.69
1512	13863667	CHEMBL3102613	Inhibition of recombinant GST-tagged GSK-3beta (unknown origin) expressed in Escherichia coli BL21 assessed as phosphate incorporation in CREB	B	Cn1cc(C2=C(c3nn(CCCn4ccnc4)c4ncccc34)C(=O)NC2=O)c2ccccc21	CHEMBL550052	=	nM	4890	CHEMBL262	Homo sapiens	IC50	uM	4.89
1513	13864274	CHEMBL3102613	Inhibition of recombinant GST-tagged GSK-3beta (unknown origin) expressed in Escherichia coli BL21 assessed as phosphate incorporation in CREB	B	CN[C@@H]1C[C@H]2O[C@@](C)([C@@H]1OC)n1c3ccccc3c3c4c(c5c6ccccc6n2c5c31)C(=O)NC4	CHEMBL388978	=	nM	200	CHEMBL262	Homo sapiens	IC50	uM	0.2
1514	13864275	CHEMBL3102613	Inhibition of recombinant GST-tagged GSK-3beta (unknown origin) expressed in Escherichia coli BL21 assessed as phosphate incorporation in CREB	B	O=C1NC(=O)C(c2n[nH]c3ncccc23)=C1c1c[nH]c2ccccc12	CHEMBL3099842	=	nM	7310	CHEMBL262	Homo sapiens	IC50	uM	7.31
1515	13864276	CHEMBL3102613	Inhibition of recombinant GST-tagged GSK-3beta (unknown origin) expressed in Escherichia coli BL21 assessed as phosphate incorporation in CREB	B	Cn1cc(C2=C(c3nn(CCCN4CCOCC4)c4ncccc34)C(=O)NC2=O)c2ccccc21	CHEMBL564033	=	nM	750	CHEMBL262	Homo sapiens	IC50	uM	0.75
1516	13864277	CHEMBL3102613	Inhibition of recombinant GST-tagged GSK-3beta (unknown origin) expressed in Escherichia coli BL21 assessed as phosphate incorporation in CREB	B	Cn1cc(C2=C(c3n[nH]c4ncccc34)C(=O)NC2=O)c2ccccc21	CHEMBL564815	=	nM	12270	CHEMBL262	Homo sapiens	IC50	uM	12.27
1517	13864278	CHEMBL3102613	Inhibition of recombinant GST-tagged GSK-3beta (unknown origin) expressed in Escherichia coli BL21 assessed as phosphate incorporation in CREB	B	CN1CCN(CCCn2nc(C3=C(c4cn(C)c5ccccc45)C(=O)NC3=O)c3cccnc32)CC1	CHEMBL562709	=	nM	3340	CHEMBL262	Homo sapiens	IC50	uM	3.34
1518	13864279	CHEMBL3102613	Inhibition of recombinant GST-tagged GSK-3beta (unknown origin) expressed in Escherichia coli BL21 assessed as phosphate incorporation in CREB	B	Cn1cc(C2=C(c3nn(CCCN4CCCCC4)c4ncccc34)C(=O)NC2=O)c2ccccc21	CHEMBL563121	=	nM	2660	CHEMBL262	Homo sapiens	IC50	uM	2.66
1519	13864280	CHEMBL3102613	Inhibition of recombinant GST-tagged GSK-3beta (unknown origin) expressed in Escherichia coli BL21 assessed as phosphate incorporation in CREB	B	Cn1cc(C2=C(c3nn(CCCO)c4ncccc34)C(=O)NC2=O)c2ccccc21	CHEMBL560585	=	nM	1090	CHEMBL262	Homo sapiens	IC50	uM	1.09
1520	13899607	CHEMBL3112014	Inhibition of GSK-3beta (unknown origin) using (RREGGMSRPAS(p)VDG as substrate assessed as 32P[gamma-ATP] incorporation into substrate after 15 mins by autoradiography	B	O=Nc1c(-c2c(O)[nH]c3cc(Br)ccc23)[nH]c2ccccc12	CHEMBL355496	=	nM	174	CHEMBL262	Homo sapiens	IC50	uM	0.174
1521	13899608	CHEMBL3112014	Inhibition of GSK-3beta (unknown origin) using (RREGGMSRPAS(p)VDG as substrate assessed as 32P[gamma-ATP] incorporation into substrate after 15 mins by autoradiography	B	Cc1nn(-c2ccc(Cl)cc2Cl)c2c1c1c(c3cccn32)C(=O)NC1=O	CHEMBL3110144	=	nM	240	CHEMBL262	Homo sapiens	IC50	uM	0.24
1522	13899609	CHEMBL3112014	Inhibition of GSK-3beta (unknown origin) using (RREGGMSRPAS(p)VDG as substrate assessed as 32P[gamma-ATP] incorporation into substrate after 15 mins by autoradiography	B	Cc1nn(-c2ccccc2Cl)c2c1c1c(c3cccn32)C(=O)NC1=O	CHEMBL3110143	=	nM	940	CHEMBL262	Homo sapiens	IC50	uM	0.94
1523	13899610	CHEMBL3112014	Inhibition of GSK-3beta (unknown origin) using (RREGGMSRPAS(p)VDG as substrate assessed as 32P[gamma-ATP] incorporation into substrate after 15 mins by autoradiography	B	Cc1ccccc1-n1nc(C)c2c3c(c4cccn4c21)C(=O)NC3=O	CHEMBL3110142	=	nM	440	CHEMBL262	Homo sapiens	IC50	uM	0.44
1524	13899612	CHEMBL3112014	Inhibition of GSK-3beta (unknown origin) using (RREGGMSRPAS(p)VDG as substrate assessed as 32P[gamma-ATP] incorporation into substrate after 15 mins by autoradiography	B	Cc1nn(-c2ccccc2)c2c1c1c(c3cccn32)C(=O)NC1=O	CHEMBL3110140	=	nM	690	CHEMBL262	Homo sapiens	IC50	uM	0.69
1525	13899613	CHEMBL3112014	Inhibition of GSK-3beta (unknown origin) using (RREGGMSRPAS(p)VDG as substrate assessed as 32P[gamma-ATP] incorporation into substrate after 15 mins by autoradiography	B	COc1ccccc1-n1ncc2c3c(c4cccn4c21)C(=O)NC3=O	CHEMBL3110139	=	nM	1000	CHEMBL262	Homo sapiens	IC50	uM	1
1526	13899614	CHEMBL3112014	Inhibition of GSK-3beta (unknown origin) using (RREGGMSRPAS(p)VDG as substrate assessed as 32P[gamma-ATP] incorporation into substrate after 15 mins by autoradiography	B	Cc1ccccc1-n1ncc2c3c(c4cccn4c21)C(=O)NC3=O	CHEMBL3110138	=	nM	1210	CHEMBL262	Homo sapiens	IC50	uM	1.21
1527	13899617	CHEMBL3112014	Inhibition of GSK-3beta (unknown origin) using (RREGGMSRPAS(p)VDG as substrate assessed as 32P[gamma-ATP] incorporation into substrate after 15 mins by autoradiography	B	O=C1NC(=O)c2c1c1cnn(-c3ccccc3Cl)c1n1cccc21	CHEMBL3110135	=	nM	810	CHEMBL262	Homo sapiens	IC50	uM	0.81
1528	13899618	CHEMBL3112014	Inhibition of GSK-3beta (unknown origin) using (RREGGMSRPAS(p)VDG as substrate assessed as 32P[gamma-ATP] incorporation into substrate after 15 mins by autoradiography	B	O=C1NC(=O)c2c1c1cnn(-c3ccccc3)c1n1cccc21	CHEMBL3110134	=	nM	1690	CHEMBL262	Homo sapiens	IC50	uM	1.69
1529	13919566	CHEMBL3118640	Inhibition of GSK3beta (unknown origin)	B	CN[C@@H]1C[C@H]2O[C@@](C)([C@@H]1OC)n1c3ccccc3c3c4c(c5c6ccccc6n2c5c31)C(=O)NC4	CHEMBL388978	=	nM	72	CHEMBL262	Homo sapiens	IC50	uM	0.072
1530	13943694	CHEMBL3131242	Inhibition of GSK3beta (unknown origin) expressed in sf9 cells after 30 mins by scintillation counting analysis in presence of [gamma-32P]ATP	B	O=C1Cc2c([nH]c3ccc(Br)cc23)-c2ccccc2N1	CHEMBL296586	=	nM	23	CHEMBL262	Homo sapiens	IC50	nM	23
1531	13943695	CHEMBL3131243	Inhibition of GSK3beta (unknown origin)	B	Ic1cccc(CSc2nnc(-c3ccncc3)o2)c1	CHEMBL288064	=	nM	390	CHEMBL262	Homo sapiens	IC50	nM	390
1532	13943696	CHEMBL3131243	Inhibition of GSK3beta (unknown origin)	B	Cn1cc(C2=C(c3ccc(Cl)cc3Cl)C(=O)NC2=O)c2ccccc21	CHEMBL102714	=	nM	9	CHEMBL262	Homo sapiens	IC50	nM	9
1533	13943697	CHEMBL3131243	Inhibition of GSK3beta (unknown origin)	B	CCCCc1c(-c2ccc(O)cc2)[nH]c2nccnc12	CHEMBL75680	=	nM	650	CHEMBL262	Homo sapiens	IC50	nM	650
1534	13943698	CHEMBL3131243	Inhibition of GSK3beta (unknown origin)	B	O=C1NC(=O)C(c2cn(CCCO)c3ncccc23)=C1c1cnccn1	CHEMBL272629	=	nM	25	CHEMBL262	Homo sapiens	IC50	nM	25
1535	13943699	CHEMBL3131243	Inhibition of GSK3beta (unknown origin)	B	O=C1Nc2cc(Br)ccc2/C1=c1/[nH]c2ccccc2/c1=C\O	CHEMBL3125370	=	nM	5	CHEMBL262	Homo sapiens	IC50	nM	5
1536	13948192	CHEMBL3132599	Inhibition of C-terminal FLAG-tagged GSK3beta (unknown origin) expressed in baculovirus system after 30 mins	B	N#Cc1c(Oc2ccc(F)c(NC(=O)Cc3cccc(C(F)(F)F)c3)c2)ccc2nc(NC(=O)C3CC3)sc12	CHEMBL3125890	=	nM	500	CHEMBL262	Homo sapiens	IC50	nmol/L	500
1537	14545816	CHEMBL3224483	Inhibition of GSK3beta (unknown origin)	B	CS(=O)(=O)O.O=C(NCc1cccc(O)c1)Nc1nc(-c2ccncc2)cs1	CHEMBL3218297	=	nM	7.77	CHEMBL262	Homo sapiens	IC50	nM	7.77
1538	14751760	CHEMBL3301276	Inhibition of GSK3beta (unknown origin)	B	CC(C)(C)CNC(=O)CC1CNC(=O)c2cc(-c3ccncc3)cn21	CHEMBL3298402	=	nM	4608	CHEMBL262	Homo sapiens	IC50	uM	4.608
1539	14751761	CHEMBL3301276	Inhibition of GSK3beta (unknown origin)	B	O=C(CC1CNC(=O)c2cc(-c3cn[nH]c3)cn21)NCc1cccc(F)c1	CHEMBL3298823	=	nM	386	CHEMBL262	Homo sapiens	IC50	uM	0.386
1540	14992864	CHEMBL3372225	Inhibition of recombinant GSK-3 beta (unknown origin) after 60 mins by z'-lyte kinase assay	B	O=C1/C(=C\c2ccc(O)c(O)c2)Oc2ccccc21	CHEMBL3361128	=	nM	2630	CHEMBL262	Homo sapiens	IC50	uM	2.63
1541	14994853	CHEMBL3371898	Inhibition of GSK3beta (unknown origin) using peptide substrate GS2 assessed as ATP remaining by Kinase-Glo luminescent kinase assay	B	CCCCCCCCCCCC(=O)NNC(=O)C1Sc2ccccc2N(CC)C1=O	CHEMBL3358802	=	nM	8000	CHEMBL262	Homo sapiens	IC50	uM	8
1542	14994854	CHEMBL3371898	Inhibition of GSK3beta (unknown origin) using peptide substrate GS2 assessed as ATP remaining by Kinase-Glo luminescent kinase assay	B	CCCCCCCCCCCC(=O)NNC(=O)C1Sc2ccccc2N(Cc2ccccc2)C1=O	CHEMBL3358803	=	nM	10000	CHEMBL262	Homo sapiens	IC50	uM	10
1543	14994855	CHEMBL3371898	Inhibition of GSK3beta (unknown origin) using peptide substrate GS2 assessed as ATP remaining by Kinase-Glo luminescent kinase assay	B	CCCCCCCCCCCCCC(=O)NCC(=O)N[C@@H](CCCCN)C(=O)N[C@@H](CCC(=O)O)C(=O)N[C@@H](C)C(=O)N1CCC[C@H]1C(=O)N1CCC[C@H]1C(=O)N[C@@H](C)C(=O)N1CCC[C@H]1C(=O)N1CCC[C@H]1C(=O)N[C@@H](CCC(N)=O)C(=O)N[C@@H](COP(=O)(O)O)C(=O)N1CCC[C@H]1C(N)=O	CHEMBL3358804	=	nM	40000	CHEMBL262	Homo sapiens	IC50	uM	40
1544	15015246	CHEMBL3372070	Inhibition of GSK3beta (unknown origin) assessed as luminescence intensity by luminometry	B	COc1cc(NCCCN)c2nccc(C)c2c1Oc1cccc(C(F)(F)F)c1	CHEMBL495039	=	nM	35	CHEMBL262	Homo sapiens	IC50	nM	35
1545	15015247	CHEMBL3372070	Inhibition of GSK3beta (unknown origin) assessed as luminescence intensity by luminometry	B	COc1cc(NCc2ccc(O)cc2)c2nccc(C)c2c1Oc1cccc(C(F)(F)F)c1	CHEMBL3311235	=	nM	240000	CHEMBL262	Homo sapiens	IC50	uM	240
1546	15015248	CHEMBL3372070	Inhibition of GSK3beta (unknown origin) assessed as luminescence intensity by luminometry	B	COc1cc(NCc2cccc3cccnc23)c2nccc(C)c2c1Oc1cccc(C(F)(F)F)c1	CHEMBL3311239	=	nM	400000	CHEMBL262	Homo sapiens	IC50	uM	400
1547	15015249	CHEMBL3372070	Inhibition of GSK3beta (unknown origin) assessed as luminescence intensity by luminometry	B	Cc1ccnc2c(NCc3ccc(O)cc3)cc(O)c(Oc3cccc(C(F)(F)F)c3)c12	CHEMBL3311242	=	nM	750000	CHEMBL262	Homo sapiens	IC50	uM	750
1548	15015250	CHEMBL3372070	Inhibition of GSK3beta (unknown origin) assessed as luminescence intensity by luminometry	B	CN[C@@H]1C[C@H]2O[C@@](C)([C@@H]1OC)n1c3ccccc3c3c4c(c5c6ccccc6n2c5c31)C(=O)NC4	CHEMBL388978	=	nM	33	CHEMBL262	Homo sapiens	IC50	nM	33
1549	15091127	CHEMBL3390655	Inhibition of human recombinant GSK3beta using CFFKNIVTPRTPPPSQGK-amide substrate after 90 mins incubation by LANCE method	B	CN[C@@H]1C[C@H]2O[C@@](C)([C@@H]1OC)n1c3ccccc3c3c4c(c5c6ccccc6n2c5c31)C(=O)NC4	CHEMBL388978	=	nM	50	CHEMBL262	Homo sapiens	IC50	nM	50
1550	15112136	CHEMBL3388148	Inhibition of GSK3beta (unknown origin)	B	COc1ccc(-c2cccc3nc(NC(=O)C4CC4)nn23)cc1	CHEMBL3360318	=	nM	7114	CHEMBL262	Homo sapiens	IC50	nM	7114
1551	15160291	CHEMBL3398953	Inhibition of recombinant GST-tagged GSK-3beta (unknown origin) expressed in Escherichia coli strain BL21-Codon Plus (DE3) using Ser/Thr 9 peptide substrate by Z'-LYTE kinase assay	B	O=C1NC(=O)C(c2nnc3ccccn23)=C1c1cn(CCCN2CCOCC2)c2ccccc12	CHEMBL3398205	=	nM	199.7	CHEMBL262	Homo sapiens	IC50	nM	199.7
1552	15160292	CHEMBL3398953	Inhibition of recombinant GST-tagged GSK-3beta (unknown origin) expressed in Escherichia coli strain BL21-Codon Plus (DE3) using Ser/Thr 9 peptide substrate by Z'-LYTE kinase assay	B	O=C1NC(=O)C(c2nnc3ccccn23)=C1c1cn(CCCO)c2ccccc12	CHEMBL3398204	=	nM	120.6	CHEMBL262	Homo sapiens	IC50	nM	120.6
1553	15160293	CHEMBL3398953	Inhibition of recombinant GST-tagged GSK-3beta (unknown origin) expressed in Escherichia coli strain BL21-Codon Plus (DE3) using Ser/Thr 9 peptide substrate by Z'-LYTE kinase assay	B	O=C1NC(=O)C(c2nnc3ccccn23)=C1c1cn(CCCn2ccnc2)c2ccccc12	CHEMBL3398203	=	nM	36	CHEMBL262	Homo sapiens	IC50	nM	36
1554	15160294	CHEMBL3398953	Inhibition of recombinant GST-tagged GSK-3beta (unknown origin) expressed in Escherichia coli strain BL21-Codon Plus (DE3) using Ser/Thr 9 peptide substrate by Z'-LYTE kinase assay	B	CC(C)n1cc(C2=C(c3nnc4ccccn34)C(=O)NC2=O)c2ccccc21	CHEMBL3398202	=	nM	13	CHEMBL262	Homo sapiens	IC50	nM	13
1555	15160295	CHEMBL3398953	Inhibition of recombinant GST-tagged GSK-3beta (unknown origin) expressed in Escherichia coli strain BL21-Codon Plus (DE3) using Ser/Thr 9 peptide substrate by Z'-LYTE kinase assay	B	CCCCn1cc(C2=C(c3nnc4ccccn34)C(=O)NC2=O)c2ccccc21	CHEMBL3398201	=	nM	69.7	CHEMBL262	Homo sapiens	IC50	nM	69.7
1556	15160296	CHEMBL3398953	Inhibition of recombinant GST-tagged GSK-3beta (unknown origin) expressed in Escherichia coli strain BL21-Codon Plus (DE3) using Ser/Thr 9 peptide substrate by Z'-LYTE kinase assay	B	C=CCn1cc(C2=C(c3nnc4ccccn34)C(=O)NC2=O)c2ccccc21	CHEMBL3398200	=	nM	73.6	CHEMBL262	Homo sapiens	IC50	nM	73.6
1557	15160297	CHEMBL3398953	Inhibition of recombinant GST-tagged GSK-3beta (unknown origin) expressed in Escherichia coli strain BL21-Codon Plus (DE3) using Ser/Thr 9 peptide substrate by Z'-LYTE kinase assay	B	COc1ccc2c(c1)c(C1=C(c3nnc4ccccn34)C(=O)NC1=O)cn2C	CHEMBL3398199	=	nM	941.8	CHEMBL262	Homo sapiens	IC50	nM	941.8
1558	15160298	CHEMBL3398953	Inhibition of recombinant GST-tagged GSK-3beta (unknown origin) expressed in Escherichia coli strain BL21-Codon Plus (DE3) using Ser/Thr 9 peptide substrate by Z'-LYTE kinase assay	B	Cn1cc(C2=C(c3nnc4ccccn34)C(=O)NC2=O)c2ccc(Br)cc21	CHEMBL3398198	=	nM	327.4	CHEMBL262	Homo sapiens	IC50	nM	327.4
1559	15160299	CHEMBL3398953	Inhibition of recombinant GST-tagged GSK-3beta (unknown origin) expressed in Escherichia coli strain BL21-Codon Plus (DE3) using Ser/Thr 9 peptide substrate by Z'-LYTE kinase assay	B	Cn1cc(C2=C(c3nnc4ccccn34)C(=O)NC2=O)c2cc(Br)ccc21	CHEMBL3398197	=	nM	63.5	CHEMBL262	Homo sapiens	IC50	nM	63.5
1560	15160300	CHEMBL3398953	Inhibition of recombinant GST-tagged GSK-3beta (unknown origin) expressed in Escherichia coli strain BL21-Codon Plus (DE3) using Ser/Thr 9 peptide substrate by Z'-LYTE kinase assay	B	Cn1cc(C2=C(c3nnc4ccccn34)C(=O)NC2=O)c2ccc(Cl)cc21	CHEMBL3398196	=	nM	159.3	CHEMBL262	Homo sapiens	IC50	nM	159.3
1561	15160301	CHEMBL3398953	Inhibition of recombinant GST-tagged GSK-3beta (unknown origin) expressed in Escherichia coli strain BL21-Codon Plus (DE3) using Ser/Thr 9 peptide substrate by Z'-LYTE kinase assay	B	Cn1cc(C2=C(c3nnc4ccccn34)C(=O)NC2=O)c2cc(Cl)ccc21	CHEMBL3398195	=	nM	74.1	CHEMBL262	Homo sapiens	IC50	nM	74.1
1562	15160302	CHEMBL3398953	Inhibition of recombinant GST-tagged GSK-3beta (unknown origin) expressed in Escherichia coli strain BL21-Codon Plus (DE3) using Ser/Thr 9 peptide substrate by Z'-LYTE kinase assay	B	Cn1cc(C2=C(c3nnc4ccccn34)C(=O)NC2=O)c2ccc(F)cc21	CHEMBL3398194	=	nM	204.1	CHEMBL262	Homo sapiens	IC50	nM	204.1
1563	15160303	CHEMBL3398953	Inhibition of recombinant GST-tagged GSK-3beta (unknown origin) expressed in Escherichia coli strain BL21-Codon Plus (DE3) using Ser/Thr 9 peptide substrate by Z'-LYTE kinase assay	B	Cn1cc(C2=C(c3nnc4ccccn34)C(=O)NC2=O)c2cc(F)ccc21	CHEMBL3398193	=	nM	188	CHEMBL262	Homo sapiens	IC50	nM	188
1564	15160304	CHEMBL3398953	Inhibition of recombinant GST-tagged GSK-3beta (unknown origin) expressed in Escherichia coli strain BL21-Codon Plus (DE3) using Ser/Thr 9 peptide substrate by Z'-LYTE kinase assay	B	Cc1cccc2c(C3=C(c4nnc5ccccn45)C(=O)NC3=O)cn(C)c12	CHEMBL3398192	=	nM	105.4	CHEMBL262	Homo sapiens	IC50	nM	105.4
1565	15160305	CHEMBL3398953	Inhibition of recombinant GST-tagged GSK-3beta (unknown origin) expressed in Escherichia coli strain BL21-Codon Plus (DE3) using Ser/Thr 9 peptide substrate by Z'-LYTE kinase assay	B	Cn1cc(C2=C(c3nnc4ccccn34)C(=O)NC2=O)c2ccccc21	CHEMBL3398191	=	nM	154.1	CHEMBL262	Homo sapiens	IC50	nM	154.1
1566	15160306	CHEMBL3398953	Inhibition of recombinant GST-tagged GSK-3beta (unknown origin) expressed in Escherichia coli strain BL21-Codon Plus (DE3) using Ser/Thr 9 peptide substrate by Z'-LYTE kinase assay	B	O=C1NC(=O)C(c2nnc3ccccn23)=C1c1c[nH]c2ccccc12	CHEMBL3398190	=	nM	477.2	CHEMBL262	Homo sapiens	IC50	nM	477.2
1567	15160307	CHEMBL3398953	Inhibition of recombinant GST-tagged GSK-3beta (unknown origin) expressed in Escherichia coli strain BL21-Codon Plus (DE3) using Ser/Thr 9 peptide substrate by Z'-LYTE kinase assay	B	CN[C@@H]1C[C@H]2O[C@@](C)([C@@H]1OC)n1c3ccccc3c3c4c(c5c6ccccc6n2c5c31)C(=O)NC4	CHEMBL388978	=	nM	38	CHEMBL262	Homo sapiens	IC50	nM	38
1568	15168664	CHEMBL3404147	Inhibition of human recombinant GSK3beta assessed as inhibition of [gamma32P]ATP after 1 hr by liquid scintillation counting in presence of prephosphorylated GS1 peptide	B	Cn1c(N2CCOCC2)nc(-c2ccncc2F)cc1=O	CHEMBL3401114	=	nM	67	CHEMBL262	Homo sapiens	IC50	nM	67
1569	15168665	CHEMBL3404147	Inhibition of human recombinant GSK3beta assessed as inhibition of [gamma32P]ATP after 1 hr by liquid scintillation counting in presence of prephosphorylated GS1 peptide	B	CC(C)C1CN(c2nc(-c3ccncc3F)cc(=O)n2C)CCO1	CHEMBL3401115	=	nM	17	CHEMBL262	Homo sapiens	IC50	nM	17
1570	15168666	CHEMBL3404147	Inhibition of human recombinant GSK3beta assessed as inhibition of [gamma32P]ATP after 1 hr by liquid scintillation counting in presence of prephosphorylated GS1 peptide	B	CCCCC1CN(c2nc(-c3ccncc3F)cc(=O)n2C)CCO1	CHEMBL3401116	=	nM	12	CHEMBL262	Homo sapiens	IC50	nM	12
1571	15168667	CHEMBL3404147	Inhibition of human recombinant GSK3beta assessed as inhibition of [gamma32P]ATP after 1 hr by liquid scintillation counting in presence of prephosphorylated GS1 peptide	B	Cn1c(N2CCOC(C3CCC3)C2)nc(-c2ccncc2F)cc1=O	CHEMBL3401117	=	nM	12	CHEMBL262	Homo sapiens	IC50	nM	12
1572	15168668	CHEMBL3404147	Inhibition of human recombinant GSK3beta assessed as inhibition of [gamma32P]ATP after 1 hr by liquid scintillation counting in presence of prephosphorylated GS1 peptide	B	C[C@@H]1COCCN1c1nc(-c2ccncc2F)cc(=O)n1C	CHEMBL3401118	=	nM	7	CHEMBL262	Homo sapiens	IC50	nM	7
1573	15168669	CHEMBL3404147	Inhibition of human recombinant GSK3beta assessed as inhibition of [gamma32P]ATP after 1 hr by liquid scintillation counting in presence of prephosphorylated GS1 peptide	B	CC[C@@H]1COCCN1c1nc(-c2ccncc2F)cc(=O)n1C	CHEMBL3401119	=	nM	19	CHEMBL262	Homo sapiens	IC50	nM	19
1574	15168670	CHEMBL3404147	Inhibition of human recombinant GSK3beta assessed as inhibition of [gamma32P]ATP after 1 hr by liquid scintillation counting in presence of prephosphorylated GS1 peptide	B	CC(C)[C@@H]1COCCN1c1nc(-c2ccncc2F)cc(=O)n1C	CHEMBL3401120	=	nM	14	CHEMBL262	Homo sapiens	IC50	nM	14
1575	15168671	CHEMBL3404147	Inhibition of human recombinant GSK3beta assessed as inhibition of [gamma32P]ATP after 1 hr by liquid scintillation counting in presence of prephosphorylated GS1 peptide	B	C[C@H]1COCCN1c1nc(-c2ccncc2F)cc(=O)n1C	CHEMBL3401121	=	nM	23	CHEMBL262	Homo sapiens	IC50	nM	23
1576	15168672	CHEMBL3404147	Inhibition of human recombinant GSK3beta assessed as inhibition of [gamma32P]ATP after 1 hr by liquid scintillation counting in presence of prephosphorylated GS1 peptide	B	CC[C@H]1COCCN1c1nc(-c2ccncc2F)cc(=O)n1C	CHEMBL3401122	=	nM	30	CHEMBL262	Homo sapiens	IC50	nM	30
1577	15168673	CHEMBL3404147	Inhibition of human recombinant GSK3beta assessed as inhibition of [gamma32P]ATP after 1 hr by liquid scintillation counting in presence of prephosphorylated GS1 peptide	B	Cn1c(N2CCO[C@@H](c3ccc(F)cc3)C2)nc(-c2ccncn2)cc1=O	CHEMBL3091536	=	nM	12	CHEMBL262	Homo sapiens	IC50	nM	12
1578	15168674	CHEMBL3404147	Inhibition of human recombinant GSK3beta assessed as inhibition of [gamma32P]ATP after 1 hr by liquid scintillation counting in presence of prephosphorylated GS1 peptide	B	C[C@@H]1CN(c2nc(-c3ccncc3F)cc(=O)n2C)[C@H](C)CO1	CHEMBL3401123	=	nM	453	CHEMBL262	Homo sapiens	IC50	nM	453
1579	15168675	CHEMBL3404147	Inhibition of human recombinant GSK3beta assessed as inhibition of [gamma32P]ATP after 1 hr by liquid scintillation counting in presence of prephosphorylated GS1 peptide	B	C[C@@H]1CO[C@@H](C)CN1c1nc(-c2ccncc2F)cc(=O)n1C	CHEMBL3401124	=	nM	41	CHEMBL262	Homo sapiens	IC50	nM	41
1580	15168676	CHEMBL3404147	Inhibition of human recombinant GSK3beta assessed as inhibition of [gamma32P]ATP after 1 hr by liquid scintillation counting in presence of prephosphorylated GS1 peptide	B	C[C@@H]1OCCN(c2nc(-c3ccncc3F)cc(=O)n2C)[C@@H]1C	CHEMBL3401125	=	nM	16	CHEMBL262	Homo sapiens	IC50	nM	16
1581	15168677	CHEMBL3404147	Inhibition of human recombinant GSK3beta assessed as inhibition of [gamma32P]ATP after 1 hr by liquid scintillation counting in presence of prephosphorylated GS1 peptide	B	C[C@@H]1OCCN(c2nc(-c3ccncc3F)cc(=O)n2C)[C@@H]1C	CHEMBL3401125	=	nM	32	CHEMBL262	Homo sapiens	IC50	nM	32
1582	15168678	CHEMBL3404147	Inhibition of human recombinant GSK3beta assessed as inhibition of [gamma32P]ATP after 1 hr by liquid scintillation counting in presence of prephosphorylated GS1 peptide	B	C[C@@H]1OCCN(c2nc(-c3ccncc3F)cc(=O)n2C)[C@H]1C	CHEMBL3401126	=	nM	19	CHEMBL262	Homo sapiens	IC50	nM	19
1583	15168679	CHEMBL3404147	Inhibition of human recombinant GSK3beta assessed as inhibition of [gamma32P]ATP after 1 hr by liquid scintillation counting in presence of prephosphorylated GS1 peptide	B	C[C@@H]1[C@@H](C)OCCN1c1nc(-c2ccncc2F)cc(=O)n1C	CHEMBL3401127	=	nM	4.9	CHEMBL262	Homo sapiens	IC50	nM	4.9
1584	15168680	CHEMBL3404147	Inhibition of human recombinant GSK3beta assessed as inhibition of [gamma32P]ATP after 1 hr by liquid scintillation counting in presence of prephosphorylated GS1 peptide	B	CC1N(c2nc(-c3ccncc3F)cc(=O)n2C)CCOC1(C)C	CHEMBL3401128	=	nM	9.7	CHEMBL262	Homo sapiens	IC50	nM	9.7
1585	15168681	CHEMBL3404147	Inhibition of human recombinant GSK3beta assessed as inhibition of [gamma32P]ATP after 1 hr by liquid scintillation counting in presence of prephosphorylated GS1 peptide	B	Cn1c(N2CCO[C@@H]3CCC[C@H]32)nc(-c2ccncc2F)cc1=O	CHEMBL3401129	=	nM	4.2	CHEMBL262	Homo sapiens	IC50	nM	4.2
1586	15168682	CHEMBL3404147	Inhibition of human recombinant GSK3beta assessed as inhibition of [gamma32P]ATP after 1 hr by liquid scintillation counting in presence of prephosphorylated GS1 peptide	B	Cn1c(N2CCO[C@H]3CCC[C@@H]32)nc(-c2ccncc2F)cc1=O	CHEMBL3401130	=	nM	35	CHEMBL262	Homo sapiens	IC50	nM	35
1587	15168683	CHEMBL3404147	Inhibition of human recombinant GSK3beta assessed as inhibition of [gamma32P]ATP after 1 hr by liquid scintillation counting in presence of prephosphorylated GS1 peptide	B	Cn1c(N2CCO[C@@H]3CCCC[C@H]32)nc(-c2ccncc2F)cc1=O	CHEMBL3401131	=	nM	3.7	CHEMBL262	Homo sapiens	IC50	nM	3.7
1588	15168684	CHEMBL3404147	Inhibition of human recombinant GSK3beta assessed as inhibition of [gamma32P]ATP after 1 hr by liquid scintillation counting in presence of prephosphorylated GS1 peptide	B	Cn1c(N2CCO[C@@H]3COC[C@H]32)nc(-c2ccncc2F)cc1=O	CHEMBL3401132	=	nM	3.1	CHEMBL262	Homo sapiens	IC50	nM	3.1
1589	15199193	CHEMBL3413879	Inhibition of GSK3beta (unknown origin) activity by competitive binding assay	B	NC(=O)c1ccc(-c2ccnc(NC(=O)C3CC3)c2)nn1	CHEMBL3410112	=	nM	140	CHEMBL262	Homo sapiens	IC50	nM	140
1590	15199194	CHEMBL3413879	Inhibition of GSK3beta (unknown origin) activity by competitive binding assay	B	CC(C)Oc1nc(-c2ccnc(NC(=O)C3CC3)c2)ncc1C(N)=O	CHEMBL3410111	=	nM	0.83	CHEMBL262	Homo sapiens	IC50	nM	0.83
1591	15199195	CHEMBL3413879	Inhibition of GSK3beta (unknown origin) activity by competitive binding assay	B	COc1nc(-c2ccnc(NC(=O)C3CC3)c2)ncc1C(N)=O	CHEMBL3410110	=	nM	5.9	CHEMBL262	Homo sapiens	IC50	nM	5.9
1592	15199196	CHEMBL3413879	Inhibition of GSK3beta (unknown origin) activity by competitive binding assay	B	NC(=O)c1cnc(-c2ccnc(NC(=O)C3CC3)c2)cn1	CHEMBL3410109	=	nM	30	CHEMBL262	Homo sapiens	IC50	nM	30
1593	15199197	CHEMBL3413879	Inhibition of GSK3beta (unknown origin) activity by competitive binding assay	B	Cn1nc(C(N)=O)cc1-c1ccnc(NC(=O)C2CC2)c1	CHEMBL3410108	=	nM	24	CHEMBL262	Homo sapiens	IC50	nM	24
1594	15199198	CHEMBL3413879	Inhibition of GSK3beta (unknown origin) activity by competitive binding assay	B	CC(C)Oc1cc(-c2ccnc(NC(=O)C3CC3)c2)ncc1C(N)=O	CHEMBL3410107	=	nM	4.4	CHEMBL262	Homo sapiens	IC50	nM	4.4
1595	15199199	CHEMBL3413879	Inhibition of GSK3beta (unknown origin) activity by competitive binding assay	B	NC(=O)c1cnc(-c2ccnc(NC(=O)C3CC3)c2)cc1OCC(F)(F)F	CHEMBL3410106	=	nM	6.8	CHEMBL262	Homo sapiens	IC50	nM	6.8
1596	15199200	CHEMBL3413879	Inhibition of GSK3beta (unknown origin) activity by competitive binding assay	B	COc1cc(-c2ccnc(NC(=O)C3CC3)c2)ncc1C(N)=O	CHEMBL3410105	=	nM	22	CHEMBL262	Homo sapiens	IC50	nM	22
1597	15199201	CHEMBL3413879	Inhibition of GSK3beta (unknown origin) activity by competitive binding assay	B	COc1cc(-c2ccnc(NC(=O)C3CC3)c2)cnc1C(N)=O	CHEMBL3410104	=	nM	7	CHEMBL262	Homo sapiens	IC50	nM	7
1598	15200378	CHEMBL3413879	Inhibition of GSK3beta (unknown origin) activity by competitive binding assay	B	NC(=O)c1ccc(-c2ccnc(NC(=O)C3CC3)c2)cn1	CHEMBL3410103	=	nM	90	CHEMBL262	Homo sapiens	IC50	nM	90
1599	15200379	CHEMBL3413879	Inhibition of GSK3beta (unknown origin) activity by competitive binding assay	B	O=C(Nc1cc(-c2ccc3ccccc3c2)ccn1)C1CC1	CHEMBL3410102	=	nM	610	CHEMBL262	Homo sapiens	IC50	nM	610
1600	15200380	CHEMBL3413879	Inhibition of GSK3beta (unknown origin) activity by competitive binding assay	B	O=C(Nc1cc(-c2ccc3ncccc3c2)ccn1)C1CC1	CHEMBL3410101	=	nM	7.5	CHEMBL262	Homo sapiens	IC50	nM	7.5
1601	15200381	CHEMBL3413879	Inhibition of GSK3beta (unknown origin) activity by competitive binding assay	B	O=C(Nc1cc(-c2ccc3ccncc3c2)ccn1)C1CC1	CHEMBL3410100	=	nM	74	CHEMBL262	Homo sapiens	IC50	nM	74
1602	15200382	CHEMBL3413879	Inhibition of GSK3beta (unknown origin) activity by competitive binding assay	B	O=C(Nc1cc(-c2ccc3cccnc3c2)ccn1)C1CC1	CHEMBL3410099	=	nM	240	CHEMBL262	Homo sapiens	IC50	nM	240
1603	15200383	CHEMBL3413879	Inhibition of GSK3beta (unknown origin) activity by competitive binding assay	B	O=C1CCCc2cc(-c3ccnc(NC(=O)C4CC4)c3)ccc2N1	CHEMBL3410098	=	nM	730	CHEMBL262	Homo sapiens	IC50	nM	730
1604	15200384	CHEMBL3413879	Inhibition of GSK3beta (unknown origin) activity by competitive binding assay	B	O=C1NCCOc2cc(-c3ccnc(NC(=O)C4CC4)c3)ccc21	CHEMBL3410097	=	nM	4.7	CHEMBL262	Homo sapiens	IC50	nM	4.7
1605	15200385	CHEMBL3413879	Inhibition of GSK3beta (unknown origin) activity by competitive binding assay	B	O=C1NCCCc2cc(-c3ccnc(NC(=O)C4CC4)c3)ccc21	CHEMBL3410096	=	nM	2.4	CHEMBL262	Homo sapiens	IC50	nM	2.4
1606	15200386	CHEMBL3413879	Inhibition of GSK3beta (unknown origin) activity by competitive binding assay	B	O=C1NCc2cc(-c3ccnc(NC(=O)C4CC4)c3)ccc21	CHEMBL3410095	=	nM	11	CHEMBL262	Homo sapiens	IC50	nM	11
1607	15200387	CHEMBL3413879	Inhibition of GSK3beta (unknown origin) activity by competitive binding assay	B	O=C1NCCc2cc(-c3ccnc(NC(=O)C4CC4)c3)ccc21	CHEMBL3410094	=	nM	2.4	CHEMBL262	Homo sapiens	IC50	nM	2.4
1608	15200388	CHEMBL3413879	Inhibition of GSK3beta (unknown origin) activity by competitive binding assay	B	COc1sc(-c2ccnc(NC(=O)C3CC3)c2)nc1C(N)=O	CHEMBL3410093	=	nM	30	CHEMBL262	Homo sapiens	IC50	nM	30
1609	15200389	CHEMBL3413879	Inhibition of GSK3beta (unknown origin) activity by competitive binding assay	B	NC(=O)c1sc(-c2ccnc(NC(=O)C3CC3)c2)nc1OC1CCC1	CHEMBL3410092	=	nM	0.37	CHEMBL262	Homo sapiens	IC50	nM	0.37
1610	15200390	CHEMBL3413879	Inhibition of GSK3beta (unknown origin) activity by competitive binding assay	B	NC(=O)c1sc(-c2ccnc(NC(=O)C3CC3)c2)nc1OCC1CC1	CHEMBL3410091	=	nM	0.29	CHEMBL262	Homo sapiens	IC50	nM	0.29
1611	15200391	CHEMBL3413879	Inhibition of GSK3beta (unknown origin) activity by competitive binding assay	B	CC(C)Oc1nc(-c2ccnc(NC(=O)C3CC3)c2)sc1C(N)=O	CHEMBL3410090	=	nM	0.45	CHEMBL262	Homo sapiens	IC50	nM	0.45
1612	15200392	CHEMBL3413879	Inhibition of GSK3beta (unknown origin) activity by competitive binding assay	B	COc1nc(-c2ccnc(NC(=O)C3CC3)c2)sc1C(N)=O	CHEMBL3410089	=	nM	1.1	CHEMBL262	Homo sapiens	IC50	nM	1.1
1613	15200393	CHEMBL3413879	Inhibition of GSK3beta (unknown origin) activity by competitive binding assay	B	Cc1nc(-c2ccnc(NC(=O)C3CC3)c2)sc1C(N)=O	CHEMBL3410088	=	nM	37	CHEMBL262	Homo sapiens	IC50	nM	37
1614	15200394	CHEMBL3413879	Inhibition of GSK3beta (unknown origin) activity by competitive binding assay	B	NC(=O)c1cnc(-c2ccnc(NC(=O)C3CC3)c2)s1	CHEMBL3410087	=	nM	13	CHEMBL262	Homo sapiens	IC50	nM	13
1615	15205887	CHEMBL3413913	Inhibition of GSK3beta (unknown origin)	B	Cn1cc(-c2ccc(-c3cncc(Cl)c3N3CCC4(CCNC4=O)CC3)cc2)cn1	CHEMBL3408213	=	nM	690	CHEMBL262	Homo sapiens	IC50	uM	0.69
1616	15463083	CHEMBL3533961	Inhibition of GSK3beta (unknown origin)	B	O=C1NC(=O)C(c2cnc3ccccn23)=C1c1cn2c3c(cc(F)cc13)CN(C(=O)N1CCCCC1)CC2	CHEMBL362558	=	nM	0.9	CHEMBL262	Homo sapiens	IC50	nM	0.9
1617	15617885	CHEMBL3584608	Activation of GSK-3beta in HEK293 cells assessed as suppression of TCF/beta-catenin transcriptional activity after 24 hrs by SuperTOPFlash reporter gene assay	B	O=c1ccc2nccc3c4ccc(O)cc4n1c23	CHEMBL444160	=	nM	6800	CHEMBL262	Homo sapiens	IC50	uM	6.8
1618	15617886	CHEMBL3584608	Activation of GSK-3beta in HEK293 cells assessed as suppression of TCF/beta-catenin transcriptional activity after 24 hrs by SuperTOPFlash reporter gene assay	B	CC(=O)O[C@@H]1C[C@H]2C(C)(C)C(=O)C=C[C@]2(C)[C@H]2CC[C@]3(C)C(=CC[C@H]3[C@H]3COC(=O)C3)[C@@]21C	CHEMBL1774404	=	nM	3000	CHEMBL262	Homo sapiens	IC50	uM	3
1619	15617887	CHEMBL3584608	Activation of GSK-3beta in HEK293 cells assessed as suppression of TCF/beta-catenin transcriptional activity after 24 hrs by SuperTOPFlash reporter gene assay	B	O=c1ccc2nccc3c4ccc(O[C@@H]5O[C@H](CO)[C@@H](O)[C@H](O)[C@H]5O)cc4n1c23	CHEMBL3120496	=	nM	11600	CHEMBL262	Homo sapiens	IC50	uM	11.6
1620	15649104	CHEMBL3595089	Inhibition of GSK3beta (unknown origin)	B	N#Cc1ccc(N2CC[C@@H](Nc3c(C(N)=O)cnc4[nH]ccc34)[C@@H](F)C2)nc1	CHEMBL3593777	=	nM	980	CHEMBL262	Homo sapiens	IC50	nM	980
1621	15723441	CHEMBL3620031	Inhibition of GSK3b (unknown origin) after 40 mins by scintillation counting analysis	B	CN[C@@H]1C[C@H]2O[C@@](C)([C@@H]1OC)n1c3ccccc3c3c4c(c5c6ccccc6n2c5c31)C(=O)NC4	CHEMBL388978	=	nM	2.62	CHEMBL262	Homo sapiens	IC50	nM	2.62
1622	15754949	CHEMBL3631841	Inhibition of GSK3beta (unknown origin) by FRET method	B	N#Cc1ccnc(Nc2cc(C3CCN(C4COC4)CC3)n(C3CCCC3)n2)c1	CHEMBL3629013	=	nM	682000	CHEMBL262	Homo sapiens	IC50	mM	0.682
1623	15770159	CHEMBL3635554	Inhibition of human recombinant GSK-3 beta using Ulight-CFFKNIVTPRTPPPSQGK-amide substrate incubated for 90 mins by LANCE method relative to control	B	NC(=O)c1cc(F)ccc1-c1ccc(CSc2nnc(-c3ccc4c(c3)OCCO4)o2)cc1	CHEMBL3632824	=	nM	140	CHEMBL262	Homo sapiens	IC50	nM	140
1624	16260652	CHEMBL3707931	Inhibition Assay: Compounds are screened for their ability to inhibit the phosphorylation of tyrosine (TYR) residues through the use of western blotting of Jurkat cells dosed with the compounds. The phosphorylation of the specific TYR residues tested are GSK3α TYR 279 and GSK3β TYR 216.	B	Cc1nc(C2CCOCC2)nc(Nc2n[nH]c3ncc(F)cc23)c1C	CHEMBL3652542	=	nM	800	CHEMBL262	Homo sapiens	IC50	nM	800
1625	16263230	CHEMBL3707625	Kinase Assay: The effect of test compounds on the activity of the protein kinases GSK-3β, VEGFR-2 and FLT-3 was evaluated based on half maximal inhibitory concentration (IC50) values determined by Millipore UK Ltd; Gemini Crescent; Dundee Technology Park; Dundee DD2 1SW; UK (IC50Profiler). Detailed protocols can be found at: www.millipore.com/drugdiscovery/dd3/assayprotocols.	B	COc1cc(C2=C(c3cn(CCCO)c4ccccc34)C(=O)NC2=O)cc(OC)c1OC	CHEMBL3699446	=	nM	2254	CHEMBL262	Homo sapiens	IC50	nM	2254
1626	16266150	CHEMBL3708002	Inhibition Assay: Compounds of the present invention were screened for their ability to inhibit GSK-3β (AA 1-420) activity using a standard coupled enzyme system (Fox et al., Protein Sci. 1998, 7, 2249). Reactions were carried out in a solution containing 100 mM HEPES (pH 7.5), 10 mM MgCl2, 25 mM NaCl, 300 μM NADH, 1 mM DTT and 1.5% DMSO. Final substrate concentrations in the assay were 20 μM ATP…	B	Cc1cc(-c2ccccc2Cl)nc(Nc2n[nH]c3ncc(F)cc23)c1C	CHEMBL3661032	=	nM	300	CHEMBL262	Homo sapiens	IC50	nM	300
1627	16267924	CHEMBL3707581	HTS Assay: The GSK3beta primary screen was conducted in assay ready 1536 plates (Aurora 29847) that contain 2.5 mL/well of 10 mM compound. Human GSK3beta as a GST fusion expressed in baculoviral system was purchased from BPS Bioscience (San Diego, Calif.). The GSK3beta peptide substrate was from American Peptide (Sunnyvale, Calif.; Cat 311153). 1 L/well of CABPE (22.5 nM GSK3beta , 8 uM peptide i…	B	Cc1[nH]nc2c1[C@H](c1ccccc1)C1=C(CC(C)(C)CC1=O)N2	CHEMBL3673983	=	nM	232	CHEMBL262	Homo sapiens	IC50	nM	232
1628	16273441	CHEMBL3707931	Inhibition Assay: Compounds are screened for their ability to inhibit the phosphorylation of tyrosine (TYR) residues through the use of western blotting of Jurkat cells dosed with the compounds. The phosphorylation of the specific TYR residues tested are GSK3α TYR 279 and GSK3β TYR 216.	B	Cc1cc(Nc2n[nH]c3ncc(F)cc23)nc(C2CCCCCC2)n1	CHEMBL3652543	=	nM	10	CHEMBL262	Homo sapiens	IC50	nM	10
1629	16276359	CHEMBL3707931	Inhibition Assay: Compounds are screened for their ability to inhibit the phosphorylation of tyrosine (TYR) residues through the use of western blotting of Jurkat cells dosed with the compounds. The phosphorylation of the specific TYR residues tested are GSK3α TYR 279 and GSK3β TYR 216.	B	Cc1nc(Nc2n[nH]c3ncc(F)cc23)cc(C2CCC(F)(F)CC2)n1	CHEMBL3652541	=	nM	20	CHEMBL262	Homo sapiens	IC50	nM	20
1630	16280935	CHEMBL3707931	Inhibition Assay: Compounds are screened for their ability to inhibit the phosphorylation of tyrosine (TYR) residues through the use of western blotting of Jurkat cells dosed with the compounds. The phosphorylation of the specific TYR residues tested are GSK3α TYR 279 and GSK3β TYR 216.	B	Cc1cc(Nc2n[nH]c3ncc(F)cc23)nc(C2CCCCC2)n1	CHEMBL3652545	=	nM	6	CHEMBL262	Homo sapiens	IC50	nM	6
1631	16281301	CHEMBL3707931	Inhibition Assay: Compounds are screened for their ability to inhibit the phosphorylation of tyrosine (TYR) residues through the use of western blotting of Jurkat cells dosed with the compounds. The phosphorylation of the specific TYR residues tested are GSK3α TYR 279 and GSK3β TYR 216.	B	Cc1nc(C2CCCCC2)nc(Nc2n[nH]c3ncc(F)cc23)c1C	CHEMBL3652540	=	nM	13	CHEMBL262	Homo sapiens	IC50	nM	13
1632	16284740	CHEMBL3707625	Kinase Assay: The effect of test compounds on the activity of the protein kinases GSK-3β, VEGFR-2 and FLT-3 was evaluated based on half maximal inhibitory concentration (IC50) values determined by Millipore UK Ltd; Gemini Crescent; Dundee Technology Park; Dundee DD2 1SW; UK (IC50Profiler). Detailed protocols can be found at: www.millipore.com/drugdiscovery/dd3/assayprotocols.	B	COc1cc(C2=C(c3cn(CCCOC(=O)C(N)CC(C)C)c4ccccc34)C(=O)NC2=O)cc(OC)c1OC	CHEMBL3699443	=	nM	134	CHEMBL262	Homo sapiens	IC50	nM	134
1633	16286148	CHEMBL3707931	Inhibition Assay: Compounds are screened for their ability to inhibit the phosphorylation of tyrosine (TYR) residues through the use of western blotting of Jurkat cells dosed with the compounds. The phosphorylation of the specific TYR residues tested are GSK3α TYR 279 and GSK3β TYR 216.	B	CC(C)(O)c1cc(Nc2n[nH]c3ncc(F)cc23)nc(C2CCCCC2)n1	CHEMBL3652550	=	nM	20	CHEMBL262	Homo sapiens	IC50	nM	20
1634	16297576	CHEMBL3707931	Inhibition Assay: Compounds are screened for their ability to inhibit the phosphorylation of tyrosine (TYR) residues through the use of western blotting of Jurkat cells dosed with the compounds. The phosphorylation of the specific TYR residues tested are GSK3α TYR 279 and GSK3β TYR 216.	B	Cc1cc(Nc2c[nH]c3ncc(F)cc23)nc(C23CC4CC(CC(C4)C2)C3)n1	CHEMBL3652549	=	nM	20	CHEMBL262	Homo sapiens	IC50	nM	20
1635	16299974	CHEMBL3707625	Kinase Assay: The effect of test compounds on the activity of the protein kinases GSK-3β, VEGFR-2 and FLT-3 was evaluated based on half maximal inhibitory concentration (IC50) values determined by Millipore UK Ltd; Gemini Crescent; Dundee Technology Park; Dundee DD2 1SW; UK (IC50Profiler). Detailed protocols can be found at: www.millipore.com/drugdiscovery/dd3/assayprotocols.	B	COc1cc(C2=C(c3cn(CCCNC(=O)C(N)CC(C)C)c4ccccc34)C(=O)NC2=O)cc(OC)c1OC	CHEMBL3699445	=	nM	208	CHEMBL262	Homo sapiens	IC50	nM	208
1636	16301142	CHEMBL3707652	In Vitro Kinase Inhibition Assay: In vitro kinase assay analysis may be performed using standard techniques described in the art. These techniques are also used by commercial services providers in order to offer in vitro kinase activity assay services, e.g. the assays offered by Millipore Inc. (worldwide website www(dot)millipore.com), ProQinase GmbH (worldwide website www(dot)proqinase.de) and o…	B	COc1cc(F)ccc1-c1ccnc(NC(=O)[C@H]2CCC[C@@H](NC(C)=O)C2)c1	CHEMBL3673434	=	nM	903	CHEMBL262	Homo sapiens	IC50	nM	903
1637	16301166	CHEMBL3708002	Inhibition Assay: Compounds of the present invention were screened for their ability to inhibit GSK-3β (AA 1-420) activity using a standard coupled enzyme system (Fox et al., Protein Sci. 1998, 7, 2249). Reactions were carried out in a solution containing 100 mM HEPES (pH 7.5), 10 mM MgCl2, 25 mM NaCl, 300 μM NADH, 1 mM DTT and 1.5% DMSO. Final substrate concentrations in the assay were 20 μM ATP…	B	Cc1cc(Nc2n[nH]c3ncc(F)cc23)nc(-c2ccccc2)c1C	CHEMBL3661033	=	nM	20	CHEMBL262	Homo sapiens	IC50	nM	20
1638	16307704	CHEMBL3707652	In Vitro Kinase Inhibition Assay: In vitro kinase assay analysis may be performed using standard techniques described in the art. These techniques are also used by commercial services providers in order to offer in vitro kinase activity assay services, e.g. the assays offered by Millipore Inc. (worldwide website www(dot)millipore.com), ProQinase GmbH (worldwide website www(dot)proqinase.de) and o…	B	COc1cc(F)ccc1-c1ccnc(NC(=O)C2CCC(NC(C)=O)C2)c1	CHEMBL3673435	=	nM	857	CHEMBL262	Homo sapiens	IC50	nM	857
1639	16311062	CHEMBL3707931	Inhibition Assay: Compounds are screened for their ability to inhibit the phosphorylation of tyrosine (TYR) residues through the use of western blotting of Jurkat cells dosed with the compounds. The phosphorylation of the specific TYR residues tested are GSK3α TYR 279 and GSK3β TYR 216.	B	Cc1cc(Nc2n[nH]c3ncc(F)cc23)nc(C2CCOCC2)n1	CHEMBL3652547	=	nM	30	CHEMBL262	Homo sapiens	IC50	nM	30
1640	16311751	CHEMBL3707931	Inhibition Assay: Compounds are screened for their ability to inhibit the phosphorylation of tyrosine (TYR) residues through the use of western blotting of Jurkat cells dosed with the compounds. The phosphorylation of the specific TYR residues tested are GSK3α TYR 279 and GSK3β TYR 216.	B	Cc1cc(Nc2n[nH]c3ncc(F)cc23)nc(C2CCCC2)n1	CHEMBL3652544	=	nM	48	CHEMBL262	Homo sapiens	IC50	nM	48
1641	16313823	CHEMBL3708002	Inhibition Assay: Compounds of the present invention were screened for their ability to inhibit GSK-3β (AA 1-420) activity using a standard coupled enzyme system (Fox et al., Protein Sci. 1998, 7, 2249). Reactions were carried out in a solution containing 100 mM HEPES (pH 7.5), 10 mM MgCl2, 25 mM NaCl, 300 μM NADH, 1 mM DTT and 1.5% DMSO. Final substrate concentrations in the assay were 20 μM ATP…	B	Cc1cc(Nc2n[nH]c3ncc(F)cc23)nc(-c2ccccc2Cl)c1	CHEMBL3661031	=	nM	30	CHEMBL262	Homo sapiens	IC50	nM	30
1642	16318645	CHEMBL3707625	Kinase Assay: The effect of test compounds on the activity of the protein kinases GSK-3β, VEGFR-2 and FLT-3 was evaluated based on half maximal inhibitory concentration (IC50) values determined by Millipore UK Ltd; Gemini Crescent; Dundee Technology Park; Dundee DD2 1SW; UK (IC50Profiler). Detailed protocols can be found at: www.millipore.com/drugdiscovery/dd3/assayprotocols.	B	COc1cc(C2=C(c3cn(CCOC(=O)C(N)CC(C)C)c4ccccc34)C(=O)NC2=O)cc(OC)c1OC	CHEMBL3699444	=	nM	12	CHEMBL262	Homo sapiens	IC50	nM	12
1643	16328729	CHEMBL3707931	Inhibition Assay: Compounds are screened for their ability to inhibit the phosphorylation of tyrosine (TYR) residues through the use of western blotting of Jurkat cells dosed with the compounds. The phosphorylation of the specific TYR residues tested are GSK3α TYR 279 and GSK3β TYR 216.	B	Cc1cc(Nc2n[nH]c3ncc(F)cc23)nc(C2CCCCCC2)n1	CHEMBL3652543	=	nM	83	CHEMBL262	Homo sapiens	IC50	nM	83
1644	16330032	CHEMBL3707931	Inhibition Assay: Compounds are screened for their ability to inhibit the phosphorylation of tyrosine (TYR) residues through the use of western blotting of Jurkat cells dosed with the compounds. The phosphorylation of the specific TYR residues tested are GSK3α TYR 279 and GSK3β TYR 216.	B	Cc1cc(Nc2n[nH]c3ccc(F)cc23)nc(C2CCCCC2)n1	CHEMBL3652551	=	nM	25	CHEMBL262	Homo sapiens	IC50	nM	25
1645	16334535	CHEMBL3708002	Inhibition Assay: Compounds of the present invention were screened for their ability to inhibit GSK-3β (AA 1-420) activity using a standard coupled enzyme system (Fox et al., Protein Sci. 1998, 7, 2249). Reactions were carried out in a solution containing 100 mM HEPES (pH 7.5), 10 mM MgCl2, 25 mM NaCl, 300 μM NADH, 1 mM DTT and 1.5% DMSO. Final substrate concentrations in the assay were 20 μM ATP…	B	Fc1cnc2[nH]nc(Nc3cc(C(F)(F)F)cc(-c4ccccc4Cl)n3)c2c1	CHEMBL3661029	=	nM	50	CHEMBL262	Homo sapiens	IC50	nM	50
1646	16335910	CHEMBL3707581	HTS Assay: The GSK3beta primary screen was conducted in assay ready 1536 plates (Aurora 29847) that contain 2.5 mL/well of 10 mM compound. Human GSK3beta as a GST fusion expressed in baculoviral system was purchased from BPS Bioscience (San Diego, Calif.). The GSK3beta peptide substrate was from American Peptide (Sunnyvale, Calif.; Cat 311153). 1 L/well of CABPE (22.5 nM GSK3beta , 8 uM peptide i…	B	COc1ccccc1C1C2=C(CC(C)(C)CC2=O)Nc2n[nH]c(C)c21	CHEMBL3673984	=	nM	61	CHEMBL262	Homo sapiens	IC50	nM	61
1647	16339402	CHEMBL3707931	Inhibition Assay: Compounds are screened for their ability to inhibit the phosphorylation of tyrosine (TYR) residues through the use of western blotting of Jurkat cells dosed with the compounds. The phosphorylation of the specific TYR residues tested are GSK3α TYR 279 and GSK3β TYR 216.	B	Cc1cc(Nc2n[nH]c3ncc(F)cc23)nc([C@H]2CCCC[C@@H]2C)n1	CHEMBL3652548	=	nM	300	CHEMBL262	Homo sapiens	IC50	nM	300
1648	16339669	CHEMBL3707931	Inhibition Assay: Compounds are screened for their ability to inhibit the phosphorylation of tyrosine (TYR) residues through the use of western blotting of Jurkat cells dosed with the compounds. The phosphorylation of the specific TYR residues tested are GSK3α TYR 279 and GSK3β TYR 216.	B	Cc1cc(Nc2n[nH]c3ccc(F)cc23)nc(C2CCOCC2)n1	CHEMBL3652546	=	nM	200	CHEMBL262	Homo sapiens	IC50	nM	200
1649	16339771	CHEMBL3707581	HTS Assay: The GSK3beta primary screen was conducted in assay ready 1536 plates (Aurora 29847) that contain 2.5 mL/well of 10 mM compound. Human GSK3beta as a GST fusion expressed in baculoviral system was purchased from BPS Bioscience (San Diego, Calif.). The GSK3beta peptide substrate was from American Peptide (Sunnyvale, Calif.; Cat 311153). 1 L/well of CABPE (22.5 nM GSK3beta , 8 uM peptide i…	B	COc1ccccc1C1C2=C(CC(C)(C)CC2=O)Nc2n[nH]c(C(F)(F)F)c21	CHEMBL3673985	=	nM	12	CHEMBL262	Homo sapiens	IC50	nM	12
1650	16347446	CHEMBL3708002	Inhibition Assay: Compounds of the present invention were screened for their ability to inhibit GSK-3β (AA 1-420) activity using a standard coupled enzyme system (Fox et al., Protein Sci. 1998, 7, 2249). Reactions were carried out in a solution containing 100 mM HEPES (pH 7.5), 10 mM MgCl2, 25 mM NaCl, 300 μM NADH, 1 mM DTT and 1.5% DMSO. Final substrate concentrations in the assay were 20 μM ATP…	B	Cc1cc(Nc2n[nH]c3ncc(F)cc23)nc(-c2ccccc2Cl)c1C	CHEMBL3661030	=	nM	200	CHEMBL262	Homo sapiens	IC50	nM	200
1651	16350434	CHEMBL3707625	Kinase Assay: The effect of test compounds on the activity of the protein kinases GSK-3β, VEGFR-2 and FLT-3 was evaluated based on half maximal inhibitory concentration (IC50) values determined by Millipore UK Ltd; Gemini Crescent; Dundee Technology Park; Dundee DD2 1SW; UK (IC50Profiler). Detailed protocols can be found at: www.millipore.com/drugdiscovery/dd3/assayprotocols.	B	COc1cc(C2=C(c3cn(CCCO)c4ccccc34)C(=O)NC2=O)cc(OC)c1OC	CHEMBL3699446	=	nM	3386	CHEMBL262	Homo sapiens	IC50	nM	3386
1652	16379703	CHEMBL3736656	Inhibition of GSK3beta (unknown origin) by electrophoretic mobility shift assay	B	COc1ccc2c(c1C(C)N1CCNCC1)O/C(=C\c1n[nH]c3ncccc13)C2=O	CHEMBL3735890	=	nM	6.1	CHEMBL262	Homo sapiens	IC50	nM	6.1
1653	16380360	CHEMBL3736787	Inhibition of human recombinant GSK-3beta using Ulight-CFFKNIVTPRTPPPSQQGK-amide as substrate after 90 mins by LANCE assay	B	COCCN1CCC(CNC(=O)c2n[nH]c3ccc(-c4cccc(F)c4F)cc23)CC1	CHEMBL3735506	=	nM	18	CHEMBL262	Homo sapiens	IC50	nM	18
1654	16380361	CHEMBL3736787	Inhibition of human recombinant GSK-3beta using Ulight-CFFKNIVTPRTPPPSQQGK-amide as substrate after 90 mins by LANCE assay	B	COCCN1CCC(CNC(=O)c2n[nH]c3ccc(-c4ccccc4C)cc23)CC1	CHEMBL3736396	=	nM	580	CHEMBL262	Homo sapiens	IC50	nM	580
1655	16380362	CHEMBL3736787	Inhibition of human recombinant GSK-3beta using Ulight-CFFKNIVTPRTPPPSQQGK-amide as substrate after 90 mins by LANCE assay	B	COCCN1CCC(CNC(=O)c2n[nH]c3ccc(-c4ccccc4F)cc23)CC1	CHEMBL3735246	=	nM	72	CHEMBL262	Homo sapiens	IC50	nM	72
1656	16380363	CHEMBL3736787	Inhibition of human recombinant GSK-3beta using Ulight-CFFKNIVTPRTPPPSQQGK-amide as substrate after 90 mins by LANCE assay	B	COCCN1CCC(CNC(=O)c2n[nH]c3ccc(-c4ccccc4)cc23)CC1	CHEMBL3736164	=	nM	200	CHEMBL262	Homo sapiens	IC50	nM	200
1657	16380365	CHEMBL3736787	Inhibition of human recombinant GSK-3beta using Ulight-CFFKNIVTPRTPPPSQQGK-amide as substrate after 90 mins by LANCE assay	B	Cc1ccc(-c2ccc3[nH]nc(C(=O)NCC4CCN(CCc5ccccc5)CC4)c3c2)cn1	CHEMBL3736449	=	nM	40	CHEMBL262	Homo sapiens	IC50	nM	40
1658	16380366	CHEMBL3736787	Inhibition of human recombinant GSK-3beta using Ulight-CFFKNIVTPRTPPPSQQGK-amide as substrate after 90 mins by LANCE assay	B	COc1ccncc1-c1ccc2[nH]nc(C(=O)NCC3CCN(CCc4ccccc4)CC3)c2c1	CHEMBL3735603	=	nM	20	CHEMBL262	Homo sapiens	IC50	nM	20
1659	16380367	CHEMBL3736787	Inhibition of human recombinant GSK-3beta using Ulight-CFFKNIVTPRTPPPSQQGK-amide as substrate after 90 mins by LANCE assay	B	O=C(NCC1CCN(CCc2ccccc2)CC1)c1n[nH]c2ccc(-c3cccnc3)cc12	CHEMBL3735061	=	nM	39	CHEMBL262	Homo sapiens	IC50	nM	39
1660	16380368	CHEMBL3736787	Inhibition of human recombinant GSK-3beta using Ulight-CFFKNIVTPRTPPPSQQGK-amide as substrate after 90 mins by LANCE assay	B	O=C(NCC1CCN(CCc2ccccc2)CC1)c1n[nH]c2ccc(-c3cccc(F)c3F)cc12	CHEMBL3735796	=	nM	67	CHEMBL262	Homo sapiens	IC50	nM	67
1661	16380369	CHEMBL3736787	Inhibition of human recombinant GSK-3beta using Ulight-CFFKNIVTPRTPPPSQQGK-amide as substrate after 90 mins by LANCE assay	B	O=C(NCC1CCN(CCc2ccccc2)CC1)c1n[nH]c2ccc(-c3ccccc3F)cc12	CHEMBL3736215	=	nM	112	CHEMBL262	Homo sapiens	IC50	nM	112
1662	16380371	CHEMBL3736787	Inhibition of human recombinant GSK-3beta using Ulight-CFFKNIVTPRTPPPSQQGK-amide as substrate after 90 mins by LANCE assay	B	COc1ccc2[nH]nc(C(=O)NCC3CCN(CCCN4C[C@@H](C)O[C@@H](C)C4)CC3)c2c1	CHEMBL3734776	=	nM	2100	CHEMBL262	Homo sapiens	IC50	uM	2.1
1663	16380372	CHEMBL3736787	Inhibition of human recombinant GSK-3beta using Ulight-CFFKNIVTPRTPPPSQQGK-amide as substrate after 90 mins by LANCE assay	B	COc1ccc2[nH]nc(C(=O)NCC3CCN(CCN4C[C@@H](C)O[C@@H](C)C4)CC3)c2c1	CHEMBL3735882	=	nM	1400	CHEMBL262	Homo sapiens	IC50	uM	1.4
1664	16380373	CHEMBL3736787	Inhibition of human recombinant GSK-3beta using Ulight-CFFKNIVTPRTPPPSQQGK-amide as substrate after 90 mins by LANCE assay	B	COC(=O)c1ccoc1CN1CCC(CNC(=O)c2n[nH]c3ccc(OC)cc23)CC1	CHEMBL3735291	=	nM	230	CHEMBL262	Homo sapiens	IC50	uM	0.23
1665	16380374	CHEMBL3736787	Inhibition of human recombinant GSK-3beta using Ulight-CFFKNIVTPRTPPPSQQGK-amide as substrate after 90 mins by LANCE assay	B	COc1ccc2[nH]nc(C(=O)NCC3CCN(Cc4noc(C(N)=O)n4)CC3)c2c1	CHEMBL3735347	=	nM	490	CHEMBL262	Homo sapiens	IC50	uM	0.49
1666	16380375	CHEMBL3736787	Inhibition of human recombinant GSK-3beta using Ulight-CFFKNIVTPRTPPPSQQGK-amide as substrate after 90 mins by LANCE assay	B	CCOC(=O)c1nc(CN2CCC(CNC(=O)c3n[nH]c4ccc(OC)cc34)CC2)cs1	CHEMBL3734973	=	nM	950	CHEMBL262	Homo sapiens	IC50	uM	0.95
1667	16380376	CHEMBL3736787	Inhibition of human recombinant GSK-3beta using Ulight-CFFKNIVTPRTPPPSQQGK-amide as substrate after 90 mins by LANCE assay	B	COC(=O)c1csc(CN2CCC(CNC(=O)c3n[nH]c4ccc(OC)cc34)CC2)n1	CHEMBL3735579	=	nM	130	CHEMBL262	Homo sapiens	IC50	uM	0.13
1668	16380377	CHEMBL3736787	Inhibition of human recombinant GSK-3beta using Ulight-CFFKNIVTPRTPPPSQQGK-amide as substrate after 90 mins by LANCE assay	B	COc1ccc2[nH]nc(C(=O)NCC3CCN(Cc4nc(C(=O)O)cs4)CC3)c2c1	CHEMBL3735779	=	nM	50	CHEMBL262	Homo sapiens	IC50	uM	0.05
1669	16380378	CHEMBL3736787	Inhibition of human recombinant GSK-3beta using Ulight-CFFKNIVTPRTPPPSQQGK-amide as substrate after 90 mins by LANCE assay	B	COC(=O)c1coc(CN2CCC(CNC(=O)c3n[nH]c4ccc(OC)cc34)CC2)n1	CHEMBL3735500	=	nM	210	CHEMBL262	Homo sapiens	IC50	uM	0.21
1670	16380379	CHEMBL3736787	Inhibition of human recombinant GSK-3beta using Ulight-CFFKNIVTPRTPPPSQQGK-amide as substrate after 90 mins by LANCE assay	B	COc1ccc2[nH]nc(C(=O)NCC3CCN(Cc4nc(C(=O)O)co4)CC3)c2c1	CHEMBL3736086	=	nM	70	CHEMBL262	Homo sapiens	IC50	uM	0.07
1671	16380380	CHEMBL3736787	Inhibition of human recombinant GSK-3beta using Ulight-CFFKNIVTPRTPPPSQQGK-amide as substrate after 90 mins by LANCE assay	B	CCOC(=O)c1ccc(CN2CCC(CNC(=O)c3n[nH]c4ccc(OC)cc34)CC2)o1	CHEMBL3735529	=	nM	330	CHEMBL262	Homo sapiens	IC50	uM	0.33
1672	16380381	CHEMBL3736787	Inhibition of human recombinant GSK-3beta using Ulight-CFFKNIVTPRTPPPSQQGK-amide as substrate after 90 mins by LANCE assay	B	COc1ccc2[nH]nc(C(=O)NCC3CCN(Cc4ccc(C(=O)O)o4)CC3)c2c1	CHEMBL3736399	=	nM	400	CHEMBL262	Homo sapiens	IC50	uM	0.4
1673	16380382	CHEMBL3736787	Inhibition of human recombinant GSK-3beta using Ulight-CFFKNIVTPRTPPPSQQGK-amide as substrate after 90 mins by LANCE assay	B	COc1ccc2[nH]nc(C(=O)NCC3CCN(CCC4CCCC(C)C4)CC3)c2c1	CHEMBL3734911	=	nM	360	CHEMBL262	Homo sapiens	IC50	uM	0.36
1674	16380383	CHEMBL3736787	Inhibition of human recombinant GSK-3beta using Ulight-CFFKNIVTPRTPPPSQQGK-amide as substrate after 90 mins by LANCE assay	B	COc1ccc2[nH]nc(C(=O)NCC3CCN(CCc4ccncc4)CC3)c2c1	CHEMBL3735863	=	nM	510	CHEMBL262	Homo sapiens	IC50	uM	0.51
1675	16380384	CHEMBL3736787	Inhibition of human recombinant GSK-3beta using Ulight-CFFKNIVTPRTPPPSQQGK-amide as substrate after 90 mins by LANCE assay	B	COc1ccc(CCN2CCC(CNC(=O)c3n[nH]c4ccc(OC)cc34)CC2)cc1	CHEMBL3736196	=	nM	560	CHEMBL262	Homo sapiens	IC50	uM	0.56
1676	16380385	CHEMBL3736787	Inhibition of human recombinant GSK-3beta using Ulight-CFFKNIVTPRTPPPSQQGK-amide as substrate after 90 mins by LANCE assay	B	COc1ccc2[nH]nc(C(=O)NCC3CCN(CCc4ccc(O)cc4)CC3)c2c1	CHEMBL3736216	=	nM	350	CHEMBL262	Homo sapiens	IC50	uM	0.35
1677	16380386	CHEMBL3736787	Inhibition of human recombinant GSK-3beta using Ulight-CFFKNIVTPRTPPPSQQGK-amide as substrate after 90 mins by LANCE assay	B	COc1ccc2[nH]nc(C(=O)NCC3CCN(Cc4ccnc(C(=O)O)c4)CC3)c2c1	CHEMBL3735154	=	nM	270	CHEMBL262	Homo sapiens	IC50	uM	0.27
1678	16380387	CHEMBL3736787	Inhibition of human recombinant GSK-3beta using Ulight-CFFKNIVTPRTPPPSQQGK-amide as substrate after 90 mins by LANCE assay	B	COc1ccc2[nH]nc(C(=O)NCC3CCN(Cc4ccc(C(=O)[O-])nc4)CC3)c2c1.[Na+]	CHEMBL3735621	=	nM	320	CHEMBL262	Homo sapiens	IC50	uM	0.32
1679	16380388	CHEMBL3736787	Inhibition of human recombinant GSK-3beta using Ulight-CFFKNIVTPRTPPPSQQGK-amide as substrate after 90 mins by LANCE assay	B	COc1ccc2[nH]nc(C(=O)NCC3CCN(Cc4ccc(OCc5ccccc5)cc4)CC3)c2c1	CHEMBL3736462	=	nM	350	CHEMBL262	Homo sapiens	IC50	uM	0.35
1680	16380389	CHEMBL3736787	Inhibition of human recombinant GSK-3beta using Ulight-CFFKNIVTPRTPPPSQQGK-amide as substrate after 90 mins by LANCE assay	B	COc1ccc2[nH]nc(C(=O)NCC3CCN(Cc4ccc(Cl)cc4Cl)CC3)c2c1	CHEMBL3734985	=	nM	310	CHEMBL262	Homo sapiens	IC50	uM	0.31
1681	16380390	CHEMBL3736787	Inhibition of human recombinant GSK-3beta using Ulight-CFFKNIVTPRTPPPSQQGK-amide as substrate after 90 mins by LANCE assay	B	COc1ccc2[nH]nc(C(=O)NCC3CCN(Cc4ccc(C(F)(F)F)cc4)CC3)c2c1	CHEMBL3735984	=	nM	640	CHEMBL262	Homo sapiens	IC50	uM	0.64
1682	16380391	CHEMBL3736787	Inhibition of human recombinant GSK-3beta using Ulight-CFFKNIVTPRTPPPSQQGK-amide as substrate after 90 mins by LANCE assay	B	COc1ccc2[nH]nc(C(=O)NCC3CCN(Cc4ccc(O)cc4)CC3)c2c1	CHEMBL3735837	=	nM	400	CHEMBL262	Homo sapiens	IC50	uM	0.4
1683	16380392	CHEMBL3736787	Inhibition of human recombinant GSK-3beta using Ulight-CFFKNIVTPRTPPPSQQGK-amide as substrate after 90 mins by LANCE assay	B	COc1ccc2[nH]nc(C(=O)NCC3CCN(Cc4ccccc4)CC3)c2c1	CHEMBL3735962	=	nM	250	CHEMBL262	Homo sapiens	IC50	uM	0.25
1684	16380393	CHEMBL3736787	Inhibition of human recombinant GSK-3beta using Ulight-CFFKNIVTPRTPPPSQQGK-amide as substrate after 90 mins by LANCE assay	B	COc1ccc2[nH]nc(C(=O)NCC3CCN(CCCNC(=O)c4ccccc4)CC3)c2c1	CHEMBL3736418	=	nM	580	CHEMBL262	Homo sapiens	IC50	uM	0.58
1685	16380394	CHEMBL3736787	Inhibition of human recombinant GSK-3beta using Ulight-CFFKNIVTPRTPPPSQQGK-amide as substrate after 90 mins by LANCE assay	B	CC#CC(=O)NCCCN1CCC(CNC(=O)c2n[nH]c3ccc(OC)cc23)CC1	CHEMBL3735772	=	nM	530	CHEMBL262	Homo sapiens	IC50	uM	0.53
1686	16380395	CHEMBL3736787	Inhibition of human recombinant GSK-3beta using Ulight-CFFKNIVTPRTPPPSQQGK-amide as substrate after 90 mins by LANCE assay	B	C/C=C/C(=O)NCCCN1CCC(CNC(=O)c2n[nH]c3ccc(OC)cc23)CC1	CHEMBL3735527	=	nM	1510	CHEMBL262	Homo sapiens	IC50	uM	1.51
1687	16380396	CHEMBL3736787	Inhibition of human recombinant GSK-3beta using Ulight-CFFKNIVTPRTPPPSQQGK-amide as substrate after 90 mins by LANCE assay	B	CCCC(=O)NCCCN1CCC(CNC(=O)c2n[nH]c3ccc(OC)cc23)CC1	CHEMBL3736458	=	nM	750	CHEMBL262	Homo sapiens	IC50	uM	0.75
1688	16380397	CHEMBL3736787	Inhibition of human recombinant GSK-3beta using Ulight-CFFKNIVTPRTPPPSQQGK-amide as substrate after 90 mins by LANCE assay	B	CCC(=O)NCCCN1CCC(CNC(=O)c2n[nH]c3ccc(OC)cc23)CC1	CHEMBL3735637	=	nM	1130	CHEMBL262	Homo sapiens	IC50	uM	1.13
1689	16380398	CHEMBL3736787	Inhibition of human recombinant GSK-3beta using Ulight-CFFKNIVTPRTPPPSQQGK-amide as substrate after 90 mins by LANCE assay	B	COc1ccc2[nH]nc(C(=O)NCC3CCN(CCCN(C)C)CC3)c2c1	CHEMBL3735220	=	nM	1700	CHEMBL262	Homo sapiens	IC50	uM	1.7
1690	16380399	CHEMBL3736787	Inhibition of human recombinant GSK-3beta using Ulight-CFFKNIVTPRTPPPSQQGK-amide as substrate after 90 mins by LANCE assay	B	COc1ccc2[nH]nc(C(=O)NCC3CCN(CCNS(C)(=O)=O)CC3)c2c1	CHEMBL3735681	=	nM	1000	CHEMBL262	Homo sapiens	IC50	uM	1
1691	16380400	CHEMBL3736787	Inhibition of human recombinant GSK-3beta using Ulight-CFFKNIVTPRTPPPSQQGK-amide as substrate after 90 mins by LANCE assay	B	COCCN1CCC(CNC(=O)c2n[nH]c3ccc(OC)cc23)CC1	CHEMBL3735497	=	nM	870	CHEMBL262	Homo sapiens	IC50	uM	0.87
1692	16380401	CHEMBL3736787	Inhibition of human recombinant GSK-3beta using Ulight-CFFKNIVTPRTPPPSQQGK-amide as substrate after 90 mins by LANCE assay	B	COc1ccc2[nH]nc(C(=O)NCC3CCN(CCCC(=O)O)CC3)c2c1	CHEMBL3734956	=	nM	230	CHEMBL262	Homo sapiens	IC50	uM	0.23
1693	16380402	CHEMBL3736787	Inhibition of human recombinant GSK-3beta using Ulight-CFFKNIVTPRTPPPSQQGK-amide as substrate after 90 mins by LANCE assay	B	COc1ccc2[nH]nc(C(=O)NCC3CCN(CCC(=O)O)CC3)c2c1	CHEMBL3735293	=	nM	690	CHEMBL262	Homo sapiens	IC50	uM	0.69
1694	16380403	CHEMBL3736787	Inhibition of human recombinant GSK-3beta using Ulight-CFFKNIVTPRTPPPSQQGK-amide as substrate after 90 mins by LANCE assay	B	COc1ccc2[nH]nc(C(=O)NCC3CCN(CC(=O)O)CC3)c2c1	CHEMBL3736404	=	nM	670	CHEMBL262	Homo sapiens	IC50	uM	0.67
1695	16380404	CHEMBL3736787	Inhibition of human recombinant GSK-3beta using Ulight-CFFKNIVTPRTPPPSQQGK-amide as substrate after 90 mins by LANCE assay	B	COc1ccc2[nH]nc(C(=O)NCC3CCN(C)CC3)c2c1	CHEMBL3735382	=	nM	1200	CHEMBL262	Homo sapiens	IC50	uM	1.2
1696	16380405	CHEMBL3736787	Inhibition of human recombinant GSK-3beta using Ulight-CFFKNIVTPRTPPPSQQGK-amide as substrate after 90 mins by LANCE assay	B	COCCN1CCC(CNC(=O)c2n[nH]c3ccc(-c4ccc(OC)cc4)cc23)CC1	CHEMBL3736122	=	nM	560	CHEMBL262	Homo sapiens	IC50	nM	560
1697	16380406	CHEMBL3736787	Inhibition of human recombinant GSK-3beta using Ulight-CFFKNIVTPRTPPPSQQGK-amide as substrate after 90 mins by LANCE assay	B	COCCN1CCC(CNC(=O)c2n[nH]c3ccc(-c4cccnc4)cc23)CC1	CHEMBL3735967	=	nM	31	CHEMBL262	Homo sapiens	IC50	nM	31
1698	16380407	CHEMBL3736787	Inhibition of human recombinant GSK-3beta using Ulight-CFFKNIVTPRTPPPSQQGK-amide as substrate after 90 mins by LANCE assay	B	COCCN1CCC(CNC(=O)c2n[nH]c3ccc(-c4cnccc4OC)cc23)CC1	CHEMBL3735079	=	nM	45	CHEMBL262	Homo sapiens	IC50	nM	45
1699	16380408	CHEMBL3736787	Inhibition of human recombinant GSK-3beta using Ulight-CFFKNIVTPRTPPPSQQGK-amide as substrate after 90 mins by LANCE assay	B	COCCN1CCC(CNC(=O)c2n[nH]c3ccc(-c4cncc(OC)c4)cc23)CC1	CHEMBL3735522	=	nM	26	CHEMBL262	Homo sapiens	IC50	nM	26
1700	16380409	CHEMBL3736787	Inhibition of human recombinant GSK-3beta using Ulight-CFFKNIVTPRTPPPSQQGK-amide as substrate after 90 mins by LANCE assay	B	COCCN1CCC(CNC(=O)c2n[nH]c3ccc(-c4ccc(OC)nc4)cc23)CC1	CHEMBL3735627	=	nM	53	CHEMBL262	Homo sapiens	IC50	nM	53
1701	16380410	CHEMBL3736787	Inhibition of human recombinant GSK-3beta using Ulight-CFFKNIVTPRTPPPSQQGK-amide as substrate after 90 mins by LANCE assay	B	COCCN1CCC(CNC(=O)c2n[nH]c3ccc(-c4cccnc4OC)cc23)CC1	CHEMBL3734853	=	nM	1400	CHEMBL262	Homo sapiens	IC50	nM	1400
1702	16380411	CHEMBL3736787	Inhibition of human recombinant GSK-3beta using Ulight-CFFKNIVTPRTPPPSQQGK-amide as substrate after 90 mins by LANCE assay	B	COCCN1CCC(CNC(=O)c2n[nH]c3ccc(-c4ccc(C)nc4)cc23)CC1	CHEMBL3736223	=	nM	64	CHEMBL262	Homo sapiens	IC50	nM	64
1703	16380412	CHEMBL3736787	Inhibition of human recombinant GSK-3beta using Ulight-CFFKNIVTPRTPPPSQQGK-amide as substrate after 90 mins by LANCE assay	B	O=C([O-])c1ccc(CN2CCC(CNC(=O)c3n[nH]c4ccc(Br)cc34)CC2)o1.[Na+]	CHEMBL3735730	=	nM	210	CHEMBL262	Homo sapiens	IC50	nM	210
1704	16380413	CHEMBL3736787	Inhibition of human recombinant GSK-3beta using Ulight-CFFKNIVTPRTPPPSQQGK-amide as substrate after 90 mins by LANCE assay	B	CCOC(=O)c1ccc(CN2CCC(CNC(=O)c3n[nH]c4ccc(Br)cc34)CC2)o1	CHEMBL3735613	=	nM	260	CHEMBL262	Homo sapiens	IC50	nM	260
1705	16380414	CHEMBL3736787	Inhibition of human recombinant GSK-3beta using Ulight-CFFKNIVTPRTPPPSQQGK-amide as substrate after 90 mins by LANCE assay	B	O=C(O)c1ccc(CN2CCC(CNC(=O)c3n[nH]c4ccc(-c5ccccc5F)cc34)CC2)o1	CHEMBL3735856	=	nM	17	CHEMBL262	Homo sapiens	IC50	nM	17
1706	16380415	CHEMBL3736787	Inhibition of human recombinant GSK-3beta using Ulight-CFFKNIVTPRTPPPSQQGK-amide as substrate after 90 mins by LANCE assay	B	O=C(O)c1ccc(CN2CCC(CNC(=O)c3n[nH]c4ccc(-c5cccc(F)c5F)cc34)CC2)o1	CHEMBL3735215	=	nM	12	CHEMBL262	Homo sapiens	IC50	nM	12
1707	16380416	CHEMBL3736787	Inhibition of human recombinant GSK-3beta using Ulight-CFFKNIVTPRTPPPSQQGK-amide as substrate after 90 mins by LANCE assay	B	COc1ccc(-c2ccc3[nH]nc(C(=O)NCC4CCN(Cc5ccc(C(=O)O)o5)CC4)c3c2)cc1	CHEMBL3734895	=	nM	300	CHEMBL262	Homo sapiens	IC50	nM	300
1708	16380417	CHEMBL3736787	Inhibition of human recombinant GSK-3beta using Ulight-CFFKNIVTPRTPPPSQQGK-amide as substrate after 90 mins by LANCE assay	B	COc1ccncc1-c1ccc2[nH]nc(C(=O)NCC3CCN(Cc4ccc(C(=O)O)o4)CC3)c2c1	CHEMBL3735176	=	nM	9.6	CHEMBL262	Homo sapiens	IC50	nM	9.6
1709	16380418	CHEMBL3736787	Inhibition of human recombinant GSK-3beta using Ulight-CFFKNIVTPRTPPPSQQGK-amide as substrate after 90 mins by LANCE assay	B	COc1ccc(-c2ccc3[nH]nc(C(=O)NCC4CCN(Cc5ccc(C(=O)O)o5)CC4)c3c2)cn1	CHEMBL3736035	=	nM	21	CHEMBL262	Homo sapiens	IC50	nM	21
1710	16380419	CHEMBL3736787	Inhibition of human recombinant GSK-3beta using Ulight-CFFKNIVTPRTPPPSQQGK-amide as substrate after 90 mins by LANCE assay	B	COc1ncccc1-c1ccc2[nH]nc(C(=O)NCC3CCN(Cc4ccc(C(=O)O)o4)CC3)c2c1	CHEMBL3734924	=	nM	360	CHEMBL262	Homo sapiens	IC50	nM	360
1711	16380420	CHEMBL3736787	Inhibition of human recombinant GSK-3beta using Ulight-CFFKNIVTPRTPPPSQQGK-amide as substrate after 90 mins by LANCE assay	B	COC(=O)c1coc(CN2CCC(CNC(=O)c3n[nH]c4ccc(Br)cc34)CC2)n1	CHEMBL3736476	=	nM	360	CHEMBL262	Homo sapiens	IC50	nM	360
1712	16380421	CHEMBL3736787	Inhibition of human recombinant GSK-3beta using Ulight-CFFKNIVTPRTPPPSQQGK-amide as substrate after 90 mins by LANCE assay	B	O=C(O)c1coc(CN2CCC(CNC(=O)c3n[nH]c4ccc(-c5cccc(F)c5F)cc34)CC2)n1	CHEMBL3735986	=	nM	6	CHEMBL262	Homo sapiens	IC50	nM	6
1713	16381003	CHEMBL3736787	Inhibition of human recombinant GSK-3beta using Ulight-CFFKNIVTPRTPPPSQQGK-amide as substrate after 90 mins by LANCE assay	B	CCOC(=O)CN1CCC(CNC(=O)c2n[nH]c3ccc(Br)cc23)CC1	CHEMBL3735095	=	nM	530	CHEMBL262	Homo sapiens	IC50	nM	530
1714	16381004	CHEMBL3736787	Inhibition of human recombinant GSK-3beta using Ulight-CFFKNIVTPRTPPPSQQGK-amide as substrate after 90 mins by LANCE assay	B	CCc1ccc2[nH]nc(C(=O)NCC3CCN(CC(=O)O)CC3)c2c1	CHEMBL3735445	=	nM	541	CHEMBL262	Homo sapiens	IC50	nM	541
1715	16381005	CHEMBL3736787	Inhibition of human recombinant GSK-3beta using Ulight-CFFKNIVTPRTPPPSQQGK-amide as substrate after 90 mins by LANCE assay	B	O=C(O)CN1CCC(CNC(=O)c2n[nH]c3ccc(-c4ccccc4F)cc23)CC1	CHEMBL3735835	=	nM	45	CHEMBL262	Homo sapiens	IC50	nM	45
1716	16381006	CHEMBL3736787	Inhibition of human recombinant GSK-3beta using Ulight-CFFKNIVTPRTPPPSQQGK-amide as substrate after 90 mins by LANCE assay	B	O=C(O)CN1CCC(CNC(=O)c2n[nH]c3ccc(-c4cccc(F)c4F)cc23)CC1	CHEMBL3736167	=	nM	27	CHEMBL262	Homo sapiens	IC50	nM	27
1717	16381007	CHEMBL3736787	Inhibition of human recombinant GSK-3beta using Ulight-CFFKNIVTPRTPPPSQQGK-amide as substrate after 90 mins by LANCE assay	B	O=C(O)CN1CCC(CNC(=O)c2n[nH]c3ccc(-c4cccc(Cl)c4Cl)cc23)CC1	CHEMBL3735459	=	nM	40	CHEMBL262	Homo sapiens	IC50	nM	40
1718	16381008	CHEMBL3736787	Inhibition of human recombinant GSK-3beta using Ulight-CFFKNIVTPRTPPPSQQGK-amide as substrate after 90 mins by LANCE assay	B	COc1cncc(-c2ccc3[nH]nc(C(=O)NCC4CCN(CC(=O)O)CC4)c3c2)c1	CHEMBL3736455	=	nM	18	CHEMBL262	Homo sapiens	IC50	nM	18
1719	16381009	CHEMBL3736788	Inhibition of GSK-3beta (unknown origin) expressed in CHO cells assessed as Tau phosphorylation after 2 hrs	B	COc1ccc2[nH]nc(C(=O)NCC3CCN(Cc4ccc(Cl)cc4Cl)CC3)c2c1	CHEMBL3734985	=	nM	1390	CHEMBL262	Homo sapiens	IC50	uM	1.39
1720	16381010	CHEMBL3736788	Inhibition of GSK-3beta (unknown origin) expressed in CHO cells assessed as Tau phosphorylation after 2 hrs	B	COC(=O)c1coc(CN2CCC(CNC(=O)c3n[nH]c4ccc(OC)cc34)CC2)n1	CHEMBL3735500	=	nM	5170	CHEMBL262	Homo sapiens	IC50	uM	5.17
1721	16381011	CHEMBL3736788	Inhibition of GSK-3beta (unknown origin) expressed in CHO cells assessed as Tau phosphorylation after 2 hrs	B	COC(=O)c1csc(CN2CCC(CNC(=O)c3n[nH]c4ccc(OC)cc34)CC2)n1	CHEMBL3735579	=	nM	2130	CHEMBL262	Homo sapiens	IC50	uM	2.13
1722	16381012	CHEMBL3736788	Inhibition of GSK-3beta (unknown origin) expressed in CHO cells assessed as Tau phosphorylation after 2 hrs	B	COC(=O)c1ccoc1CN1CCC(CNC(=O)c2n[nH]c3ccc(OC)cc23)CC1	CHEMBL3735291	=	nM	820	CHEMBL262	Homo sapiens	IC50	uM	0.82
1723	16381013	CHEMBL3736788	Inhibition of GSK-3beta (unknown origin) expressed in CHO cells assessed as Tau phosphorylation after 2 hrs	B	COCCN1CCC(CNC(=O)c2n[nH]c3ccc(-c4cccc(F)c4F)cc23)CC1	CHEMBL3735506	=	nM	240	CHEMBL262	Homo sapiens	IC50	uM	0.24
1724	16381014	CHEMBL3736788	Inhibition of GSK-3beta (unknown origin) expressed in CHO cells assessed as Tau phosphorylation after 2 hrs	B	COCCN1CCC(CNC(=O)c2n[nH]c3ccc(-c4cncc(OC)c4)cc23)CC1	CHEMBL3735522	=	nM	800	CHEMBL262	Homo sapiens	IC50	uM	0.8
1725	16381015	CHEMBL3736788	Inhibition of GSK-3beta (unknown origin) expressed in CHO cells assessed as Tau phosphorylation after 2 hrs	B	COCCN1CCC(CNC(=O)c2n[nH]c3ccc(-c4ccc(OC)nc4)cc23)CC1	CHEMBL3735627	=	nM	790	CHEMBL262	Homo sapiens	IC50	uM	0.79
1726	16381016	CHEMBL3736788	Inhibition of GSK-3beta (unknown origin) expressed in CHO cells assessed as Tau phosphorylation after 2 hrs	B	COc1ccc(-c2ccc3[nH]nc(C(=O)NCC4CCN(Cc5ccc(C(=O)O)o5)CC4)c3c2)cn1	CHEMBL3736035	=	nM	70800	CHEMBL262	Homo sapiens	IC50	uM	70.8
1727	16381060	CHEMBL3736924	Non-competitive inhibition of human GSK-3beta in presence of ATP	B	Cn1sc(=O)n(Cc2ccccc2)c1=O	CHEMBL284861	=	nM	2000	CHEMBL262	Homo sapiens	IC50	uM	2
1728	16381061	CHEMBL3736924	Non-competitive inhibition of human GSK-3beta in presence of ATP	B	O=c1sn(-c2cccc3ccccc23)c(=O)n1Cc1ccccc1	CHEMBL3545157	=	nM	60	CHEMBL262	Homo sapiens	IC50	uM	0.06
1729	16381062	CHEMBL3736925	Inhibition of GSK-3beta (unknown origin)	B	Cc1ccc2[nH]nc(C(=O)NCC3CCN(CC(=O)Nc4ccccc4)CC3)c2c1	CHEMBL3735755	=	nM	640	CHEMBL262	Homo sapiens	IC50	uM	0.64
1730	16388244	CHEMBL3737517	Inhibition of GSK3beta (unknown origin) in presence of 10 uM ATP incubated for 1 hr by Z'Lyte assay	B	COc1cc2c(cc1OC)CN(CC(=O)Nc1ccc3c(c1)/C(=C/c1cnc[nH]1)C(=O)N3)CC2	CHEMBL3091673	=	nM	272	CHEMBL262	Homo sapiens	IC50	nM	272
1731	16421960	CHEMBL3749779	Inhibition of GSK3beta (unknown origin)	B	C[C@@H]1C[C@H](N)C[C@H](c2ccncc2NC(=O)c2ccc(F)c(-c3c(F)cccc3F)n2)C1	CHEMBL3651966	=	nM	1300	CHEMBL262	Homo sapiens	IC50	uM	1.3
1732	16425764	CHEMBL3749462	Inhibition of glycogen synthase kinase-3 beta (unknown origin) using GS-1 as substrate after 20 mins by scintillation counting analysis in presence of [gamma-32P]-ATP	B	O=C(CCl)c1ccccc1	CHEMBL105712	=	nM	50000	CHEMBL262	Homo sapiens	IC50	uM	50
1733	16425765	CHEMBL3749462	Inhibition of glycogen synthase kinase-3 beta (unknown origin) using GS-1 as substrate after 20 mins by scintillation counting analysis in presence of [gamma-32P]-ATP	B	O=C(CCl)c1ccc(Cl)cc1	CHEMBL143090	=	nM	2500	CHEMBL262	Homo sapiens	IC50	uM	2.5
1734	16425766	CHEMBL3749462	Inhibition of glycogen synthase kinase-3 beta (unknown origin) using GS-1 as substrate after 20 mins by scintillation counting analysis in presence of [gamma-32P]-ATP	B	O=C(CBr)c1ccc(Cl)cc1	CHEMBL140061	=	nM	1000	CHEMBL262	Homo sapiens	IC50	uM	1
1735	16425767	CHEMBL3749462	Inhibition of glycogen synthase kinase-3 beta (unknown origin) using GS-1 as substrate after 20 mins by scintillation counting analysis in presence of [gamma-32P]-ATP	B	O=C(CBr)c1ccc(Br)cc1	CHEMBL142826	=	nM	500	CHEMBL262	Homo sapiens	IC50	uM	0.5
1736	16425768	CHEMBL3749462	Inhibition of glycogen synthase kinase-3 beta (unknown origin) using GS-1 as substrate after 20 mins by scintillation counting analysis in presence of [gamma-32P]-ATP	B	O=C(CBr)c1ccc(C2C(=O)c3ccccc3C2=O)cc1	CHEMBL3745772	=	nM	100000	CHEMBL262	Homo sapiens	IC50	uM	100
1737	16425770	CHEMBL3749462	Inhibition of glycogen synthase kinase-3 beta (unknown origin) using GS-1 as substrate after 20 mins by scintillation counting analysis in presence of [gamma-32P]-ATP	B	COc1ccc(C(=O)CBr)cc1	CHEMBL103009	=	nM	1000	CHEMBL262	Homo sapiens	IC50	uM	1
1738	16425771	CHEMBL3749462	Inhibition of glycogen synthase kinase-3 beta (unknown origin) using GS-1 as substrate after 20 mins by scintillation counting analysis in presence of [gamma-32P]-ATP	B	O=C(CBr)c1ccc([N+](=O)[O-])cc1	CHEMBL106072	=	nM	2000	CHEMBL262	Homo sapiens	IC50	uM	2
1739	16425772	CHEMBL3749462	Inhibition of glycogen synthase kinase-3 beta (unknown origin) using GS-1 as substrate after 20 mins by scintillation counting analysis in presence of [gamma-32P]-ATP	B	O=C(CBr)c1ccccc1	CHEMBL102953	=	nM	5000	CHEMBL262	Homo sapiens	IC50	uM	5
1740	16426370	CHEMBL3749459	Competitive inhibition of glycogen synthase kinase-3 beta (unknown origin) using GS-1 as substrate after 30 mins by scintillation counting analysis in presence of [gamma-32P]-ATP	B	CN[C@@H]1C[C@H]2O[C@@](C)([C@@H]1OC)n1c3ccccc3c3c4c(c5c6ccccc6n2c5c31)C(=O)NC4	CHEMBL388978	=	nM	4	CHEMBL262	Homo sapiens	IC50	nM	4
1741	16426371	CHEMBL3749459	Competitive inhibition of glycogen synthase kinase-3 beta (unknown origin) using GS-1 as substrate after 30 mins by scintillation counting analysis in presence of [gamma-32P]-ATP	B	O=C1Nc2ccccc2/C1=C1/Nc2cc(Br)ccc2C1=O	CHEMBL1830063	=	nM	4	CHEMBL262	Homo sapiens	IC50	nM	4
1742	16426372	CHEMBL3749459	Competitive inhibition of glycogen synthase kinase-3 beta (unknown origin) using GS-1 as substrate after 30 mins by scintillation counting analysis in presence of [gamma-32P]-ATP	B	O=C1Nc2ccccc2/C1=C1/Nc2ccccc2C1=O	CHEMBL1276127	=	nM	4	CHEMBL262	Homo sapiens	IC50	nM	4
1743	16426373	CHEMBL3749459	Competitive inhibition of glycogen synthase kinase-3 beta (unknown origin) using GS-1 as substrate after 30 mins by scintillation counting analysis in presence of [gamma-32P]-ATP	B	O=C1Cc2c([nH]c3ccccc23)-c2ccccc2N1	CHEMBL430574	=	nM	4	CHEMBL262	Homo sapiens	IC50	nM	4
1744	16426374	CHEMBL3749459	Competitive inhibition of glycogen synthase kinase-3 beta (unknown origin) using GS-1 as substrate after 30 mins by scintillation counting analysis in presence of [gamma-32P]-ATP	B	NC1=NC(=O)/C(=C2\CCNC(=O)c3[nH]c(Br)cc32)N1	CHEMBL361708	=	nM	10	CHEMBL262	Homo sapiens	IC50	nM	10
1745	16480122	CHEMBL3769118	Inhibition of human recombinant GSK3-beta using prephosphorylated polypeptide as substrate incubated for 30 mins by Glo-type luminescence assay	B	O=C(/C=C(O)/C=C/c1ccc(OCc2cc(F)cc(F)c2)cc1)/C=C/c1ccc(OCc2cc(F)cc(F)c2)cc1	CHEMBL3765050	=	nM	8300	CHEMBL262	Homo sapiens	IC50	uM	8.3
1746	16480123	CHEMBL3769118	Inhibition of human recombinant GSK3-beta using prephosphorylated polypeptide as substrate incubated for 30 mins by Glo-type luminescence assay	B	O=C(/C=C(O)/C=C/c1ccc(OCc2ccc(F)cc2F)cc1)/C=C/c1ccc(OCc2ccc(F)cc2F)cc1	CHEMBL3764532	=	nM	9630	CHEMBL262	Homo sapiens	IC50	uM	9.63
1747	16480124	CHEMBL3769118	Inhibition of human recombinant GSK3-beta using prephosphorylated polypeptide as substrate incubated for 30 mins by Glo-type luminescence assay	B	O=C(/C=C(O)/C=C/c1ccc(OCc2ccccc2)cc1)/C=C/c1ccc(OCc2ccccc2)cc1	CHEMBL3763728	=	nM	2490	CHEMBL262	Homo sapiens	IC50	uM	2.49
1748	16480125	CHEMBL3769118	Inhibition of human recombinant GSK3-beta using prephosphorylated polypeptide as substrate incubated for 30 mins by Glo-type luminescence assay	B	O=C(/C=C(O)/C=C/c1ccc(OCc2ccccc2)cc1)/C=C/c1ccc(O)cc1	CHEMBL3765061	=	nM	2010	CHEMBL262	Homo sapiens	IC50	uM	2.01
1749	16480126	CHEMBL3769118	Inhibition of human recombinant GSK3-beta using prephosphorylated polypeptide as substrate incubated for 30 mins by Glo-type luminescence assay	B	COc1ccc(/C=C/C(=O)/C=C(O)/C=C/c2ccc(OCc3ccccc3)cc2)cc1	CHEMBL3763815	=	nM	2780	CHEMBL262	Homo sapiens	IC50	uM	2.78
1750	16480127	CHEMBL3769118	Inhibition of human recombinant GSK3-beta using prephosphorylated polypeptide as substrate incubated for 30 mins by Glo-type luminescence assay	B	COc1ccc(/C=C/C(=O)/C=C(O)/C=C/c2ccc(OC)cc2)cc1	CHEMBL454662	=	nM	530	CHEMBL262	Homo sapiens	IC50	uM	0.53
1751	16480128	CHEMBL3769118	Inhibition of human recombinant GSK3-beta using prephosphorylated polypeptide as substrate incubated for 30 mins by Glo-type luminescence assay	B	O=C(/C=C(O)/C=C/c1ccc(O)cc1)/C=C/c1ccc(O)cc1	CHEMBL131770	=	nM	8390	CHEMBL262	Homo sapiens	IC50	uM	8.39
1752	16480129	CHEMBL3769118	Inhibition of human recombinant GSK3-beta using prephosphorylated polypeptide as substrate incubated for 30 mins by Glo-type luminescence assay	B	COc1cc(/C=C/C(O)=C/C(=O)/C=C/c2ccc(C)cc2)ccc1O	CHEMBL3763318	=	nM	2090	CHEMBL262	Homo sapiens	IC50	uM	2.09
1753	16480130	CHEMBL3769118	Inhibition of human recombinant GSK3-beta using prephosphorylated polypeptide as substrate incubated for 30 mins by Glo-type luminescence assay	B	COc1cc(/C=C/C(O)=C/C(=O)/C=C/c2ccc(OCc3ccccc3)cc2)ccc1O	CHEMBL3763944	=	nM	900	CHEMBL262	Homo sapiens	IC50	uM	0.9
1754	16480148	CHEMBL3769118	Inhibition of human recombinant GSK3-beta using prephosphorylated polypeptide as substrate incubated for 30 mins by Glo-type luminescence assay	B	O=C(/C=C(O)/C=C/c1ccc(OCc2ccc(F)cc2)cc1)/C=C/c1ccc(OCc2ccc(F)cc2)cc1	CHEMBL3764465	=	nM	12810	CHEMBL262	Homo sapiens	IC50	uM	12.81
1755	16480149	CHEMBL3769118	Inhibition of human recombinant GSK3-beta using prephosphorylated polypeptide as substrate incubated for 30 mins by Glo-type luminescence assay	B	O=C(/C=C(O)/C=C/c1ccc(OCc2cccc(F)c2)cc1)/C=C/c1ccc(OCc2cccc(F)c2)cc1	CHEMBL3763264	=	nM	16990	CHEMBL262	Homo sapiens	IC50	uM	16.99
1756	16480150	CHEMBL3769118	Inhibition of human recombinant GSK3-beta using prephosphorylated polypeptide as substrate incubated for 30 mins by Glo-type luminescence assay	B	COc1cc(/C=C/C(=O)CC(=O)/C=C/c2ccc(O)c(OC)c2)ccc1O	CHEMBL140	=	nM	17950	CHEMBL262	Homo sapiens	IC50	uM	17.95
1757	16480151	CHEMBL3769118	Inhibition of human recombinant GSK3-beta using prephosphorylated polypeptide as substrate incubated for 30 mins by Glo-type luminescence assay	B	COc1ccc(/C=C/C(=O)CC(=O)/C=C/c2ccc(OC)cc2)cc1	CHEMBL103006	=	nM	15300	CHEMBL262	Homo sapiens	IC50	uM	15.3
1758	16480152	CHEMBL3769118	Inhibition of human recombinant GSK3-beta using prephosphorylated polypeptide as substrate incubated for 30 mins by Glo-type luminescence assay	B	O=C(/C=C/c1ccc(OCc2ccccc2)cc1)CC(=O)/C=C/c1ccc(OCc2ccccc2)cc1	CHEMBL3765319	=	nM	5560	CHEMBL262	Homo sapiens	IC50	uM	5.56
1759	16480153	CHEMBL3769118	Inhibition of human recombinant GSK3-beta using prephosphorylated polypeptide as substrate incubated for 30 mins by Glo-type luminescence assay	B	O=C(/C=C/c1ccc(OCc2ccc(F)cc2F)cc1)CC(=O)/C=C/c1ccc(OCc2ccc(F)cc2F)cc1	CHEMBL3765195	=	nM	9060	CHEMBL262	Homo sapiens	IC50	uM	9.06
1760	16480154	CHEMBL3769118	Inhibition of human recombinant GSK3-beta using prephosphorylated polypeptide as substrate incubated for 30 mins by Glo-type luminescence assay	B	O=C(/C=C/c1ccc(OCc2cc(F)cc(F)c2)cc1)CC(=O)/C=C/c1ccc(OCc2cc(F)cc(F)c2)cc1	CHEMBL3765711	=	nM	9660	CHEMBL262	Homo sapiens	IC50	uM	9.66
1761	16540800	CHEMBL3789990	Inhibition of GSK3B (unknown origin) in presence of [gamma33P]ATP	B	Nc1ncnc2c1c(-c1cccc(O)c1)cn2[C@H]1C[C@@H](CN2CCC2)C1	CHEMBL3787112	=	nM	1800	CHEMBL262	Homo sapiens	IC50	uM	1.8
1762	16581353	CHEMBL3803771	Inhibition of human recombinant GSK3beta expressed in Escherichia coli using GS-1 as substrate incubated for 20 mins by gamma[32P]ATP-based scintillation counting analysis	B	Cn1sc(=O)n(Cc2ccccc2)c1=O	CHEMBL284861	=	nM	1500	CHEMBL262	Homo sapiens	IC50	uM	1.5
1763	16581374	CHEMBL3803771	Inhibition of human recombinant GSK3beta expressed in Escherichia coli using GS-1 as substrate incubated for 20 mins by gamma[32P]ATP-based scintillation counting analysis	B	O=c1sn(-c2cccc3ccccc23)c(=O)n1Cc1ccccc1	CHEMBL3545157	=	nM	1000	CHEMBL262	Homo sapiens	IC50	uM	1
1764	16581375	CHEMBL3803771	Inhibition of human recombinant GSK3beta expressed in Escherichia coli using GS-1 as substrate incubated for 20 mins by gamma[32P]ATP-based scintillation counting analysis	B	CCCCCCCCCCCC(=O)NNC(=O)c1c(O)c2ccccc2n(CC)c1=O	CHEMBL2037482	=	nM	2800	CHEMBL262	Homo sapiens	IC50	uM	2.8
1765	16581376	CHEMBL3803771	Inhibition of human recombinant GSK3beta expressed in Escherichia coli using GS-1 as substrate incubated for 20 mins by gamma[32P]ATP-based scintillation counting analysis	B	O=C(CCl)c1scc(Br)c1Br	CHEMBL357136	=	nM	500	CHEMBL262	Homo sapiens	IC50	uM	0.5
1766	16581377	CHEMBL3803771	Inhibition of human recombinant GSK3beta expressed in Escherichia coli using GS-1 as substrate incubated for 20 mins by gamma[32P]ATP-based scintillation counting analysis	B	COc1ccc(CNC(=O)Nc2nc(C)c(C(C)=O)s2)cc1	CHEMBL3747661	=	nM	600	CHEMBL262	Homo sapiens	IC50	uM	0.6
1767	16589722	CHEMBL3807910	Inhibition of GSK3beta (unknown origin) after 60 mins by Z-LYTE kinase assay	B	CN[C@@H]1C[C@H]2O[C@@](C)([C@@H]1OC)n1c3ccccc3c3c4c(c5c6ccccc6n2c5c31)C(=O)NC4	CHEMBL388978	=	nM	51.6	CHEMBL262	Homo sapiens	IC50	nM	51.6
1768	16621511	CHEMBL3820496	Inhibition of GSK3beta (unknown origin) incubated for 1 hr by spectrophotometric analysis	B	CN1C(=O)COc2c1cnc1ccc(Sc3nnc4c(F)cc(-c5cnn(C)c5)cn34)cc21	CHEMBL3818247	=	nM	16184	CHEMBL262	Homo sapiens	IC50	nM	16184
1769	16622218	CHEMBL3820496	Inhibition of GSK3beta (unknown origin) incubated for 1 hr by spectrophotometric analysis	B	CN[C@@H]1C[C@H]2O[C@@](C)([C@@H]1OC)n1c3ccccc3c3c4c(c5c6ccccc6n2c5c31)C(=O)NC4	CHEMBL388978	=	nM	18.6	CHEMBL262	Homo sapiens	IC50	nM	18.6
1770	16649004	CHEMBL3829973	Inhibition of recombinant human N-terminal His-tagged GSK-3beta expressed in Escherichia coli using glycogen synthase-2 as substrate and ATP measured after 30 mins by Kinase-Glo luminescent kinase assay	B	Cc1nc2ccccc2n1Cc1nnc(Nc2ccccc2Br)s1	CHEMBL3828114	=	nM	190	CHEMBL262	Homo sapiens	IC50	nM	190
1771	16649005	CHEMBL3829973	Inhibition of recombinant human N-terminal His-tagged GSK-3beta expressed in Escherichia coli using glycogen synthase-2 as substrate and ATP measured after 30 mins by Kinase-Glo luminescent kinase assay	B	Cc1nc2ccccc2n1CC(=O)NNC(=O)Cc1ccc(Cl)cc1	CHEMBL3827901	=	nM	131	CHEMBL262	Homo sapiens	IC50	nM	131
1772	16649006	CHEMBL3829973	Inhibition of recombinant human N-terminal His-tagged GSK-3beta expressed in Escherichia coli using glycogen synthase-2 as substrate and ATP measured after 30 mins by Kinase-Glo luminescent kinase assay	B	Cc1ccccc1CC(=O)NNC(=O)Cn1c(C)nc2ccccc21	CHEMBL3827219	=	nM	92	CHEMBL262	Homo sapiens	IC50	nM	92
1773	16649007	CHEMBL3829973	Inhibition of recombinant human N-terminal His-tagged GSK-3beta expressed in Escherichia coli using glycogen synthase-2 as substrate and ATP measured after 30 mins by Kinase-Glo luminescent kinase assay	B	COc1ccc(CC(=O)NNC(=O)Cn2c(C)nc3ccccc32)cc1	CHEMBL3828571	=	nM	379	CHEMBL262	Homo sapiens	IC50	nM	379
1774	16649008	CHEMBL3829973	Inhibition of recombinant human N-terminal His-tagged GSK-3beta expressed in Escherichia coli using glycogen synthase-2 as substrate and ATP measured after 30 mins by Kinase-Glo luminescent kinase assay	B	Cc1nc2ccccc2n1CC(=O)NNC(=O)Cc1ccc([N+](=O)[O-])cc1	CHEMBL3828491	=	nM	205	CHEMBL262	Homo sapiens	IC50	nM	205
1775	16649009	CHEMBL3829973	Inhibition of recombinant human N-terminal His-tagged GSK-3beta expressed in Escherichia coli using glycogen synthase-2 as substrate and ATP measured after 30 mins by Kinase-Glo luminescent kinase assay	B	Cc1nc2ccccc2n1CC(=O)NNC(=O)c1c[nH]c2ccccc12	CHEMBL3827726	=	nM	148	CHEMBL262	Homo sapiens	IC50	nM	148
1776	16649010	CHEMBL3829973	Inhibition of recombinant human N-terminal His-tagged GSK-3beta expressed in Escherichia coli using glycogen synthase-2 as substrate and ATP measured after 30 mins by Kinase-Glo luminescent kinase assay	B	Cc1nc2ccccc2n1CC(=O)NNC(=O)c1ccc[nH]1	CHEMBL3828624	=	nM	124	CHEMBL262	Homo sapiens	IC50	nM	124
1777	16649011	CHEMBL3829973	Inhibition of recombinant human N-terminal His-tagged GSK-3beta expressed in Escherichia coli using glycogen synthase-2 as substrate and ATP measured after 30 mins by Kinase-Glo luminescent kinase assay	B	Cc1nc2ccccc2n1CC(=O)NNC(=O)CCC(=O)c1ccc(Oc2ccccc2)cc1	CHEMBL3828240	=	nM	80	CHEMBL262	Homo sapiens	IC50	nM	80
1778	16649012	CHEMBL3829973	Inhibition of recombinant human N-terminal His-tagged GSK-3beta expressed in Escherichia coli using glycogen synthase-2 as substrate and ATP measured after 30 mins by Kinase-Glo luminescent kinase assay	B	Cc1nc2ccccc2n1CC(=O)NNC(=O)Cc1ccccc1	CHEMBL3828609	=	nM	105	CHEMBL262	Homo sapiens	IC50	nM	105
1779	16649013	CHEMBL3829973	Inhibition of recombinant human N-terminal His-tagged GSK-3beta expressed in Escherichia coli using glycogen synthase-2 as substrate and ATP measured after 30 mins by Kinase-Glo luminescent kinase assay	B	Cc1nc2ccccc2n1CC(=O)NNC(=O)C(=O)c1c[nH]c2ccccc12	CHEMBL3828321	=	nM	72	CHEMBL262	Homo sapiens	IC50	nM	72
1780	16649014	CHEMBL3829973	Inhibition of recombinant human N-terminal His-tagged GSK-3beta expressed in Escherichia coli using glycogen synthase-2 as substrate and ATP measured after 30 mins by Kinase-Glo luminescent kinase assay	B	Cc1nc2ccccc2n1CC(=O)NNC(=O)Cc1cc2ccccc2[nH]1	CHEMBL3828098	=	nM	135	CHEMBL262	Homo sapiens	IC50	nM	135
1781	16649015	CHEMBL3829973	Inhibition of recombinant human N-terminal His-tagged GSK-3beta expressed in Escherichia coli using glycogen synthase-2 as substrate and ATP measured after 30 mins by Kinase-Glo luminescent kinase assay	B	Cc1nc2ccccc2n1CC(=O)NNC(=O)Cc1cccc2ccccc12	CHEMBL3827895	=	nM	157	CHEMBL262	Homo sapiens	IC50	nM	157
1782	16649016	CHEMBL3829973	Inhibition of recombinant human N-terminal His-tagged GSK-3beta expressed in Escherichia coli using glycogen synthase-2 as substrate and ATP measured after 30 mins by Kinase-Glo luminescent kinase assay	B	COc1ccc(C(=O)CCC(=O)NNC(=O)Cn2c(C)nc3ccccc32)cc1	CHEMBL3827724	=	nM	561	CHEMBL262	Homo sapiens	IC50	nM	561
1783	16649017	CHEMBL3829973	Inhibition of recombinant human N-terminal His-tagged GSK-3beta expressed in Escherichia coli using glycogen synthase-2 as substrate and ATP measured after 30 mins by Kinase-Glo luminescent kinase assay	B	CN[C@@H]1C[C@H]2O[C@@](C)([C@@H]1OC)n1c3ccccc3c3c4c(c5c6ccccc6n2c5c31)C(=O)NC4	CHEMBL388978	=	nM	54	CHEMBL262	Homo sapiens	IC50	nM	54
1784	16649022	CHEMBL3829973	Inhibition of recombinant human N-terminal His-tagged GSK-3beta expressed in Escherichia coli using glycogen synthase-2 as substrate and ATP measured after 30 mins by Kinase-Glo luminescent kinase assay	B	CCCCNc1nnc(Cn2c(C)nc3ccccc32)s1	CHEMBL3828397	=	nM	582	CHEMBL262	Homo sapiens	IC50	nM	582
1785	16649023	CHEMBL3829973	Inhibition of recombinant human N-terminal His-tagged GSK-3beta expressed in Escherichia coli using glycogen synthase-2 as substrate and ATP measured after 30 mins by Kinase-Glo luminescent kinase assay	B	Cc1nc2ccccc2n1Cc1nnc(NC2CCCCC2)s1	CHEMBL3828352	=	nM	406	CHEMBL262	Homo sapiens	IC50	nM	406
1786	16649024	CHEMBL3829973	Inhibition of recombinant human N-terminal His-tagged GSK-3beta expressed in Escherichia coli using glycogen synthase-2 as substrate and ATP measured after 30 mins by Kinase-Glo luminescent kinase assay	B	Cc1nc2ccccc2n1Cc1nnc(Nc2ccc([N+](=O)[O-])cc2)s1	CHEMBL3827727	=	nM	107	CHEMBL262	Homo sapiens	IC50	nM	107
1787	16649025	CHEMBL3829973	Inhibition of recombinant human N-terminal His-tagged GSK-3beta expressed in Escherichia coli using glycogen synthase-2 as substrate and ATP measured after 30 mins by Kinase-Glo luminescent kinase assay	B	CCOc1ccc(Nc2nnc(Cn3c(C)nc4ccccc43)s2)cc1	CHEMBL3827240	=	nM	293	CHEMBL262	Homo sapiens	IC50	nM	293
1788	16649026	CHEMBL3829973	Inhibition of recombinant human N-terminal His-tagged GSK-3beta expressed in Escherichia coli using glycogen synthase-2 as substrate and ATP measured after 30 mins by Kinase-Glo luminescent kinase assay	B	COc1ccccc1Nc1nnc(Cn2c(C)nc3ccccc32)s1	CHEMBL3828150	=	nM	184	CHEMBL262	Homo sapiens	IC50	nM	184
1789	16649027	CHEMBL3829973	Inhibition of recombinant human N-terminal His-tagged GSK-3beta expressed in Escherichia coli using glycogen synthase-2 as substrate and ATP measured after 30 mins by Kinase-Glo luminescent kinase assay	B	COc1ccc(Nc2nnc(Cn3c(C)nc4ccccc43)s2)cc1	CHEMBL3827844	=	nM	151	CHEMBL262	Homo sapiens	IC50	nM	151
1790	16649033	CHEMBL3829973	Inhibition of recombinant human N-terminal His-tagged GSK-3beta expressed in Escherichia coli using glycogen synthase-2 as substrate and ATP measured after 30 mins by Kinase-Glo luminescent kinase assay	B	Cc1nc2ccccc2n1Cc1nnc(Nc2ccccc2F)s1	CHEMBL3828131	=	nM	76	CHEMBL262	Homo sapiens	IC50	nM	76
1791	16649034	CHEMBL3829973	Inhibition of recombinant human N-terminal His-tagged GSK-3beta expressed in Escherichia coli using glycogen synthase-2 as substrate and ATP measured after 30 mins by Kinase-Glo luminescent kinase assay	B	Cc1nc2ccccc2n1Cc1nnc(Nc2ccc(Br)cc2)s1	CHEMBL3828350	=	nM	173	CHEMBL262	Homo sapiens	IC50	nM	173
1792	16649035	CHEMBL3829973	Inhibition of recombinant human N-terminal His-tagged GSK-3beta expressed in Escherichia coli using glycogen synthase-2 as substrate and ATP measured after 30 mins by Kinase-Glo luminescent kinase assay	B	Cc1nc2ccccc2n1Cc1nnc(Nc2ccc(F)cc2)s1	CHEMBL3828006	=	nM	134	CHEMBL262	Homo sapiens	IC50	nM	134
1793	16649036	CHEMBL3829973	Inhibition of recombinant human N-terminal His-tagged GSK-3beta expressed in Escherichia coli using glycogen synthase-2 as substrate and ATP measured after 30 mins by Kinase-Glo luminescent kinase assay	B	Cc1nc2ccccc2n1Cc1nnc(Nc2ccccc2Cl)s1	CHEMBL3827511	=	nM	122	CHEMBL262	Homo sapiens	IC50	nM	122
1794	16649037	CHEMBL3829973	Inhibition of recombinant human N-terminal His-tagged GSK-3beta expressed in Escherichia coli using glycogen synthase-2 as substrate and ATP measured after 30 mins by Kinase-Glo luminescent kinase assay	B	Cc1nc2ccccc2n1Cc1nnc(Nc2ccc(Cl)cc2)s1	CHEMBL3827702	=	nM	145	CHEMBL262	Homo sapiens	IC50	nM	145
1795	16649038	CHEMBL3829973	Inhibition of recombinant human N-terminal His-tagged GSK-3beta expressed in Escherichia coli using glycogen synthase-2 as substrate and ATP measured after 30 mins by Kinase-Glo luminescent kinase assay	B	Cc1nc2ccccc2n1Cc1nnc(Nc2ccccc2)s1	CHEMBL3828407	=	nM	157	CHEMBL262	Homo sapiens	IC50	nM	157
1796	16672395	CHEMBL3855723	Inhibition of recombinant full-length N-terminal GST tagged human GSK-3 beta expressed in baculovirus infected Sf9 insect cells using GSM as substrate after 5 mins by ADP-Glo luminescence assay	B	O=C1Nc2ncccc2N[C@@H]1Cc1c[nH]c2ccccc12	CHEMBL3969394	=	nM	18000	CHEMBL262	Homo sapiens	IC50	uM	18
1797	16672396	CHEMBL3855723	Inhibition of recombinant full-length N-terminal GST tagged human GSK-3 beta expressed in baculovirus infected Sf9 insect cells using GSM as substrate after 5 mins by ADP-Glo luminescence assay	B	O=C1Nc2ncccc2N[C@H]1Cc1c[nH]c2ccccc12	CHEMBL3986013	=	nM	322000	CHEMBL262	Homo sapiens	IC50	uM	322
1798	16743303	CHEMBL3858027	Inhibition of His-tagged full length human recombinant GSK-3beta expressed in Baculovirus using Ser/Thr9 peptide as substrate by Z' LYTE assay	B	O=C1N/C(=N/c2ccccc2)S/C1=C\c1ccc(O)cc1	CHEMBL3968891	=	nM	27.7	CHEMBL262	Homo sapiens	IC50	nM	27.7
1799	16743304	CHEMBL3858027	Inhibition of His-tagged full length human recombinant GSK-3beta expressed in Baculovirus using Ser/Thr9 peptide as substrate by Z' LYTE assay	B	O=C1N/C(=N/c2ccccc2)S/C1=C\c1ccc(F)cc1	CHEMBL3969996	=	nM	40	CHEMBL262	Homo sapiens	IC50	nM	40
1800	16743305	CHEMBL3858027	Inhibition of His-tagged full length human recombinant GSK-3beta expressed in Baculovirus using Ser/Thr9 peptide as substrate by Z' LYTE assay	B	O=C1N/C(=N/Cc2ccccc2)S/C1=C\c1ccc(Cl)c([N+](=O)[O-])c1	CHEMBL3940448	=	nM	24	CHEMBL262	Homo sapiens	IC50	nM	24
1801	16743306	CHEMBL3858027	Inhibition of His-tagged full length human recombinant GSK-3beta expressed in Baculovirus using Ser/Thr9 peptide as substrate by Z' LYTE assay	B	O=C1N=C(NCc2ccccc2)S/C1=C\c1ccc(O)cc1	CHEMBL2206750	=	nM	27.1	CHEMBL262	Homo sapiens	IC50	nM	27.1
1802	16743307	CHEMBL3858027	Inhibition of His-tagged full length human recombinant GSK-3beta expressed in Baculovirus using Ser/Thr9 peptide as substrate by Z' LYTE assay	B	COc1ccc(/C=C2\S/C(=N\Cc3ccccc3)NC2=O)cc1[N+](=O)[O-]	CHEMBL3949218	=	nM	2.1	CHEMBL262	Homo sapiens	IC50	nM	2.1
1803	16743308	CHEMBL3858027	Inhibition of His-tagged full length human recombinant GSK-3beta expressed in Baculovirus using Ser/Thr9 peptide as substrate by Z' LYTE assay	B	CCOc1cc(/C=C2\S/C(=N\Cc3ccccc3)NC2=O)ccc1O	CHEMBL3950215	=	nM	51.7	CHEMBL262	Homo sapiens	IC50	nM	51.7
1804	16743309	CHEMBL3858027	Inhibition of His-tagged full length human recombinant GSK-3beta expressed in Baculovirus using Ser/Thr9 peptide as substrate by Z' LYTE assay	B	COc1ccc(/C=C2\S/C(=N\Cc3ccccc3)NC2=O)cc1OC	CHEMBL3922494	=	nM	44.3	CHEMBL262	Homo sapiens	IC50	nM	44.3
1805	16743310	CHEMBL3858027	Inhibition of His-tagged full length human recombinant GSK-3beta expressed in Baculovirus using Ser/Thr9 peptide as substrate by Z' LYTE assay	B	COc1ccc(/C=C2\SC(=N)NC2=O)cc1OC	CHEMBL567958	=	nM	80.5	CHEMBL262	Homo sapiens	IC50	nM	80.5
1806	16743311	CHEMBL3858027	Inhibition of His-tagged full length human recombinant GSK-3beta expressed in Baculovirus using Ser/Thr9 peptide as substrate by Z' LYTE assay	B	N=C1NC(=O)/C(=C/c2ccc(O)c(C(=O)O)c2)S1	CHEMBL3926696	=	nM	84.8	CHEMBL262	Homo sapiens	IC50	nM	84.8
1807	16786932	CHEMBL3866472	Inhibition of GSK-3beta (unknown origin) assessed as inhibition of phosphorylation using Ser/Thr 9 peptide as substrate by FRET-based Z-LYTE assay	B	Cc1cc2c(cc1Br)NC(=O)/C2=N\NC(=O)c1ccccc1O	CHEMBL3978908	=	nM	15790	CHEMBL262	Homo sapiens	IC50	uM	15.79
1808	16798141	CHEMBL3868254	Inhibition of human GSK3beta using YRRAAVPPSPSLSRHSSPHQ(pS)EDEEE as substrate in presence of gamma-33P-ATP	B	O=C(CNC(=O)c1cnc2[nH]cc(-c3ccccc3)c2c1)NCCc1c[nH]c2ccccc12	CHEMBL3911190	=	nM	1450	CHEMBL262	Homo sapiens	IC50	uM	1.45
1809	16798144	CHEMBL3868254	Inhibition of human GSK3beta using YRRAAVPPSPSLSRHSSPHQ(pS)EDEEE as substrate in presence of gamma-33P-ATP	B	O=C(CNC(=O)c1cnc2[nH]cc(C(=O)c3ccccc3)c2c1)NCCc1c[nH]c2ccccc12	CHEMBL3971275	=	nM	15700	CHEMBL262	Homo sapiens	IC50	uM	15.7
1810	16798146	CHEMBL3868254	Inhibition of human GSK3beta using YRRAAVPPSPSLSRHSSPHQ(pS)EDEEE as substrate in presence of gamma-33P-ATP	B	O=C(CNC(=O)c1cnc2[nH]cc(-c3ccccc3)c2c1)NCCc1c[nH]cn1	CHEMBL3979434	=	nM	2610	CHEMBL262	Homo sapiens	IC50	uM	2.61
1811	16798147	CHEMBL3868254	Inhibition of human GSK3beta using YRRAAVPPSPSLSRHSSPHQ(pS)EDEEE as substrate in presence of gamma-33P-ATP	B	O=C(/C=C/c1cnc2[nH]cc(-c3ccccc3)c2c1)NCCc1c[nH]c2ccccc12	CHEMBL3943352	=	nM	356	CHEMBL262	Homo sapiens	IC50	uM	0.356
1812	16798148	CHEMBL3868254	Inhibition of human GSK3beta using YRRAAVPPSPSLSRHSSPHQ(pS)EDEEE as substrate in presence of gamma-33P-ATP	B	O=C(CCc1cnc2[nH]cc(-c3ccccc3)c2c1)NCCc1c[nH]c2ccccc12	CHEMBL3951486	=	nM	1030	CHEMBL262	Homo sapiens	IC50	uM	1.03
1813	16798149	CHEMBL3868254	Inhibition of human GSK3beta using YRRAAVPPSPSLSRHSSPHQ(pS)EDEEE as substrate in presence of gamma-33P-ATP	B	O=C(/C=C/c1cnc2[nH]cc(-c3ccccc3)c2c1)NCCN1CCOCC1	CHEMBL3891139	=	nM	46	CHEMBL262	Homo sapiens	IC50	nM	46
1814	16798150	CHEMBL3868254	Inhibition of human GSK3beta using YRRAAVPPSPSLSRHSSPHQ(pS)EDEEE as substrate in presence of gamma-33P-ATP	B	O=C(/C=C/c1cnc2[nH]cc(-c3ccccc3)c2c1)NCCc1c[nH]cn1	CHEMBL3960209	=	nM	49	CHEMBL262	Homo sapiens	IC50	nM	49
1815	16798151	CHEMBL3868254	Inhibition of human GSK3beta using YRRAAVPPSPSLSRHSSPHQ(pS)EDEEE as substrate in presence of gamma-33P-ATP	B	O=C(/C=C/c1cnc2[nH]cc(-c3ccccc3)c2c1)NCCc1ccccc1	CHEMBL3961252	=	nM	248	CHEMBL262	Homo sapiens	IC50	nM	248
1816	16798152	CHEMBL3868254	Inhibition of human GSK3beta using YRRAAVPPSPSLSRHSSPHQ(pS)EDEEE as substrate in presence of gamma-33P-ATP	B	C[C@@H](NC(=O)/C=C/c1cnc2[nH]cc(-c3ccccc3)c2c1)[C@@H](O)c1ccccc1	CHEMBL3933780	=	nM	180	CHEMBL262	Homo sapiens	IC50	nM	180
1817	16798153	CHEMBL3868254	Inhibition of human GSK3beta using YRRAAVPPSPSLSRHSSPHQ(pS)EDEEE as substrate in presence of gamma-33P-ATP	B	O=C(/C=C/c1cnc2[nH]cc(-c3ccccc3)c2c1)N[C@@H](CO)Cc1ccccc1	CHEMBL3901767	=	nM	752	CHEMBL262	Homo sapiens	IC50	nM	752
1818	16798154	CHEMBL3868254	Inhibition of human GSK3beta using YRRAAVPPSPSLSRHSSPHQ(pS)EDEEE as substrate in presence of gamma-33P-ATP	B	O=C(/C=C/c1cnc2[nH]cc(-c3ccccc3)c2c1)NCCc1ccncc1	CHEMBL3929715	=	nM	44	CHEMBL262	Homo sapiens	IC50	nM	44
1819	16798155	CHEMBL3868254	Inhibition of human GSK3beta using YRRAAVPPSPSLSRHSSPHQ(pS)EDEEE as substrate in presence of gamma-33P-ATP	B	O=C(/C=C/c1cnc2[nH]cc(-c3ccccc3)c2c1)NCCc1cccnc1	CHEMBL3919553	=	nM	32	CHEMBL262	Homo sapiens	IC50	nM	32
1820	16798156	CHEMBL3868254	Inhibition of human GSK3beta using YRRAAVPPSPSLSRHSSPHQ(pS)EDEEE as substrate in presence of gamma-33P-ATP	B	O=C(/C=C/c1cnc2[nH]cc(-c3ccccc3)c2c1)NCCc1ccccn1	CHEMBL3938724	=	nM	19	CHEMBL262	Homo sapiens	IC50	nM	19
1821	16837416	CHEMBL3876087	Inhibition of human recombinant full length His-tagged GSK3B expressed in baculovirus expression system	B	CC1(C)C(=O)N([C@H]2CCc3c(O)cccc32)c2nc(Nc3ccccc3)ncc21	CHEMBL3884319	=	nM	2988	CHEMBL262	Homo sapiens	IC50	nM	2988
1822	17602912	CHEMBL3705253	Biochemical Assay: The ingredients required for this purpose are mixed in a black 384-well microtiter plate with transparent base (from Greiner, catalog number 781092). The requirements in this connection for each well of the 384-well microtiter plate are 5 nM GSK3β (from Upstate, catalog number xy), 40 μM GSK3β substrate GSM (sequence H-RRRPASVPPSPSLSRHS-(pS)-HQRR, from Upstate, catalog number 2…	B	N#Cc1sc(NCCNc2nc(-c3ccc(Cl)cc3Cl)cn3ccnc23)nc1N	CHEMBL3647950	=	nM	16	CHEMBL262	Homo sapiens	IC50	nM	16
1823	17602913	CHEMBL3705253	Biochemical Assay: The ingredients required for this purpose are mixed in a black 384-well microtiter plate with transparent base (from Greiner, catalog number 781092). The requirements in this connection for each well of the 384-well microtiter plate are 5 nM GSK3β (from Upstate, catalog number xy), 40 μM GSK3β substrate GSM (sequence H-RRRPASVPPSPSLSRHS-(pS)-HQRR, from Upstate, catalog number 2…	B	N#Cc1ccc(NCCNc2nc(-c3ccc(Cl)cc3Cl)cn3nc(C(=O)O)cc23)nc1	CHEMBL3647951	=	nM	21	CHEMBL262	Homo sapiens	IC50	nM	21
1824	17602914	CHEMBL3705253	Biochemical Assay: The ingredients required for this purpose are mixed in a black 384-well microtiter plate with transparent base (from Greiner, catalog number 781092). The requirements in this connection for each well of the 384-well microtiter plate are 5 nM GSK3β (from Upstate, catalog number xy), 40 μM GSK3β substrate GSM (sequence H-RRRPASVPPSPSLSRHS-(pS)-HQRR, from Upstate, catalog number 2…	B	CN1CCN(CCNC(=O)c2cc3c(NCCNc4ccc(C#N)cn4)nc(-c4ccc(Cl)cc4Cl)cn3n2)CC1	CHEMBL3647952	=	nM	30	CHEMBL262	Homo sapiens	IC50	nM	30
1825	17602915	CHEMBL3705253	Biochemical Assay: The ingredients required for this purpose are mixed in a black 384-well microtiter plate with transparent base (from Greiner, catalog number 781092). The requirements in this connection for each well of the 384-well microtiter plate are 5 nM GSK3β (from Upstate, catalog number xy), 40 μM GSK3β substrate GSM (sequence H-RRRPASVPPSPSLSRHS-(pS)-HQRR, from Upstate, catalog number 2…	B	Cc1nc(C)n2nc(-c3ccccc3)nc(NCCNc3ccc(C#N)cn3)c12	CHEMBL3647953	=	nM	310	CHEMBL262	Homo sapiens	IC50	nM	310
1826	17602916	CHEMBL3705253	Biochemical Assay: The ingredients required for this purpose are mixed in a black 384-well microtiter plate with transparent base (from Greiner, catalog number 781092). The requirements in this connection for each well of the 384-well microtiter plate are 5 nM GSK3β (from Upstate, catalog number xy), 40 μM GSK3β substrate GSM (sequence H-RRRPASVPPSPSLSRHS-(pS)-HQRR, from Upstate, catalog number 2…	B	CCOC(=O)c1cc2c(N3CCCC(Nc4nc(N)c(C(C)=O)s4)C3)nc(-c3ccc(Cl)cc3Cl)cn2n1	CHEMBL3647954	=	nM	8	CHEMBL262	Homo sapiens	IC50	nM	8
1827	17602917	CHEMBL3705253	Biochemical Assay: The ingredients required for this purpose are mixed in a black 384-well microtiter plate with transparent base (from Greiner, catalog number 781092). The requirements in this connection for each well of the 384-well microtiter plate are 5 nM GSK3β (from Upstate, catalog number xy), 40 μM GSK3β substrate GSM (sequence H-RRRPASVPPSPSLSRHS-(pS)-HQRR, from Upstate, catalog number 2…	B	N#Cc1sc(NC2CCCN(c3nc(-c4ccc(Cl)cc4Cl)cn4nc(C(=O)O)cc34)C2)nc1N	CHEMBL3647955	=	nM	3	CHEMBL262	Homo sapiens	IC50	nM	3
[truncated: 975 more rows]
