# Supplementary material for: Beyond Amyloid: A Machine Learning-Driven Approach Reveals Properties of Potent GSK-3β Inhibitors Targeting Neurofibrillary Tangles
Source: Int J Mol Sci. 2024 Feb 24;25(5):2646. doi: 10.3390/ijms25052646 (PMC10931970; doi:10.3390/ijms25052646)
Supplement: Supplementary file 1 [file ijms-25-02646-s001.zip › Supplemental_data_3.csv]

PUBCHEM_SID	CID	SMILES	ACTIVITY
85201343	44202427	C[C@H]1CN(C(=O)CC2=C(C=CC(=C2)NC(=O)CCC(F)(F)F)O[C@H]1CN(C)S(=O)(=O)C3=CC=C(C=C3)C)[C@@H](C)CO	0
26665593	6859360	C1=CC=C(C=C1)/C=C(/C=N/N2C(=NNC2=S)C3=CC=CO3)\Cl	0
136927966	56970797	CCCCCCCCCCCCCCCCCCCCOC[C@@H]1CCC[C@H]1OP(=O)([O-])OCC[N+](C)(C)C	1
103607948	44570103	CN(C)C(CCOC(=O)N(C)C)C1=CC=CC=C1	1
850617	653149	COC1=C(C=C2C(N(CCC2=C1)C(=O)C3CC3)C4=CC5=CC(=C(C=C5NC4=O)OC)OC)OC	0
103457950	643668	C[C@H]1[C@@H](OC(=O)[C@@H]([C@H]1O)C)C[C@@H](/C=C\[C@H](C)[C@@H]([C@@H](C)/C=C(/C)\C[C@H](C)[C@H]([C@H](C)[C@H]([C@@H](C)/C=C\C=C)OC(=O)N)O)O)O	1
4248346	3242434	CN1CCN(CC1)CC2=CC(=C3C=CC=NC3=C2O)COCC4=CC=CC=C4	0
24413327	6411847	COC1=C(C=C(C=C1)C2=C(N=NC(=N2)SCC(=O)NCC3=CC=CC=C3)C4=CC(=C(C=C4)OC)OC)OC	0
14740622	2904655	CN(C)C1=CC=C(C=C1)NC(=O)C2=C(N=C(S2)SCC(=O)NC3=CC=C(C=C3)OC)N	0
49718681	16010671	COC1=C(C=C(C=C1)NC(=O)C2CCCN2S(=O)(=O)C3=CC=CC4=C3N=CC=C4)OC	0
136921900	25167053	C1=CC(=C(C=C1F)OCCCOC2=NC=C(S2)C3=NN(N=N3)CC(=O)O)Br	1
22411577	4014857	CC1=C(C=C(C=C1)NC(=O)CNC(=O)C2=CC(=CC=C2)OC)S(=O)(=O)NC3=CC=C(C=C3)OC	0
98626466	46742356	C1CN(CC2=CC=CC=C21)CC3=C4C=CC=NC4=C(C=C3)O.C(=O)(C(F)(F)F)O.C(=O)(C(F)(F)F)O	1
160705733	9871834	CC(C)[C@@H]1CC[C@]2([C@H]1[C@H]3CC[C@H]4[C@]([C@@]3(CC2)C)(CC[C@@H]5[C@@]4(CC(C(=O)C5(C)C)Br)C)C)C(=O)O	1
49723921	20917431	CC1=NOC(=C1)C2=CC=C(C=C2)S(=O)(=O)NCC3=CC=CC=C3OC	0
136921423	23585560	C1COCCN1C2=CC=C(C=C2)C3=CC4=C(S3)C(=CN=C4N)C(=O)N	1
855624	16490	C[C@@H]1C[C@H]2[C@@H]3C[C@@H](C4=CC(=O)C=C[C@@]4([C@]3([C@H](C[C@@]2([C@]1(C(=O)CO)O)C)O)F)C)F	0
98626476	46742372	C1CN(CCC1CC2=CC=CC=C2)CC3=C4C=CC=NC4=C(C=C3)O.C(=O)(C(F)(F)F)O.C(=O)(C(F)(F)F)O	1
91890044	45099948	C1CN(CCN1C2=CC=NC=C2)C3=C(N=NC(=N3)C4=CC=CC=N4)C5=CC=CC=C5.C(=O)(C(F)(F)F)O	1
103680317	42631047	COC1=CC=C(C=C1)C2=CC=C(C=C2)/C=C/C=C/C(=O)NO	1
87692445	44631786	C1CN(CCC1CO)C2=C(N=NC(=N2)C3=CC=CC=N3)C4=CC=CC=C4	1
87349850	44602350	CC1=CC=CC=C1CNC2=C(N=NC(=N2)C3=CC=CC=N3)C4=CC=CC=C4	1
17408986	2183846	CCN1C2=C(C=C(C=C2)NC(=O)C3=CC(=C(C(=C3)OC)OC)OC)C4=CC=CC=C41	0
103678584	45265378	C1CC2CC(CC1N2)OC(C3=CC=CC=C3)C4=CC(=CC=C4)Cl.Cl	1
87692444	44631785	C1=CC=C(C=C1)C2=C(N=C(N=N2)C3=CC=CC=N3)NCCCO	1
49735882	20936222	CCN(C1=CC=CC(=C1)C)S(=O)(=O)C2=CC=C(S2)C3=CC(=NO3)C	0
24831146	2413701	C1=CC=[N+](C(=C1)SCC(=O)C2=C(C=CC(=C2)Cl)Cl)[O-]	0
16952836	2303849	COC1=CC=CC=C1N2CCN(CC2)CC3=C4C=CC=NC4=C(C=C3)O	0
160668228	56928318	CC(=C)[C@@H]1CC[C@]2([C@H]1[C@H]3CC[C@H]4[C@]([C@@]3(CC2)C)(CC[C@@H]5[C@@]4(CC6=C(C5(C)C)NN=C6)C)C)C(=O)O	1
49680094	135736487	C1=CC(=C(C(=C1)O)O)/C=N/NC2=NN=C(C=C2)Cl	1
24836121	2319204	COC1=C(C=C(C=C1)C2=NN(C=C2/C=C/C(=O)O)C3=CC=CC=C3)[N+](=O)[O-]	0
26726373	9633540	C1COC2=C(C=C(C=C2)C3C/C(=N\NC(=S)N)/C4=C(O3)C=CC(=C4)F)OC1	0
17513186	135517113	CC1=C(C(=NN1C(C)C(=O)N/N=C(\C)/C2=CC=CC=C2O)C)[N+](=O)[O-]	0
136924726	56971257	CCCCCCCCCCCCCCCCCCO[C@H]1CCC[C@H]1COP(=O)([O-])OCC[N+](C)(C)C	1
87349815	44602315	C1=CC=C(C=C1)C2=CC(=NO2)C(=O)NCCCN3C=CN=C3.C(=O)(C(F)(F)F)O	1
26661070	1418564	C1=CC=C(C=C1)CCN2C3=CC=CC=C3C(=C2O)N=NC(=O)CNC(=O)C4=CC=CO4	0
87334089	6540231	COC1=CC2=C(C(=CC(=O)O2)C3=CC=CC(=C3)C4=CC=C(C=C4)O)C(=C1)OC	0
17432595	5719812	CC1=C(C2=CC=CC=C2N1C)/C=N\NC(=O)C3COC4=CC=CC=C4O3	0
91890040	45099943	C1=CC=C(C=C1)C2=CN=C(S2)NC3=C(N=NC(=N3)C4=CC=CC=N4)C5=CC=CC=C5	1
49729589	6501570	CN1C2=C(C=C(C=C2)NS(=O)(=O)C3=CC(=C(C=C3)OC)F)N(C1=O)C	0
49645857	2004899	CC1=CC=CC=C1NC2=NC(=O)N3CCC4=CC(=C(C=C4C3=C2)OC)OC	0
103166767	14985	CC1=C(C2=C(CC[C@@](O2)(C)CCC[C@H](C)CCC[C@H](C)CCCC(C)C)C(=C1O)C)C	1
91890038	45099940	C1=CC=C(C=C1)C2=C(N=C(N=N2)C3=CC=CC=N3)NC4=NC5=CC=CC=C5S4	1
7975488	1122589	CC1=C(C=C(C=C1)C(=O)OC)NS(=O)(=O)C2=CC=C(C=C2)OC	0
24831516	6904122	C1=CC(=CC=C1NC(=S)N/N=C/C2=CC(=C(C=C2)F)F)F	0
14744804	2558141	COC1=CC(=CC(=C1OC)OC)CC(=O)OCC(=O)C2=CC3=C(C=C2)OCCO3	0
17510686	12005312	CCCC(=O)OCCNC1=C(C2=NON=C2C(=C1)SC3=NC=CN3C)[N+](=O)[O-]	1
103333099	5753	C[C@]12CCC(=O)C=C1CC[C@@H]3[C@@H]2[C@H](C[C@]4([C@H]3CC[C@@H]4C(=O)CO)C)O	1
56315814	7606954	COC1=CC=CC=C1CNC(=O)CSC(=S)N2CCCC2	0
98626451	46742340	C1=CC=C(C=C1)C2=C(N=C(N=N2)C3=CC=CC=N3)NCC4=CC(=CC=C4)Cl	1
103762546	44582361	CC[C@H](C)[C@H](CC(=O)N[C@@H](CC1=CC=CC=C1)CC(=O)N[C@@H](CCC(=O)O)CC(=O)O)NC(=O)C[C@H](CCCN)NC(=O)C[C@H](CC2=CC(=CC=C2)C(F)(F)F)NC(=O)C[C@@H]([C@@H](C)CC)NC(=O)C[C@H](CCC(=O)O)NC(=O)C[C@H](CC(C)C)NC(=O)C[C@@H]([C@@H](C)CC)NC(=O)C[C@H](CCCN)NC(=O)CCSCC(=O)NC3=CC(=C(C=C3)C4=C5C=CC(=O)C=C5OC6=C4C=CC(=C6)O)C(=O)O	1
404698240	145980800	C1=CC=C(C(=C1)/C(=N/N)/C2=NC(=NC=C2)NC3=CC=C(C=C3)C#N)Br	1
87349822	44602324	C1C(CC2=CC=CC=C21)NC(=O)C3=NOC(=C3)C4=CC=CC=C4	0
91890042	45099945	C1=CC=C(C=C1)C2=CSC(=N2)NC3=C(N=NC(=N3)C4=CC=CC=N4)C5=CC=CC=C5	1
87334254	6540230	COC1=CC2=C(C(=CC(=O)O2)C3=CC=CC(=C3)C4=CC(=CC=C4)N)C(=C1)OC	0
103678656	45265427	C1CC2CC(CC1N2)OC(C3=CC=C(C=C3)Cl)C4=CC=C(C=C4)Cl.Cl	1
24780788	2877526	CC1=C(N2C=CC=NC2=N1)C3=CSC(=N3)NC4=CC=C(C=C4)N(C)C.Br	0
194172368	76327881	CCCC1=CC(=CC=C1)N2[C@@H]3CC[C@H]2CC(C3)OC(C4=CC=CC=C4)C5=CC(=CC=C5)Cl.Cl	1
91890043	45099946	CN1CCN(CC1)C2=C(N=NC(=N2)C3=CC=CC=N3)C4=CC=CC=C4.C(=O)(C(F)(F)F)O	1
17505175	791796	CC(=O)NC1=CC(=C(C=C1Cl)Cl)N=CC2=C(C=C(C=C2)O)O	1
103358883	10365181	C1CN2CCC1[C@H](C2)OC(=O)[C@@](C/C=C/I)(C3=CC=CC=C3)O	1
103260813	44307585	CN1C2CCC1C(C(C2)C3=CC=CC(=C3)C4=CC=CO4)C(=O)OC	1
24788372	1782242	C1COCCN1C2=CC=C(O2)/C=C/3\C(=O)N(C(=O)N3)C4=CC(=CC=C4)Cl	0
855653	23663967	CCCC(=O)NC1=C2C(=NC=N1)N(C=N2)[C@H]3[C@@H]([C@H]4[C@H](O3)COP(=O)(O4)[O-])OC(=O)CCC.[Na+]	0
87349818	44602318	C1=CC=C(C=C1)C2=CC(=NO2)C(=O)NCCCCO	1
85201138	44202223	COC1=C(C=C2C(=C1)C(=C(S2)C3=CC=C(C=C3)S(=O)(=O)C)C#CCO)OC	0
858683	659991	COC1=CC=CC=C1N2CCN(CC2)C(=O)C3C4=CC=CC=C4OC5=CC=CC=C35	0
3713133	2082094	C1=CC2=C(C=CC=N2)C(=C1)NS(=O)(=O)C3=CC=CS3	0
7973179	2868302	CS(=O)(=O)C1=C(C(=O)N(C1C2=CC=CC=C2)C3=CC=CC=C3)O	0
87349814	6413024	C=CCNC1=C(N=NC(=N1)C2=CC=CC=N2)C3=CC=CC=C3	1
85268712	2351493	C1=CC=C(C=C1)C(=NNC(=O)C2=CC=CC=C2)C3=CC=CC=N3	0
103607806	44570007	CC(CCOC(=O)N(C)C1=CC=C(C=C1)C#N)N(C)C	1
49674813	16298233	CC(C1=CC2=C(C=C1)C=C(C=C2)OC)C(=O)NC3=CC=CC(=C3)C(=O)NC	0
461515256	91801204	C1CC(CCC1O)OC2=CC=CC3=CN=C(N=C32)NC4=CC5=C(C=C4)N=CN5	1
4243060	3237836	C1CCC(CC1)C2=C(C(=NC(=C2C#N)SCC#N)N)C#N	0
103685497	42630932	C1=CSC(=C1)C2=CC=C(C=C2)/C=C/C(=O)NO	1
103269343	486363	C1=CC(=C(C(=C1)Cl)CC2=CC(=NC(=N2)NC3=CC=C(C=C3)C#N)N)Cl	1
87349840	17488911	C1=CC=C(C=C1)C2=CC(=NO2)C(=O)NC3=NC4=CC=CC=C4S3	1
49735921	3514052	COC1=CC=C(C=C1)NC(=O)C(=O)C2=CN(C3=CC=CC=C32)CC(=O)N4CCCC4	0
404706260	488801	CC1=CC(=C(C(=C1)C)NC2=NC(=NC=C2)NC3=CC=C(C=C3)Cl)C	1
136921901	56835181	C1=CC(=C(C=C1OC(F)(F)F)OCCCOC2=NC=C(S2)C3=NN(N=N3)CC(=O)O)Br	1
24414799	16034061	CCCC1=NC2=C(C=CC(=C2)C(=O)NC3CCCCC3)SC4=C1C=C(C=C4)C	0
103178666	104850	CC1=C(N(N=C1C(=O)NN2CCCCC2)C3=C(C=C(C=C3)Cl)Cl)C4=CC=C(C=C4)Cl	1
103692560	15986508	C1=CC(=CC=C1/C=C/C(=O)NO)C2=CC=C(C=C2)Cl	1
57269051	137226	CC1=CC(=C(C=C1)O)N=NC2=NC=CS2	1
57257008	4781285	CC(C)(C)C1=CC=C(C=C1)C(=O)CCC(=O)NCC2=CC=CC=C2	0
49645375	704553	C1=CC(=CN=C1)C2=CSC(=N2)NC3=CC=C(C=C3)O	0
24831735	2323145	COC1=CC=C(C=C1)C2=NN(C=C2C(=O)NC(=S)NNC(=O)C3=CC=NC=C3)C4=CC=CC=C4	0
98626469	46742361	C1CN(CCC1(C#N)C2=CC=CC=C2)CC3=C4C=CC=NC4=C(C=C3)O.C(=O)(C(F)(F)F)O.C(=O)(C(F)(F)F)O	1
103268452	193962	CC1=CC(=CC(=C1OC2=NC(=NC(=C2Br)N)NC3=CC=C(C=C3)C#N)C)C#N	1
103620614	24857903	CC(C)C(=O)NC1CCN(CC1)C2=CN=C(C(=N2)C3=C(C=NC=C3)Cl)C4=CC=C(C=C4)C(F)(F)F	1
103176926	5141361	COC(=O)C1C2CCC(N2)CC1C3=CC=C(C=C3)I	1
98626471	46742365	COC1=CC=CC=C1N2CCN(CC2)CC3=C4C=CC=NC4=C(C=C3)O.C(=O)(C(F)(F)F)O.C(=O)(C(F)(F)F)O	1
103512506	145726	C1=CC=C2C(=C1)C(=O)C=C(O2)C3=CC(=C(C=C3)O)O	1
24814460	1507407	CC1=C(C2=NC3=CC(=C(C=C3N2C(=C1)Cl)F)F)C#N	0
103762544	44582351	CC(C)C[C@@H](CC(=O)N[C@@H](CCC(=O)O)CC(=O)N[C@@H](CC(=O)N[C@@H](CC1=CNC2=CC=CC=C21)CC(=O)N[C@@H](CCCN)CC(=O)N[C@@H](CC(=O)N[C@@H](CC3=CC=CC=C3)CC(=O)N[C@@H](CCC(=O)O)CC(=O)O)C(C)C)C(C)C)NC(=O)C[C@@H](C(C)C)NC(=O)C[C@H](CCCN)NC(=O)CCSCC(=O)NC4=CC(=C(C=C4)C5=C6C=CC(=O)C=C6OC7=C5C=CC(=C7)O)C(=O)O	1
98626464	46742354	C1=CC=C(C=C1)C2=CC=CC(=C2)CNC3=C(N=NC(=N3)C4=CC=CC=N4)C5=CC=CC=C5	1
24824001	2692	C1CCC(CC1)NC2=C3C(=NC=N2)N(C=N3)C4C(C(C(O4)CO)O)O	0
85273754	44246716	CC1=C(SC=C1)/C=C/C2=NCCCN2C.C(CC(=O)O)C(=O)O	0
14735750	694035	CC1=CC(=C2C=C(C=CC2=N1)Br)C(=O)NN	0
49725514	2201316	CN1C(=O)C2=CC=CC=C2C(=N1)C3=CC=C(C=C3)OCC(=O)NC4=CC=CC=C4OC	0
87349823	44602325	C1COCCN1CCNC(=O)C2=NOC(=C2)C3=CC=CC=C3.C(=O)(C(F)(F)F)O	1
14740036	9637260	CN1C(=C(C(=N1)C(F)(F)F)/C=N/OC(=O)C2=CC=CC=C2)SC3=CC=C(C=C3)Cl	0
17416327	11958912	CC1=CC=C(C=C1)NC2=NC(=CS2)C3=C(N=C4N3C=CC=C4)C.Br	0
103269453	486389	CC1=CC(=CC(=C1NC2=NC(=NC=C2Cl)NC3=CC=C(C=C3)C#N)C)C#N	1
14730494	1086109	C1C=C2[C@H](CN1C(=O)OCC3=CC=CC=C3)[C@H](C(C(=C2C#N)N)(C#N)C#N)C4=CN=CC=C4	0
381863720	86305870	C1=CC=C(C=C1)C2=CC=CC=C2OCCCCCCN3C=C(N=N3)C4=CN=CC=C4	1
98626462	46742352	C[C@H](C1=CC=CC=C1)NC2=C(N=NC(=N2)C3=CC=CC=N3)C4=CC=CC=C4	1
17386193	1227256	CCC(=O)NC1=C(C=C(C=C1)SC#N)C	0
103674302	45262625	CCCCC1=CC(=CC=C1)N2C3CCC2CC(C3)OC(C4=CC=CC=C4)C5=CC(=CC=C5)Cl.Cl	1
103690788	22915475	C1=CC=C(C=C1)C2=CC=C(C=C2)CCCCC(=O)NO	1
11533007	253793	CN1CCC2=CC(=C3C=C2[C@H]1CC4=CC=C(C=C4)OC5=C6[C@@H](CC7=CC(=C(C=C7)O)O3)N(CCC6=CC(=C5O)OC)C)OC	0
14735286	2901168	C1CN(CCN1C(=O)COC2=CC=C(C=C2)C3=CC=CC=C3)S(=O)(=O)CC4=CC=CC=C4	0
89854527	44825461	C1C=C[C@@H]2[C@H]1NC(=O)C3=CC=CC=C3N2	0
49674690	398148	C1CCC(CC1)COC2=NC(=NC(=C2N=O)N)N	0
194186051	76335146	CCCCC1=CC(=CC=C1)N2[C@@H]3CC[C@H]2CC(C3)OC(C4=CC=CC=C4)C5=CC=C(C=C5)Cl.Cl	1
24793531	135433282	C/C(=N\N1C(NC2=CC=CC=C2C1=O)C3=CC=CO3)/C4=CC=CC=C4O	0
136937749	53497572	CC(C)(C)NS(=O)(=O)C1=CC=C(C=C1)C2=CC3=C(S2)C(=CN=C3N)C(=O)NC	1
87345805	44601966	CC[C@@]12[C@H](C[C@@H](C(=O)N1CCC3=C2NC4=C3C=CC(=C4)CCC(=O)N(C)C)CC(=O)NC/C=C(\C)/CCC=C(C)C)C(=O)N5CCN(CC5)C(=O)C6=CC=CO6	0
103674286	45262613	C=CCN1C2CCC1CC(C2)OC(C3=CC=CC=C3)C4=CC=C(C=C4)Cl.Cl	1
103260392	44307440	COC(=O)C1C2CCC(N2)CC1C3=CC(=CC=C3)I	1
103269118	486384	CC1=CC(=C(C(=C1)C)NC2=NC(=NC=C2C#C)NC3=CC=C(C=C3)C#N)C	1
87349813	6404645	CN(C)C1=C(N=NC(=N1)C2=CC=CC=N2)C3=CC=CC=C3	1
26665014	360474	CN(C)C1=NC(=NCC2=CC=CO2)SS1.Br	1
17406965	8178372	C1=CC=C2C(=C1)NC(=N2)C(=O)/C=C/C3=CC(=CC=C3)Cl	0
24786485	1249231	CN1C2=C(C=C(C=C2)NS(=O)(=O)C3=CC=C(S3)Br)N(C1=O)C	0
87349817	43417670	C1=CC=C(C=C1)C2=CC(=NO2)C(=O)NCCCO	1
87692448	44631791	C1COCCN1CCCNC2=C(N=NC(=N2)C3=CC=CC=N3)C4=CC=CC=C4.C(=O)(C(F)(F)F)O	1
57265716	6219608	COC1=C(C=C(C=C1)S(=O)(=O)N2CCOCC2)NC(=O)/C=C/C3=CC(=CC=C3)OC	0
14724991	686057	C1=CC2=C(C(=C(C=C2Cl)Cl)OC(=O)C3=CC=CO3)N=C1	1
103607947	44570102	CN(C)C(CCOC(=O)N(C)C)C1=CSC=C1	1
24832144	2444453	CC1=CC2=C(C=C1)N=C(S2)NC(=O)C3=CC=CC=N3	0
49648575	6353538	CN[C@H]1CCC2=CC(=C(C(=C2C3=CC=C(C(=O)C=C13)N(C)CC(OC)OC)OC)OC)OC	0
103607877	44570053	CC(CCCC(=O)N(C)C)N(C)C	1
103674319	45262635	C=CCN1C2CCC1CC(C2)OC(C3=CC=CC=C3)C4=CC(=CC=C4)Cl.Cl	1
14733691	5734908	C1=CC(=CC(=C1)[N+](=O)[O-])C(=O)OC2=C(C=C(C=C2)F)C(=O)/C=C/C3=CC=CS3	0
98626454	46742343	C[C@@H](C1CCCCC1)NC2=C(N=NC(=N2)C3=CC=CC=N3)C4=CC=CC=C4	1
17505764	1625073	CCCC1=NN=C(S1)NC(=O)CCC(=O)NCCC2=CC(=C(C=C2)OC)OC	0
17509920	3600711	COC1=C(C=C(C=C1)CCNC2=C(N=C(O2)C3=CC(=C(C=C3)OC)OC)P(=O)(OC)OC)OC	0
136934664	56971259	CCCCCCCCCCCCCCCCCCCCO[C@H]1CCC[C@H]1COP(=O)([O-])OCC[N+](C)(C)C	1
98626472	46742366	C1CN(CCC1CO)CC2=C3C=CC=NC3=C(C=C2)O.C(=O)(C(F)(F)F)O.C(=O)(C(F)(F)F)O	1
87349849	44602349	C1CC2=CC=CC=C2CC1NC(=O)C3=NOC(=C3)C4=CC=CC=C4	0
174486333	72189390	COC1=C(C=CC(=C1)C[C@H](CO[C@H]2[C@@H]([C@H]([C@@H]([C@H](O2)CO)O)O)O)[C@H](CC3=CC(=C(C=C3)O)OC)CO[C@H]4[C@@H]([C@H]([C@@H]([C@H](O4)CO)O)O)O)O	1
855652	23680518	C[C@]12C[C@@H]([C@H]3[C@H]([C@@H]1CC[C@@]2(C(=O)COC(=O)CCC(=O)[O-])O)CCC4=CC(=O)C=C[C@]34C)O.[Na+]	0
17506682	2943134	CCOC1=CC=C(C=C1)NCC2=CC=CC=C2OCC3=CC(=CC=C3)F.Cl	0
103579966	54670067	C([C@@H]([C@@H]1C(=C(C(=O)O1)O)O)O)O	1
103269117	486385	CC1=CC(=C(C(=C1)C)NC2=NC(=NC=C2C=C)NC3=CC=C(C=C3)C#N)C	1
49679485	120879	CC1C23CC(C14C5(C2N(CC5)CC=C3)C6=CC=CC=C6N4)C(=O)OC	0
160705734	70696445	CC(C)[C@@H]1CC[C@]2([C@H]1[C@H]3CC[C@H]4[C@]([C@@]3(CC2)C)(CC[C@@H]5[C@@]4(CC6=C(C5(C)C)N=C(S6)N)C)C)C(=O)O	1
17507912	781660	CCSC1=NC(=NC(=N1)C(Cl)Cl)C2=CC=CC=C2	0
85198358	3598233	C1CCC(=NCC1)NS(=O)(=O)C2=CC=CC(=C2)NC(=O)CCl	0
103268958	486394	CC1=CC(=CC(=C1OC2=NC(=NC=C2[N+](=O)[O-])NC3=CC=C(C=C3)C#N)C)C#N	1
49823761	2957326	C1=CC(=CC=C1NC(=O)NC2=NOC=C2)[N+](=O)[O-]	0
98626457	46742346	C1=CC=C(C=C1)C2=C(N=C(N=N2)C3=CC=CC=N3)NCC4=CN=CC=C4.C(=O)(C(F)(F)F)O	1
134441153	53387509	CC[C@H](C)[C@@H](C(=O)N1CC2=C(C[C@H]1C(=O)NC3=CC=C(C=C3)OC)C=CC(=C2)OCC(=O)NO)NC(=O)CC(C)(C)C	1
103276398	5351234	COC1=C(C=C(C=C1)C2=CC(=O)C3=C(C=C(C=C3O2)O)O)OC	1
24832229	9687074	COC1=CC(=CC(=C1OC)OC)C(=O)N/N=C(\CC2=NC=CN2)/C3=CC=CC=C3	0
174503662	73350822	C1CNCCC1OC2=CC(=C(C=C2)CC(=O)N3CCC(CC3)N4C(=O)CCC5=CC=CC=C54)OCCF.Cl	1
22415017	833990	C1=CC=C(C=C1)COC2=CC=CC=C2CNC3=CC=C(C=C3)O	0
381863950	137649821	CC(=O)NC1=CC=C(C=C1)C2=CC3=C(NC=C3C4=CC=C(C=C4)O)N=C2	1
98626475	46742371	CC(C)(C)OC(=O)N1CCN(CC1)CC2=C3C=CC=NC3=C(C=C2)O.C(=O)(C(F)(F)F)O.C(=O)(C(F)(F)F)O	1
381860913	137647787	CC(C)C1=CC=C(C=C1)S(=O)(=O)N2C=C(C3=C2C=CC=C3OC)CN4CCN(CC4)C.Cl.Cl	1
24823159	1511784	C1=CC2=C(C(=C(C=C2[N+](=O)[O-])Cl)O)N=C1	0
98626456	46742345	CC(C)(C)C1=CC=C(C=C1)CNC2=C(N=NC(=N2)C3=CC=CC=N3)C4=CC=CC=C4	1
17510359	9670744	C1=CN=CC=C1/C=N/NC2=C(C=NC=C2Cl)Cl	0
24818530	3778038	C1=CC=[N+](C(=C1)SCC(=O)CSC2=CC=CC=[N+]2[O-])[O-]	0
26660891	135423479	CC1(CC(=O)C(=C(C1C(=O)OC)O)C=NC2=CC=CC3=CC=CC=C32)C	0
136934665	56971482	CCCCCCCCCCCCCCCCCCCCCCO[C@H]1CCC[C@H]1COP(=O)([O-])OCC[N+](C)(C)C	1
861400	662647	COC1=CC=CC=C1C2=NN=C3N2N=C(CS3)C4=CC(=C(C=C4)O)O	0
4250468	3244273	CCN(CC)C1=CC=C(C=C1)NC(=O)CN2CCN(CC2)CC(=O)NC3=CC=CC=C3F	0
17513033	631721	CC1=CC=CC=C1C2=NC(C3=C(N2)N(C(=O)N(C3=O)C)C)(C(F)(F)F)C(F)(F)F	0
17432774	2899074	CC1=CC(=C(C=C1)C(=O)C2=C(C=CC(=C2)[N+](=O)[O-])N3CCCCC3)C	0
49734916	22554524	CC1=CC=CC=C1S(=O)CC2=CC=C(O2)C(=O)N3CCN(CC3)C4=CC(=CC=C4)OC	0
24413703	5012680	CC1=CC=C(C=C1)CNC(=O)C2=C(SC(=C2N)C(=O)C3=CC=C(C=C3)Cl)NC4=CC(=CC=C4)OC	0
22415356	2176608	C1COCCN1C2=CC=C(O2)/C=C/3\C(=O)N(C(=O)N3)C4=CC=CC=C4	0
49680173	3820678	C1=CC=C(C=C1)C2=C(NC3=C2C=C(C=C3)[N+](=O)[O-])C(=O)NN	0
57263860	2704518	CC1=C(NC(=C1C(=O)C)C)C(=O)OCC(=O)C2=CNC3=CC=CC=C32	0
103680307	15986510	C1=CC(=CC=C1/C=C/C(=O)NO)C2=CC=C(C=C2)C#N	1
160689603	70690142	CC(C)[C@@H]1CC[C@]2([C@H]1[C@H]3CC[C@H]4[C@]([C@@]3(CC2)C)(CC[C@@H]5[C@@]4(CC(C(=O)C5(C)C)(Br)Br)C)C)C(=O)O	1
11532973	5282415	CCCCC[C@@H](/C=C/[C@H]1[C@@H](C[C@@H]([C@@H]1C/C=C\CCCC(=O)O)O)O)O.C(C(CO)(CO)N)O	0
381847382	10091613	CN1CCN(CC1)CC2=CN(C3=CC=CC=C32)S(=O)(=O)C4=CC=C(C=C4)F	1
24823458	3768005	CC1=C(C(=O)N(N1)C(=S)N)N=NC2=CC3=CC=CC=C3C=C2	0
87336297	44601576	C1=CC(=C(C=C1C(F)(F)F)C2=CC=C(O2)CNC[C@@H]3[C@H]([C@H]([C@@H](O3)N4C=NC5=C(N=CN=C54)N)O)O)Cl	0
98626460	46742350	C1=CC=C(C=C1)C2=C(N=C(N=N2)C3=CC=CC=N3)NCC4=CC=CC=N4	1
87349851	44602351	CC1=CC(=CC=C1)CNC2=C(N=NC(=N2)C3=CC=CC=N3)C4=CC=CC=C4	1
49732327	222275	C1=CC=C2C(=C1)C3=CC=CC=C3N=C2CCl	1
17412354	1271399	CCOC1=C(C(=CC(=C1)/C=C(/C#N)\C(=O)NC2=CC=C(C=C2)O)Br)O	0
103674305	45262628	C1CC2CC(CC1N2CC3=CC=CC=C3)OC(C4=CC=CC=C4)C5=CC(=CC=C5)Cl.Cl	1
26728882	9566105	CC(C)(C)NC(=S)N/N=C/C1=CN=CC=C1	0
14739299	2871923	COC1=CC=C(C=C1)C2=NC3=CC(=NN3C(=C2)C(F)(F)F)C(=O)NCCCN4C=CN=C4	0
124974065	36314	CC1=C2[C@H](C(=O)[C@@]3([C@H](C[C@@H]4[C@]([C@H]3[C@@H]([C@@](C2(C)C)(C[C@@H]1OC(=O)[C@@H]([C@H](C5=CC=CC=C5)NC(=O)C6=CC=CC=C6)O)O)OC(=O)C7=CC=CC=C7)(CO4)OC(=O)C)O)C)OC(=O)C	1
134437902	11095	C1C(OC2=CC(=CC(=C2C1=O)O)O)C3=CC(=C(C=C3)O)O	1
103269474	486392	CC1=CC(=CC(=C1NC2=NC(=NC=C2C)NC3=CC=C(C=C3)C#N)C)C#N	1
103174056	5839	C[C@]12CCC(=O)C=C1CC[C@@H]3[C@@H]2[C@H](C[C@]4([C@H]3CC[C@@H]4C(=O)CO)C=O)O	1
103678614	45265393	C1CC2CC(CC1N2CC3=CC=CC=C3)OC(C4=CC=C(C=C4)Cl)C5=CC=C(C=C5)Cl.Cl	1
24828936	2910188	CCC1CCCCN1C(=S)NC(=O)C2=CC=CS2	0
98626470	46742363	C1CC2=CC=CC=C2C1NCC3=C4C=CC=NC4=C(C=C3)O.C(=O)(C(F)(F)F)O.C(=O)(C(F)(F)F)O	1
91890041	45099944	C1=CC=C(C=C1)C2=C(N=C(N=N2)C3=CC=CC=N3)NC4=NN=C(S4)C5=CC=CC=C5	1
103680312	42632614	C1=CC=C(C=C1)C2=CC=C(C=C2)/C=C/C=C/C(=O)NO	1
24787293	16189275	CCCNC1=C(C=C(C=C1)C(=O)OCC)[N+](=O)[O-]	0
103268936	488777	CC1=CC(=CC(=C1NC2=NC(=NC=C2)NC3=CC=C(C=C3)C#N)C)C#N	1
17386581	979677	CCOC1=C(C=C(C=C1Br)CNC2=CC3=C(C=C2)OCCO3)OC	0
26665526	949905	C1=CC=C(C=C1)C2=C(NC3=C2C=C(C=C3)Cl)C(=O)NN	0
381882870	137658916	CC(C)C1=CC=C(C=C1)S(=O)(=O)N2C=C(C3=C2C=CC(=C3)OC)CN4CCCN(CC4)C.Cl.Cl	1
49719964	16025017	CC1=CC(=CC=C1)N(C)S(=O)(=O)C2=CC=C(S2)C3=CC(=NO3)C	0
861415	662661	CN(C)C1=CC=C(C=C1)C2=NN3C(=NN=C3S2)C4=CC=CC=C4Cl	0
49679763	4683230	CC1=C(C(=O)N(N1)C(=S)N)N=NC2=CC(=CC=C2)Cl	1
381870307	137654129	C1=CC(=CC=C1C2=CC3=C(NC=C3C4=CC=C(C=C4)O)N=C2)N	1
98626449	46742338	CC1=C(C=C(C=C1)CNC2=C(N=NC(=N2)C3=CC=CC=N3)C4=CC=CC=C4)C	1
17410698	1479815	CC1=CC(=CC=C1)C(=O)NN(C)C2=NC(=NC3=CC=CC=C32)SC	0
404716076	145992618	CCCCCCCCCCCC[N+]1(CCN(CC1)CC(=O)O[C@H]2CCC[C@@H](OC(=O)C[C@H]3[C@@H]4C=C[C@@H]5C[C@H](C[C@H]5[C@@H]4C=C3C(=O)[C@@H]2C)O[C@H]6[C@@H]([C@@H]([C@H]([C@@H](O6)C)OC)OC)OC)CC)C.[I-]	1
49717032	16034298	CC1=CC=C(C=C1)S(=O)(=O)CC2=CC=C(O2)C(=O)N3CCN(CC3)C4=CC=CC(=C4C)C	0
103499939	5280666	COC1=C(C=CC(=C1)C2=CC(=O)C3=C(C=C(C=C3O2)O)O)O	1
103270704	1687	CN1C2CCC1CC(C2)OC(C3=CC=CC=C3)C4=CC=C(C=C4)Cl	1
98626448	46742337	C1CN(CC1C2=CC=CC=C2)C3=C(N=NC(=N3)C4=CC=CC=N4)C5=CC=CC=C5	1
51087213	7524108	CC1=CC=C(C=C1)S(=O)(=O)NC2=CC=CC(=C2)C3=NN4C=NN=C4C=C3	0
98626463	46742353	C1=CC=C(C=C1)C2=CC=C(C=C2)CNC3=C(N=NC(=N3)C4=CC=CC=N4)C5=CC=CC=C5	1
49676124	2440506	COC1=CC=C(C=C1)/C=C(\C#N)/C2=CNC3=CC=CC=C32	0
103506979	9926791	C[C@@H]1CCN(C[C@@H]1N(C)C2=NC=NC3=C2C=CN3)C(=O)CC#N	1
17510030	6164859	C1CC(CC=C1)/C=C\2/C3=C(C=CC(=C3)Cl)NC2=O	0
87349824	44602326	C1COCCN1CCCNC(=O)C2=NOC(=C2)C3=CC=CC=C3.C(=O)(C(F)(F)F)O	1
103207220	5280445	C1=CC(=C(C=C1C2=CC(=O)C3=C(C=C(C=C3O2)O)O)O)O	1
4247010	3241275	CCN1C(=C(C=N1)C2=NOC(C2)C(=O)NCC3=CC=CC=C3)C	0
17511678	1719534	CCN1C2=C(C=C(C=C2)NC(=O)C3=CC(=CC(=C3)OC)OC)C4=CC=CC=C41	0
14744044	2376084	CC1=C(C(=NO1)C)CSC2=NC3=CC=CC=C3C(=O)N2CC=C	0
98626468	46742359	C1C(CC2=CC=CC=C21)NCC3=C4C=CC=NC4=C(C=C3)O.C(=O)(C(F)(F)F)O.C(=O)(C(F)(F)F)O	1
24808085	1636748	CC1=CC(N2C3=C1C=C(C=C3C(=O)C2=O)OC(=O)C4=CC=CO4)(C)C	0
87349831	36711028	CCCCNC(=O)C1=NOC(=C1)C2=CC=CC=C2	1
103620433	24857902	C1CS(=O)(=O)CCN1C2=CN=C(C(=N2)C3=C(C=NC=C3)Cl)C4=CC=C(C=C4)C(F)(F)F	1
103680310	42630933	CN(C)C1=CC=C(C=C1)C2=CC=C(C=C2)/C=C/C(=O)NO	1
103243172	5322065	C1=CC(=C(C=C1C2=CC(=O)C3=C(O2)C=C(C=C3)O)O)O	1
136944226	56971253	CCCCCCCCCCCCO[C@H]1CCC[C@H]1COP(=O)([O-])OCC[N+](C)(C)C	1
404708594	145987840	C1=CC=C2C=C(C=CC2=C1)/C(=N/N)/C3=NC(=NC=C3)NC4=CC=C(C=C4)C#N	1
381854931	132609333	CC[C@H](C)[C@@H](C(=O)N1CC2=C(C[C@H]1C(=O)NC3=CC=C(C=C3)N(C)C)C=CC(=C2)OCC(=O)NO)NC(=O)CC(C)(C)C	1
404707154	22398430	CC1=CC(=C(C(=C1)C)NC2=NC(=NC=C2)NC3=CC=C(C=C3)C(=O)N)C	1
91890035	45099935	CC1=NC=C(C=C1)NC2=C(N=NC(=N2)C3=CC=CC=N3)C4=CC=CC=C4.C(=O)(C(F)(F)F)O	1
14740261	4376839	CCN1C2=C3C(=C(C=C2)NC(=O)C4=CC(=C(C=C4)OC)OC)C=CC=C3C1=O	0
24811304	5711093	CC1=CSC(=N1)N/N=C/C2=CC=CC=N2	0
4241774	3236706	C1=CC=NC(=C1)C#CC(C2=CC=CS2)O	0
855973	657378	C1CCC(C1)NC2=C3C(=NC=N2)N(C=N3)[C@H]4[C@@H]([C@@H]([C@H](O4)CO)O)O	0
49678861	4304882	CC1=C(C(=O)N(N1)C(=S)N)N=NC2=C(C=C(C=C2)[N+](=O)[O-])Cl	0
24795321	2223235	CC1=C(OC2=CC=CC=C12)C(=O)OC3=CC=CC4=C3N=CC=C4	0
4248030	1589755	C1=CC=C(C=C1)N2C(=NN=N2)SCC(=O)NC3=NSC(=N3)C4=CC=C(C=C4)Cl	0
136931221	56834889	CC(C)(C)NS(=O)(=O)C1=CC=C(C=C1)C2=CC3=C(S2)C(=CN=C3N)C(=O)NCCN4CCOCC4	1
103299005	5281612	COC1=C(C=C(C=C1)C2=CC(=O)C3=C(C=C(C=C3O2)O)O)O	1
17510364	12005190	C1CC(OC1)CNC(=O)CC2=CC=C(C=C2)N3C(=O)C4=CC=CC=C4N(C3=O)CC5=CC=CC=C5F	0
14746255	135401621	C1=C(C=C(C=C1Cl)Cl)NC(=O)CSC2=NC(=CC(=O)N2)N	0
26665040	360560	CN(C)C1=NC(=NC2=CC(=CC=C2)Cl)SS1.Br	1
24818981	3744897	CCOC1=CC=CC=C1C2C3=CC4=C(C=C3NC5=C2C(=O)OC5)OCO4	0
87692443	44631784	CC(C)(C)CCNC1=C(N=NC(=N1)C2=CC=CC=N2)C3=CC=CC=C3	1
24829691	2341267	C1=CC=[N+](C(=C1)SCC(=O)C2=CC=C(C=C2)Cl)[O-]	0
14742003	3757655	CCOP(=O)(C1(C=C(C(=O)C2=CC=CC=C21)Br)NS(=O)(=O)C3=CC=CC=C3)OCC	1
136936627	57398741	COC1=CC(=O)OC(=C1)C2C(C(C2C3=CC4=CC=CC=C4C=C3)C5=CC(=CC(=O)O5)OC)C6=CC7=CC=CC=C7C=C6	1
14745172	4262514	C1=CC=C2C=C(C=CC2=C1)C(=O)CSC3=C(C=CC=N3)C(=O)O	0
24830775	6179676	CC1=CC=C(S1)/C=N/NC(=S)NCC=C	0
47204908	2957657	CC1=CC(=C(C=C1)C)C2CC(=O)NC3=CC(=C(C=C23)OC)OC	0
85268136	6144705	CCC1=CC=C(C=C1)NC(=O)C(C)OC(=O)/C=C/C2=CC(=C(C=C2)O)OC	0
17513658	1985792	CC1=CC=CC=C1N2CCN(CC2)C3=NC(=O)/C(=C\C4=CC=CS4)/S3	0
49645813	2024661	CC1=CC=C(C=C1)NC2=NC(=O)N3CCC4=CC(=C(C=C4C3=C2)OC)OC	0
24802174	1069778	CCOC1=CC2=C(C=C1)N(C(C=C2C)(C)C)S(=O)(=O)C3=CC=C(C=C3)C	0
57256277	7676839	CC1=C(C(=CC=C1)C)NC(=O)CNC(=O)CNC(=O)CC2=CC=CC3=CC=CC=C32	0
87692441	44631782	C1CC1CNC2=C(N=NC(=N2)C3=CC=CC=N3)C4=CC=CC=C4	1
103269662	214347	CC1=CC(=C(C(=C1)C)NC2=NC(=NC=C2)NC3=CC=C(C=C3)C#N)C	1
4249439	135544653	CC1(CC2=CC(=C(C=C2C(=N1)/C(=N\O)/C#N)OC)OC)C	0
49680195	5357627	CC1=C(C(=O)OC2=C1C=CC(=C2)O)C3=CC=C(C=C3)OC	0
17514789	5048787	C1CCC2=C(C1)C3=C(N2)C=CC(=C3)CNC(=S)NC4=CC=CC=C4	0
24825834	2543535	CC1=C(NC(=C1C(=O)C)C)C(=O)OCCOC2=CC=C(C=C2)OC	0
57262127	2080508	CCC1=CC2=C(S1)N=CN=C2SCC(=O)NC3=CC=C(C=C3)NC(=O)C	0
26660171	5711013	CNC(=S)N/N=C/C1=CC=CO1	0
855688	5994	CC(=O)[C@H]1CC[C@@H]2[C@@]1(CC[C@H]3[C@H]2CCC4=CC(=O)CC[C@]34C)C	0
103268310	486387	CC1=CC(=CC(=C1NC2=NC(=NC=C2C#N)NC3=CC=C(C=C3)C#N)C)C#N	1
103229114	467411	CC(C)[C@@H]1CC[C@]2([C@H]1[C@H]3CC[C@@H]4[C@]5(CCC(=O)C([C@@H]5CC[C@]4([C@@]3(CC2)C)C)(C)C)C)C(=O)O	1
381872233	137655402	CC(C)C1=CC=C(C=C1)S(=O)(=O)N2C=C(C3=C2C=CC(=C3)F)CN4CCN(CC4)C.Cl.Cl	1
49665682	3106490	CC1=NN(C(=O)C1N=NC2=CC(=CC=C2)[N+](=O)[O-])C(=S)N	0
49647739	3830118	CCC(C(=O)O)NC(=O)CCC1=C(C2=CC3=C(C=C2OC1=O)OC4=C3CCCC4)C	0
103519080	6439461	CCCCCCCC/C=C\CCCCCCCCCCCCOP(=O)([O-])OCC[N+](C)(C)C	1
136940994	56971022	CCCCCCCCCCCCCCCCCCO[C@@H]1CCC[C@H]1COP(=O)([O-])OCC[N+](C)(C)C	1
22414129	15945766	CNCC1=CC=CC=C1SC2=CC(=C(C=C2)O)O.C(=C\C(=O)[O-])\C(=O)[O-]	1
14725049	815398	CN(C)C1=CC=C(C=C1)C(=O)C2=CC=C(C3=CC=CC=C32)N(C)C	0
24784817	1788624	CC1=C(C=C(C=C1)[N+](=O)[O-])N=NC2=C(NN(C2=O)C(=S)N)C3=CC=C(C=C3)[N+](=O)[O-]	0
136940978	56925550	CC(C)(C)NS(=O)(=O)C1=CC=C(C=C1)C2=CC3=C(S2)C(=CN=C3N)C(=O)NCCOC	1
855658	10607	COC1=CC(=CC(=C1OC)OC)[C@H]2[C@@H]3[C@H](COC3=O)[C@H](C4=CC5=C(C=C24)OCO5)O	0
87692447	44631789	C1COCCN1CCNC2=C(N=NC(=N2)C3=CC=CC=N3)C4=CC=CC=C4.C(=O)(C(F)(F)F)O	1
24827400	9663636	CC1=C(C(=CC=C1)NC(=S)N/N=C/C(C)C2=CC=CC=C2)C	0
24782753	9599053	CC1=C(C(=CC=C1)C)OCC(=O)N/N=C/C=C/C2=CC=CO2	0
136924927	24988881	C1CN(CCC1OC2=C(C=CC(=C2)F)Br)C3=NOC(=C3)C4=NN(N=N4)CC(=O)O	1
49669494	6351925	CCN(CC)C1=CC=C2C(=CC1=O)[C@H](CCC3=CC(=C(C(=C32)OC)OC)OC)NC	0
103689035	15986506	C1=CC(=CC=C1CO)C2=CC=C(C=C2)/C=C/C(=O)NO	1
17386904	6875012	CCC1=CC=C(S1)/C=N/NC(=O)C2=CC(=NC3=CC=CC=C32)C4CC4	0
91890037	45099939	C1=CC=C(C=C1)C2=C(N=C(N=N2)C3=CC=CC=N3)NC4=NC5=CC=CC=C5N=C4	1
57259451	2615235	C1CN(CC2=CC=CC=C21)C(=O)COC(=O)C3=CC(=C(C=C3)Cl)S(=O)(=O)N	0
98626453	46742342	COC1=CC=CC(=C1)CNC2=C(N=NC(=N2)C3=CC=CC=N3)C4=CC=CC=C4	1
14746395	2047338	CC1=C(C=C(C=C1)OC2=CC=C(C=C2)C3=NC(=NC(=N3)N)N)C	0
104234238	5754	C[C@]12CCC(=O)C=C1CC[C@@H]3[C@@H]2[C@H](C[C@]4([C@H]3CC[C@@]4(C(=O)CO)O)C)O	1
134440013	54577246	C[C@H]1[C@@H](OC(=O)[C@@H]([C@H]1O)C)C[C@@H](/C=C\[C@H](C)[C@@H]([C@@H](C)/C=C(/C)\C[C@H](C)[C@H]([C@H](C)[C@H]([C@@H](C)/C=C\C=C)OC(=O)NCCCNC(=O)C2=CC=C(C=C2)N=[N+]=[N-])O)O)O	1
194144760	9976807	CN1[C@@H]2CC[C@H]1CC(C2)OC(C3=CC=C(C=C3)Cl)C4=CC=C(C=C4)Cl	1
103174146	5311	C1=CC=C(C=C1)NC(=O)CCCCCCC(=O)NO	1
103607945	44570100	CN(C)C(CCOC(=O)N(C)C)CO	1
103269038	486362	C1=CC(=C(C(=C1)Cl)CC2=NC(=NC(=N2)NC3=CC=C(C=C3)C#N)N)Cl	1
103167027	5280343	C1=CC(=C(C=C1C2=C(C(=O)C3=C(C=C(C=C3O2)O)O)O)O)O	1
4261125	871395	CCOC1=CC=CC=C1C(=O)N2CCN(CC2)C3=CC(=CC=C3)Cl	0
81066865	42628598	CC1CCC2(CCCCO2)O[C@@H]1C(C)CC([C@@H]3C(=C)C([C@H]4[C@H](O3)CC[C@]5(O4)CC[C@@H](O5)/C=C/C(C)[C@@H]6CC(=CC7(O6)C(CC[C@H](O7)C[C@](C)(CO)O)O)C)O)O	0
14736780	2129554	C1=CC=C2C(=C1)N=C(O2)SC3=C(C=C(C=C3)[N+](=O)[O-])[N+](=O)[O-]	1
91890039	45099941	CC1=NC(=CC=C1)NC2=C(N=NC(=N2)C3=CC=CC=N3)C4=CC=CC=C4.C(=O)(C(F)(F)F)O	1
103748148	46885642	CC(=C)[C@@H]1CC[C@]2([C@H]1[C@H]3CC[C@@H]4[C@]5(CC[C@@H](C([C@@H]5CC[C@]4([C@@]3(CC2)C)C)(C)C)OC(=O)C)C)[C@@H](C#CC(=O)OC)O	1
4247581	2155717	CC1=CC(=NO1)NC(=O)CSC2=NN=C(O2)C3=CC(=CC=C3)OC	0
17510486	12005218	CC1=CC2=C(C=C1)SC3=C(C=C(C=C3)C(=O)NCC4=CC=CO4)N=C2C	0
850589	653115	CC1=CC2=C(O1)C=C(N2C(C)C)C(=O)OCC(=O)NCC3=CC=CS3	0
103269970	488789	CC1=CC(=CC(=C1OC2=NC(=NC=C2)NC3=CC=C(C=C3)C#N)C)C#N	1
103685491	15986509	COC1=CC=C(C=C1)C2=CC=C(C=C2)/C=C/C(=O)NO	1
17507890	1114147	CC1=CC(=C(C=C1)C)N2C3=C(C=C(C=C3)[N+](=O)[O-])C=C4C2=NC(=O)NC4=O	0
24815108	4196731	CN1C2=C(C=C(C=C2)S(=O)(=O)N3CCOCC3)C(=C1O)N=NC(=S)NC4=CC=CC=C4F	1
4241990	3236902	CC1=C(C(=NN1CC2=CC=CC=C2)C)NC(=O)C3=NOC(=C3)C4=C(C=CC(=C4)OC)OC	0
24819032	747166	CCN(CC)C1=CC2=C(C=C1)C(=C(C(=O)O2)CO)C	0
24413359	16033468	CCOC1=C(C=CC(=C1)C2=C(N=NC(=N2)SCC(=O)NCC3=CC=CC=C3)C4=CC(=C(C=C4)OC)OCC)OC	0
103674287	45262614	C=CCN1C2CCC1CC(C2)OC(C3=CC=C(C=C3)Cl)C4=CC=C(C=C4)Cl.Cl	1
87334144	10246893	COC1=CC=C(C=C1)C2CC(=O)OC3=CC(=C(C(=C23)OC)OC)OC	0
855789	6741	C[C@H]1C[C@H]2[C@@H]3CC[C@@]([C@]3(C[C@@H]([C@@H]2[C@@]4(C1=CC(=O)C=C4)C)O)C)(C(=O)CO)O	0
98626467	46742357	C1CCC2CN(CCC2C1)CC3=C4C=CC=NC4=C(C=C3)O.C(=O)(C(F)(F)F)O.C(=O)(C(F)(F)F)O	1
22404134	4881998	CC(C1=CC=CC=C1Cl)OC(=O)CNS(=O)(=O)C2=CC=C(C=C2)NC(=O)C	0
24826028	4577599	C1CCC(=NNC(=O)COC2=CC=CC=C2C3=CC=CC=C3)C1	0
17509557	6862122	CC1=C(C(=NN1C2=CC=CC=C2)C)/C=N/NC(=O)C3=NNC(=C3)C4=CC=CS4	1
103269085	486381	CC1=CC(=CC(=C1NC2=NC(=NC=C2Br)NC3=CC=C(C=C3)C#N)C)C#N	1
98626459	46742349	C1=CC=C(C=C1)CCNC2=C(N=NC(=N2)C3=CC=CC=N3)C4=CC=CC=C4	1
49643962	1433038	CC1=C(C=C(C=C1)NC(=O)C2=CC=CS2)NC(=O)C3=C(C(=CC=C3)OC)OC	0
24836832	3580434	CCN1C2=CC=CC=C2C(=C1O)N=NC(=S)NCC3CCCO3	1
87349852	44602352	CC1=CC=C(C=C1)CNC2=C(N=NC(=N2)C3=CC=CC=N3)C4=CC=CC=C4	1
103747526	135934866	CC(C)CCN=CC1=C(C=C(N1)C2=CC=CN2)OC	1
103762545	44582359	CC[C@H](C)[C@H](CC(=O)N[C@@H](CC1=CC=CC=C1)CC(=O)N[C@@H](CCC(=O)O)CC(=O)O)NC(=O)C[C@H](CCCN)NC(=O)C[C@H](CC2=CNC3=CC=CC=C32)NC(=O)C[C@@H]([C@@H](C)CC)NC(=O)C[C@H](CCC(=O)O)NC(=O)C[C@H](CC(C)C)NC(=O)C[C@@H]([C@@H](C)CC)NC(=O)C[C@H](CCCN)NC(=O)CCSCC(=O)NC4=CC(=C(C=C4)C5=C6C=CC(=O)C=C6OC7=C5C=CC(=C7)O)C(=O)O	1
14724517	224214	C1=CC=C(C(=C1)C=O)OCCOC2=CC=CC=C2C=O	0
49722607	22554570	C1CN(CCN1C2=CC=CC=C2)C(=O)C3=CC=C(O3)CS(=O)C4=CC=CC=C4Cl	0
381837367	137631974	CC(C)(C)CC(=O)NCC(=O)N1CC2=C(C[C@H]1C(=O)NC3=CC=C(C=C3)N(C)C)C=CC(=C2)OCC(=O)NO	1
57257824	25161965	CN(CC(=O)NC1=CC=CC=C1C(F)(F)F)C(=O)C2=CC=CC=C2SC3=CC=CC=C3C#N	0
103607882	44570057	CC(CCOC(=O)NCCCC1=CC=CC=C1)N(C)C	1
26663016	5388983	CC[C@@]1(C[C@H]2C[C@@](C3=C(CCN(C2)C1)C4=CC=CC=C4N3)(C5=C(C=C6C(=C5)[C@]78CCN9[C@H]7[C@@](C=CC9)([C@H]([C@@]([C@@H]8N6C)(C(=O)OC)O)OC(=O)C)CC)OC)C(=O)OC)O.OS(=O)(=O)O	0
24415762	16034294	CC1=NC2=C(C=CC(=C2)C(=O)NC3CCCC3)SC4=C1C=C(C=C4)Cl	0
7968777	5309597	C1COC2=C(O1)C=CC(=C2)NC3=C(N=C4N3C=CN=C4)C5=CC=C(C=C5)O	0
24835192	2474590	C1=CC=NC(=C1)C(=O)NC2=NC3=C(C=C(C=C3S2)F)F	0
404713258	69496820	CC[C@H](C(=O)O)OC1=C(C=C(C(=N1)OC2=CC(=CC(=C2)C3=CC=CC(=C3)CN)C)F)F	1
47201049	42725	C1=CC=C(C(=C1)N)NC(=O)C2=CC=C(C=C2)N	0
160673530	56928317	CC(C)[C@@H]1CC[C@]2([C@H]1[C@H]3CC[C@H]4[C@]([C@@]3(CC2)C)(CC[C@@H]5[C@@]4(CC6=C(C5(C)C)NN=C6)C)C)C(=O)O	1
87349828	34829688	C1CC1CNC(=O)C2=NOC(=C2)C3=CC=CC=C3	1
160672134	70683138	C1=CC=C(C=C1)COC(=O)[C@@H]2[C@@H](C(=O)N2C(=O)OC3=CC=CC(=C3)C(=O)OCC4=CC=CC=C4)CC5=CC=C(C=C5)O	1
103186893	3599	CCCCCCCCCCCCCCCCOP(=O)([O-])OCC[N+](C)(C)C	1
22401696	2380790	COC1=CC(=CC(=C1)NC(=O)COC(=O)CC2=CC=C(C=C2)C3=CC=CC=C3)OC	0
103678490	45265310	C1CC2CC(CC1N2)OC(C3=CC=CC=C3)C4=CC=C(C=C4)Cl.Cl	1
87349843	44602342	CC1=NC(=CC=C1)NC(=O)C2=NOC(=C2)C3=CC=CC=C3.C(=O)(C(F)(F)F)O	0
24815383	6620526	CCC1=NC2=C(C=CC(=C2)C(=O)NCC3=CN=CC=C3)SC4=C1C=C(C=C4)C	0
87692446	44631787	C1CN(CCC1N2CCOCC2)C3=C(N=NC(=N3)C4=CC=CC=N4)C5=CC=CC=C5.C(=O)(C(F)(F)F)O	1
24792303	907197	CC1=C(C(=O)OC2=CC3=C(C=C12)C4=C(O3)CCCC4)CCC(=O)O	0
194165535	10664970	CN1[C@@H]2CC[C@H]1CC(C2)OC(C3=CC=CC=C3)C4=CC(=CC=C4)Cl	1
174508788	9917980	COC1=C(C=CC(=C1)C[C@@H](CO[C@H]2[C@@H]([C@H]([C@@H]([C@H](O2)CO)O)O)O)[C@@H](CC3=CC(=C(C=C3)O)OC)CO[C@H]4[C@@H]([C@H]([C@@H]([C@H](O4)CO)O)O)O)O	1
103682067	15986507	C1=CC(=CC=C1/C=C/C(=O)NO)C2=CC(=C(C=C2)O)Cl	1
4247360	3241579	CCOC(=O)C1=C(C(=C(N1)C)C(=O)NC2=C(C=CC(=C2)Cl)C)C	0
17514292	4162672	COC1=C(C=C(C=C1)C2=CN=NN2C3=CC=C(C=C3)NC(=O)C4=CC=C(C=C4)S(=O)(=O)N5CCCCC5)OC	0
85269712	2313778	C1=CC=C(C(=C1)/C=C\2/C(=O)N(C(=S)S2)CCCC(=O)NC3=CN=CC=C3)OC(F)F	1
17508412	1468279	CC1=CC=C(C=C1)C(=O)NC2=NC(=C(S2)C(=O)NC3=CC4=C(CCC4)C=C3)C	0
49642864	9589895	COC1=C(C=C(C=C1Br)Br)/C=N/NC(=O)C2=CN=CC=C2	0
24779150	1442807	CC1=CC(=C2C(=C1)C=C3C(=C(SC3=N2)C(=O)N4CCOCC4)N)C	0
862999	664237	COC1=C(C=C2C(=C1)CCN3C2=CC(=NC3=O)NC4CCCCC4)OC	0
17508384	5766646	COC1=CC=C(C=C1)C(=O)/C=C/C2=CC(=C(C=C2)OC)CN3C4=CC=CC=C4N=N3	1
24793086	1254472	C1CN(CCN1C2=CC=C(C=C2)NC(=O)C3=CC=C(O3)[N+](=O)[O-])C(=O)C4=CC=C(C=C4)Cl	1
24828068	3253517	CCCCC(=O)NC(=S)NC1=NN(N=N1)CCC	0
24822303	2763766	CC1=CC=C(C=C1)SC2=C(C(=NN2C)C3=CC=CC=C3)CO	0
17515945	6270946	C/C(=N\NC(=O)COC1=CC=C(C=C1)C(C)(C)C)/C2=CC=C(C=C2)N3CCOCC3	0
57261729	4799233	COC1=C(C=C(C=C1)S(=O)(=O)N2CCCCC2)NC(=O)C3=CC(=C(C=C3)OC)OC	0
4262411	2962908	CC1=C(NC2=C1C(=O)CC(C2)C3=CC=CC=C3)C(=O)OC	0
24828894	9650424	CC1=CC=C(O1)/C(=N/NC(=S)NC2CCCCC2)/C	0
17412122	2295216	CC1=C(C=C(C=C1)C(=O)O)NC(=S)NC(=O)C(C2=CC=CC=C2)C3=CC=CC=C3	0
22412684	999614	CC1=C(C(=NN1CCC(=O)NNC(=S)NC2=CC=CC=C2)C)Br	0
381850143	137640476	CC[C@H](C)[C@@H](C(=O)N1CC2=C(C[C@H]1C(=O)NC3=CC=C(C=C3)N(C)C)C=CC(=C2)OCC(=O)NO)NC(=O)OC(C)(C)C	1
134463085	53465282	C[C@H]1[C@@H](OC(=O)[C@@H]([C@H]1O)C)C[C@@H](/C=C\[C@H](C)[C@@H]([C@@H](C)/C=C(/C)\C[C@H](C)[C@H]([C@H](C)[C@H]([C@@H](C)/C=C\C=C)OC(=O)NCCCNC(=O)C2=CC(=CC=C2)N=[N+]=[N-])O)O)O	1
103689034	15986418	C1=CC(=CC=C1/C=C/C(=O)NO)C2=CC=C(C=C2)O	1
49646648	917183	CC1=CC=C(C=C1)C(=O)SC2=CC=CC=CC2=O	1
381838359	86306023	C1=CC=C(C=C1)C2=CC=CC=C2C3=CN(N=N3)CCCCCCCN4C=C(N=N4)C5=CN=CC=C5	1
24831087	135519865	CCN(CC)C1=CC(=C(C=C1)/C=N/NC(=S)NC)O	0
49828775	18075388	CC1=CC=C(C=C1)COC(=O)C2=C(C=CC(=C2)[N+](=O)[O-])N3CCOCC3	0
98626450	46742339	C1CCC(CC1)C2CCN(C2)C3=C(N=NC(=N3)C4=CC=CC=N4)C5=CC=CC=C5	1
103748150	46885644	CC(=C)[C@@H]1CC[C@]2([C@H]1[C@H]3CC[C@@H]4[C@]5(CC[C@@H](C([C@@H]5CC[C@]4([C@@]3(CC2)C)C)(C)C)O)C)[C@H]6C=CC(=O)O6	1
103189559	6436265	C[C@H]1CCC[C@@H](N1C)/C=C/[C@@H]2[C@H]3CCCC[C@@H]3C[C@H]4[C@@H]2[C@@H](OC4=O)C	1
17510431	12005200	CCC1=NC2=C(C=CC(=C2)C(=O)NCC3=CC=CO3)SC4=C1C=C(C=C4)C	0
103748146	46885640	CC(=C)[C@@H]1CC[C@]2([C@H]1[C@H]3CC[C@@H]4[C@]5(CC[C@@H](C([C@@H]5CC[C@]4([C@@]3(CC2)C)C)(C)C)OC(=O)C)C)[C@H]6CCC(=O)O6	1
98626465	46742355	C1COCCC1CNC2=C(N=NC(=N2)C3=CC=CC=N3)C4=CC=CC=C4	1
49649197	5731731	COC1=C(C(=CC(=C1)/C=C/C2=NC3=C(C=CC=C3O)C=C2)Br)OC	1
103762547	44582363	CC[C@H](C)[C@H](CC(=O)N[C@@H](CC1=CC=CC=C1)CC(=O)N[C@@H](CCC(=O)O)CC(=O)O)NC(=O)C[C@H](CCCN)NC(=O)C[C@H](CC2=CNC3=C2C=CC(=C3)Cl)NC(=O)C[C@@H]([C@@H](C)CC)NC(=O)C[C@H](CCC(=O)O)NC(=O)C[C@H](CC(C)C)NC(=O)C[C@@H]([C@@H](C)CC)NC(=O)C[C@H](CCCN)NC(=O)CCSCC(=O)NC4=CC(=C(C=C4)C5=C6C=CC(=O)C=C6OC7=C5C=CC(=C7)O)C(=O)O	1
858187	659539	C1CCN(CC1)C2=C3C(=NC=N2)OC4=C(C=C(C=C4)Cl)C=N3	0
24821567	9619296	CC1=CC(=C(C=C1)OC/C(=N\O)/C(C)(C)C)[N+](=O)[O-]	0
98626461	46742351	C1=CC=C(C=C1)C2=C(N=C(N=N2)C3=CC=CC=N3)NCCC4=CC=CC=N4	1
87334147	17756904	CCOC(=O)C1C(=C(C2=CC=CC=C2N1S(=O)(=O)C(F)(F)F)C3=CC=C(C=C3)OC)C(=O)OC	0
14731889	5350331	CCOC1=C(C=CC(=C1)/C=N/N2C=NN=C2)OCCOC3=C(C=C(C=C3)CC=C)OC	0
103748149	46885643	CC(=C)[C@@H]1CC[C@]2([C@H]1[C@H]3CC[C@@H]4[C@]5(CC[C@@H](C([C@@H]5CC[C@]4([C@@]3(CC2)C)C)(C)C)OC)C)[C@@H](C#CC(=O)OC)O	1
17512330	1275231	CC1=CC(=C(N1C2=CC3=C(C=C2)OCO3)C)/C=C(/C#N)\C(=O)NC4=CC=C(C=C4)OC	0
22405324	7314608	CC1=CC(=C(C=C1)C)/C=C/C(=O)C2=C(C(=O)C=CC=C2)O	0
49674036	2096282	COC1=CC(=CC(=C1)C(=O)NCC(=O)NC2=CC=C(C=C2)C3=CC=CC=C3)OC	0
194151551	76316940	CCCCC1=CC(=CC=C1)N2[C@@H]3CC[C@H]2CC(C3)OC(C4=CC=C(C=C4)Cl)C5=CC=C(C=C5)Cl.Cl	1
26665317	325108	C1OC2=C(O1)C=C(C(=C2)C(=O)NC3=CC=CC4=CC=CC=C43)Br	0
98626455	46742344	C[C@H](C1CCCCC1)NC2=C(N=NC(=N2)C3=CC=CC=N3)C4=CC=CC=C4	1
24807381	613657	C1=CC(=NN2C1=NN=C2C(F)(F)F)Cl	0
56422970	7524171	CCC1=CC=C(S1)S(=O)(=O)NC2=CC=C(C=C2)C3=NN4C(=NN=C4C=C3)C	0
103268929	486395	CC1=CC(=CC(=C1OC2=NC(=NC=C2N)NC3=CC=C(C=C3)C#N)C)C#N	1
87349844	44602343	C1=CC=C(C=C1)C2=CC(=NO2)C(=O)NC3=CN4C=CC=CC4=N3	0
14723279	687218	CC1=CC=C(C=C1)S(=O)(=O)N2C3=CC=CC=C3C(=CC2(C)C)C	0
194158604	44310877	C1CC(CCC1CN)C(=O)NC(CC2=CC=C(C=C2)OC3=NC=CC=N3)C(=O)NC4=CC=CC(=C4)C(=O)O	1
85272972	21575335	C[C@H]1C[C@H]1C2=N[C@@H](CS2)/C=C\CC/C=C/C=C/CC[C@H](CC=C)OC	0
24789570	770154	C1=CC=C(C=C1)CNCC(=O)NC2=CC=C(C=C2)OC3=CC=CC=C3	0
17411622	5405847	C/C(=N\NC(=S)N)/C=C/C1=CC=CC=C1	0
14723286	604128	CC1=CC=C(C=C1)S(=O)(=O)N2C3=C(C=C(C=C3)C)C(=CC2(C)C)C	0
103748151	46885645	CC(=C)[C@@H]1CC[C@]2([C@H]1[C@H]3CC[C@@H]4[C@]5(CC[C@@H](C([C@@H]5CC[C@]4([C@@]3(CC2)C)C)(C)C)OC(=O)C)C)[C@H]6C=CC(=O)O6	1
50085634	2813585	CCOC(=O)C1CCN(CC1)S(=O)(=O)C2=C(C=CC3=NON=C32)Cl	0
103748147	46885641	CC(=C)[C@@H]1CC[C@]2([C@H]1[C@H]3CC[C@@H]4[C@]5(CC[C@@H](C([C@@H]5CC[C@]4([C@@]3(CC2)C)C)(C)C)O)C)[C@@H](C#CC(=O)OC)O	1
103269187	16723794	CC1=CC(=CC(=C1SC2=NC(=NC=C2)NC3=CC=C(C=C3)C#N)C)Br	1
336867920	127026790	C1C2=CC=CC=C2N(C3=C(O1)C=CC(=C3)Cl)C(=O)CCl	1
24830123	3432151	CC1=C(C(NC(=S)N1)C2=C(C(=CC=C2)OC)OC)C(=O)C3=CC=CC=C3	0
124966335	69920	C1=CC=C2C(=C1)N(C3=CC=CC=C3S2)C(=O)CCl	1
103268978	20773527	CC1=CC(=CC(=C1OC2=NC(=NC=C2NC(=O)C)NC3=CC=C(C=C3)C#N)C)C#N	1
98626452	46742341	COC1=CC=C(C=C1)CNC2=C(N=NC(=N2)C3=CC=CC=N3)C4=CC=CC=C4	1
103748143	46885637	CC(=C)[C@@H]1CC[C@]2([C@H]1[C@H]3CC[C@@H]4[C@]5(CC[C@@H](C([C@@H]5CC[C@]4([C@@]3(CC2)C)C)(C)C)OC(=O)C)C)[C@H]6CC(=C)C(=O)O6	1
85270038	9265700	CCC1=CC2=C(S1)N=CN=C2SCC(=O)NC3CC3	0
17516529	9609330	C/C(=N\NC(=S)NC)/C1=CC=C(S1)Cl	0
24707837	11834389	CC1=CC=C(C=C1)S(=O)(=O)N2C=CC(=N2)OC(=O)C3=CC=CS3	0
103366333	5311303	CNC1=C2C(=NC=N1)N(C=N2)[C@H]3C[C@@H]([C@H](O3)COP(=O)(O)O)OP(=O)(O)O	1
4247858	3242011	COC1=CC=CC(=C1)C2=NN=C(O2)NC3=NC4=C(C=CC=C4S3)F	0
134447730	54577450	C[C@H]1[C@@H](OC(=O)[C@@H]([C@H]1O)C)C[C@@H](/C=C\[C@H](C)[C@@H]([C@@H](C)/C=C(/C)\C[C@H](C)[C@H]([C@H](C)[C@H]([C@@H](C)/C=C\C=C)OC(=O)NCCCNC(=O)C2=CC=C(C=C2)C3(N=N3)C(F)(F)F)O)O)O	1
17402304	3644194	CCCNC1=NC(=C(C=C1C#N)C(=O)OCC)C2=CC=CC=C2	0
381843352	86298751	C1=CC=C(C=C1)C2=CC=CC=C2C(=O)NCCCCCCCN3C=C(N=N3)C4=CN=CC=C4	1
87334264	6540234	CC(=O)NC1=CC=C(C=C1)C2=CC(=CC=C2)C3=CC(=O)OC4=C3C(=CC(=C4)OC)OC	0
47196846	2972268	CC1(CC2=CC(=C(C=C2C(=N1)C3=CC(=C(C=C3)OC)OC)OC)OC)C.Cl	0
24803260	1550199	C1=CC=C(C=C1)/C=C\C(=O)OC2=CC=CC3=C2N=CC=C3	0
4260397	1242782	C1COCCN1CC2=CC(=C3C=CC=NC3=C2OC(=O)C4=CC=C(C=C4)F)Cl	0
26671530	947057	COC1=CC=C(C=C1)NC(=S)N=NC2=C(NC3=CC=CC=C32)O	0
24831676	4883123	CC1=C(SC(=N1)N2C(CC(=N2)C3=CC=C(C=C3)Cl)C4=CC=CO4)C(=O)N(C)C	0
103528489	88281	C1=CC(=C2C(=C1)OC(=CC2=O)C3=CC(=C(C=C3)O)O)O	1
136939758	57400401	CC(C)(C)C1=CC=C(C=C1)/C=C/[C@]23[C@@H]([C@H]([C@H]2C(=CC(=O)O3)OC)C4=CC=C(C=C4)C(C)(C)C)C5=CC(=CC(=O)O5)OC	1
160688478	57519948	CS(=O)(=O)N1CCC(CC1)OC2=CC(=C(C=C2)CC(=O)N3CCC(CC3)N4C(=O)CCC5=CC=CC=C54)OCCF	1
26728171	5715095	COC1=CC(=CC(=C1OC)OC)/C=C\2/C(=O)NNC(=N2)C3=CC=CC=C3	0
87692442	44631783	C1CCC(CC1)CNC2=C(N=NC(=N2)C3=CC=CC=N3)C4=CC=CC=C4	1
56318668	7404199	COC1=C(C=C(C=C1)COC(=O)C2=C(C=CC(=C2)[N+](=O)[O-])N3CCOCC3)F	0
87349853	6404644	C1=CC=C(C=C1)CNC2=C(N=NC(=N2)C3=CC=CC=N3)C4=CC=CC=C4	1
49725567	24792317	COC1=CC2=C(C=C1)C=C(C(=O)N2)C3C4=CC(=C(C=C4CCN3C(=O)C5=CC=CO5)OC)OC	0
14728533	638278	C1=CC(=CC=C1/C=C/C(=O)C2=C(C=C(C=C2)O)O)O	1
136940995	56971024	CCCCCCCCCCCCCCCCCCCCO[C@@H]1CCC[C@H]1COP(=O)([O-])OCC[N+](C)(C)C	1
17406964	5823347	CC1=CC=C(C=C1)/C=C/C(=O)C2=NC3=CC=CC=C3N2	0
103287247	44462051	CN1[C@@H]2CCC1[C@H]([C@H](C2)C3=CC=C(C=C3)I)C(=O)OC	1
336865603	10803696	C1=CC=C2C(=C1)N(C3=C(O2)C=CC(=C3)Cl)C(=O)CCl	1
93621916	2398303	C1CN(CC2=CC=CC=C21)CC3=C4C=CC=NC4=C(C=C3)O	1
98626474	46742370	CC1CN(CC(O1)C)CC2=C3C=CC=NC3=C(C=C2)O.C(=O)(C(F)(F)F)O.C(=O)(C(F)(F)F)O	1
49731730	20959120	CC1=C(C=C(C=C1)C2=CN=C(O2)C3CC3)S(=O)(=O)NC4=CC=C(C=C4)OC	0
49825546	739449	C1=CC=C(C(=C1)[N+](=O)[O-])S(=O)(=O)NC2=CC=CC3=C2N=CC=C3	0
49668022	15999416	COC1=CC(=C(C=C1)OC)NC2=C3CCCC3=NC4=CC=CC=C42	0
98626458	46742348	CC(C1=CC=CC=C1)NC2=C(N=NC(=N2)C3=CC=CC=N3)C4=CC=CC=C4	1
