# Supplementary material for: Beyond Amyloid: A Machine Learning-Driven Approach Reveals Properties of Potent GSK-3β Inhibitors Targeting Neurofibrillary Tangles
Source: Int J Mol Sci. 2024 Feb 24;25(5):2646. doi: 10.3390/ijms25052646 (PMC10931970; doi:10.3390/ijms25052646)
Supplement: Supplementary file 1 [file ijms-25-02646-s001.zip › Supplemental_data_4.csv]

PUBCHEM_RESULT_TAG	PUBCHEM_SID	CID	SMILES	ACTIVITY
344	92764042	72827	C1CCN(CC1)CCNC2=C3C(=C(C=C2)CO)SC4=CC=CC=C4C3=O	1
43	7975125	6860057	CC1=CC(=C(N1C2=CC=C(C=C2)OCC3=CC=CC=C3F)C)/C=N/N4C=NN=C4	1
159	92763807	72438	CCC1=C(C(=NC(=N1)N)N)C2=CC(=C(C=C2)N(C)CC3=CC=CC=C3)[N+](=O)[O-]	1
315	51085137	24891820	CCCCNC1=C(N=C2N1C=CC=C2)C3=CC(=C(C=C3)OC)SC4=CC=C(C=C4)OC.C(=O)(C(F)(F)F)O	1
287	14721602	2851859	CC(C)(C)C1=CC=C(C=C1)CN2C3=CC=CC=C3N4C2=NCCC4.Br	1
156	85199814	2400243	CCOC1=CC=C(C=C1)OCC2=CC=C(C=C2)C(=O)NN=CC3=CC=CN3	1
114	56315119	24978826	CC1CCCCC1NC(=O)C(C)SC2=NC3=CC=CC=C3C(=O)N2C	1
239	92764814	360558	CCOC(CN=C1N=C(SS1)N(C)C)OCC.Br	1
208	17513200	12005697	CC1=CC=C(C=C1)C2=C[N+](=C3N2CCC3)CC4=CC(=C(C=C4)Cl)Cl.[Cl-]	1
39	89855922	44825881	CCCCN(C1=CC2=C(C=C1)C3CCN(C2C3)C(=O)OCC4=CC=CC=C4)C(=O)C	1
237	81066782	25015463	CN1CCC(CC1)NC(=O)C2=CC(=C(C=C2)NC3=NC=C4C(=N3)N(CCC(=O)N4C)C5CCCCC5)OC	1
149	50086487	24856284	CCN(CC)S(=O)(=O)C1=CC(=C(C=C1)N2CCCCC2)C(=O)N(CC)CC(=O)NC3=C(C=CC=C3F)F	1
147	49719679	20959088	CC(=O)C1=CC(=CC=C1)NS(=O)(=O)C2=CC=C(C=C2)C3=CN=C(O3)C4CC4	1
87	17512323	12005615	CCCOC1=C(C=C(C=C1)Br)CSC(=N)N.Cl	1
144	49818138	24817212	CC1=C(C=CC(=C1C)OC)CN2CCC(CC2)C(=O)NC3=CC=C(C=C3)OC4=CN=CC=C4	1
49	17505725	135497997	CCOC(=O)C1=C(SC2=C1CCCCC2)NC(=O)C(=O)N/N=C/C3=CC=CC=C3O	1
232	22411413	5885591	CC1=C(C=C(C=C1)NC(=O)/C=C/C2=CC=CO2)S(=O)(=O)N3CCCCCC3	1
51	17508156	5719372	CCN1C2=CC(=C(C=C2[N+](=C1/C=C/NC3=CC=CC=C3)CC)Cl)Cl.[I-]	1
279	92763944	6282616	C1=CC(=CC=C1/C=C(\C#N)/C(=O)N)N(CCBr)CCBr	1
139	49645508	5311	C1=CC=C(C=C1)NC(=O)CCCCCCC(=O)NO	1
126	17406848	4112227	C1=CSC(=C1)C2=NC=C(C(=N2)C(F)(F)F)C3=NN=NN3C4=CC=C(C=C4)F	1
128	17506531	1245647	C1=CC=C(C=C1)CC(=O)NC2=C(C(=CS2)C3=C(C=C(C=C3)Cl)Cl)C(=O)N	1
291	17517127	5057113	CC1=CC(=C(C=C1)NC(=O)COC(=O)C2=C(C(=C(N2)C)C(=O)C)C)[N+](=O)[O-]	1
129	17432858	135425043	C1=CC=C(C=C1)CN=CC2=C(/C(=C/C3=CC=C(C=C3)O)/NC2=O)O	1
28	49723840	24792059	CC1CC2=C(N1C(=O)C3CC3)C=CC(=C2)S(=O)(=O)N4CCC(CC4)C(=O)N5CCN(CC5)C6=CC=CC=C6F	1
32	51086861	16829760	COC1=CC=CC=C1CCNC(=O)C(=O)NCCC2CCCCN2S(=O)(=O)C3=CC=CS3	1
243	3717335	2125956	CC1=CC(=C(C=C1)S(=O)(=O)NC2=CC(=C(C(=C2)OC)OC)OC)C	1
185	49648543	6575509	CC(=O)N[C@H]1CCC2=CC(=C(C(=C2C3=CC=C(C(=O)C=C13)N(C)CC(OC)OC)OC)OC)OC	1
183	24804350	9586756	CC1=CC(=NC(=N1)/N=C(\N)/NC2=CC=CC=C2C3=CC=CC=C3)C	1
341	57268038	4969630	CC1=C(C=C(C=C1)NC(=O)COC2=CC=CC=C2C(=O)N)S(=O)(=O)N3CCCCCC3	1
181	24798035	16189928	C1CC(CN(C1)CC2=CC=NC=C2)C(=O)C3=CC=C(C=C3)C(F)(F)F	1
255	24827743	16196015	CCOC1=CC=C(C=C1)N2C(=C[N+]3=C2SCC3)C4=CC=C(C=C4)Cl.[Br-]	1
176	24784197	1504739	CC1=C(C(=O)N(N1C)C2=CC=C(C=C2)S(=O)(=O)NC3CCCCC3)C(C)C	1
173	17510982	12005401	CCCCCCCNC1=CC(=O)CC(C1)C2=CC=CC=C2	1
1	856388	657754	CN1C2=C(C(=O)N(C1=O)C)N(C(=N2)NCCOC)CC3=CC(=CC=C3)C(F)(F)F	1
171	17516188	2554357	CCNC1=C2C(=CSC2=NC(=N1)CN3CCCCC3)C4=CC=CC=C4	1
260	26667237	16682537	C1CCC2=[N+](C=C(N2CC1)C3=CC=C(C=C3)Cl)CC4=C(C=C(C=C4)Cl)Cl.[Br-]	1
193	56463478	25102675	CC1=CC(=CC=C1)CCN2[C@H](CN=C2N(C)C)CC(C)C	1
168	17408208	1132552	COC1=C(C=C(C=C1)C2=C3CCC4=CC=CC=C4C3=NC(=C2C#N)N)OC	1
89	22410535	6904145	CC\1(C2=CC=CC=C2N(/C1=C\C=N\NC(=O)C3=CC=C(C=C3)O)C)C	1
199	92764766	371346	CCOP(=O)(CCP(=O)(OCC)OCC)OCC.CC[Sn](CC)(Cl)Cl	1
198	92764838	386511	CN(C)CCNC(=O)C1=CC=CC2=CC3=C(C=CC=C3OC)N=C21.Cl	1
327	17509713	12004950	COC1=CC=C(C=C1)C(C(=O)NC2CCCCC2)N(C3=CC=C(C=C3)Cl)C(=O)CCl	1
238	81066785	42628534	CCN1C(=O)CCN(C2=NC(=NC=C21)NC3=C(C=C(C=C3)C(=O)NC4CCN(CC4)C)OC)C5CCCC5	0
231	49719103	24790676	C1CN(CCC1OC2=CC=C(C=C2)C(=O)NCCC3=CC(=CC=C3)Cl)CC4=CC=CC=N4	0
227	47204036	5368602	C=CCNC(=S)/N=C\1/C=CC=CN1CC2=CC=CC=C2	0
250	17386304	6618369	C1CC2CN3CC4CCCC4C5=C3C(=CC(=C5)NC(=O)C6=CC=C(C=C6)[N+](=O)[O-])C2C1	0
228	49642740	785514	C1CN(CCC1CC2=CC=CC=C2)C(=S)NC3=CC=CC=C3	0
241	4261169	977208	CC1=CC(=C(C=C1)O)NC(=O)COC2=C(C=CC(=C2)C)C	0
229	47204865	23724453	CNC1=NC2=CC=CC=C2C(=N1)NCC3=CC=CC=C3.Cl	0
249	17402345	3670093	C1C(N2C(=O)C3=CC=CC=C3N=C2S1)CSCC4=CC(=CC=C4)C(F)(F)F	0
230	49723947	20909847	CC(CC(=O)N1CCN(CC1)C2=CC(=CC=C2)Cl)S(=O)(=O)C3=CC4=C(C=C3)OCC(=O)N4	0
248	14734108	4456997	CCCCCCCOC1=CC=C(C=C1)OC(=O)C2=CN=CC=C2	0
247	14734091	5205672	CCCCCCCOC1=CC=C(C=C1)OC(=O)C2=CC=NC=C2	0
244	4248020	5338423	COC1=CC=CC(=C1OC)/C=C/C2=CC=NC=C2.Cl	0
246	7966417	5308217	CC1=C(NC2=C1C(=O)CC(C2)C3=CC(=C(C(=C3)OC)OC)OC)C(=O)OCC=C	0
233	26667015	921775	COC1=CC=C(C=C1)CNC2=NC=NC3=C2NC4=CC=CC=C43	0
234	85200794	44201916	C1/C=C\C[C@@H](C(=O)O[C@H](CNC(=O)[C@@H]1CC(=O)N(CCO)CC2=CC=CC=C2)C3=CC=CC=C3)NC(=O)OCC4C5=CC=CC=C5C6=CC=CC=C46	0
242	862684	663916	CCCCOC1=NC=NC2=C1NC3=C2C=C(C=C3)F	0
235	87345566	44601903	CC(=CCC/C(=C/CNC(=O)C[C@H]1C[C@@H]([C@]2(C3=C(CCN2C1=O)C4=C(N3)C=C(C=C4)CCC(=O)N(C)C)C)C(=O)N5CCOCC5)/C)C	0
240	856521	657878	CN1C2=C(C(=O)N(C1=O)C)N(C(=N2)OCC=C)CC3=CC=C(C=C3)Cl	0
245	3714469	2517968	CCN1C(=NC2=C1C=CC(=C2)C3=NN=C(O3)C4=C(ON=C4C5=CC=CC=C5)C)C	0
236	81066783	42610360	CN1CCC(CC1)NC(=O)C2=CC(=C(C=C2)NC3=NC=C4C(=N3)N(CCC(=O)N4C)CC5=CC=CC=C5)OC	0
226	49646839	16405253	C[C@@H]1CCC2C(C(O[C@@H]3C24[C@H]1CCC(O3)(OO4)C)OC(=O)CCC(=O)NCCCC(=O)NC(CC(C)C)C(=O)O)C	0
215	24841345	2393314	CCOC1=CC=C(C=C1)NC(=S)NNC2=C3C=CC(=CC3=NC=C2)Cl	0
225	49646354	16404356	CCC(C)NC(=O)CCC(=O)OC1C(C2CC[C@H]([C@H]3C24[C@@H](O1)OC(CC3)(OO4)C)C)C	0
224	26659786	16681970	C1CCC2=[N+](CC1)C(=CN2C3=CC=C(C=C3)Cl)C4=CC=C(C=C4)Br.[Br-]	0
204	4251746	3245395	CC1=C(N=C(O1)C2=CC=C(C=C2)SC)CSCC(=O)NCCOC	0
203	26724771	3793334	CCCCCN1C2=CC=CC=C2N(C1=N)CC(COC3=CC=CC=C3OC)O	0
202	4265908	2950064	CCC(=O)C1=CC=C(C=C1)OCC(CN2C(=NC3=CC=CC=C32)C)O	0
201	24838550	5309717	CCCCOC(=O)C1=C(C2=C(N1)CC(CC2=O)C3=CC(=C(C(=C3)OC)OC)OC)C	0
200	865957	667213	CCCCN1C(=NC2=C1C(=O)N(C(=O)N2C)C)CN(C)CC3=CC=CC=C3	0
197	87349031	42628042	CC1=CC(=C(C=C1)C)N2CCN(CC2)C(=O)CCCCC3=NC(=NO3)C4=CC=C(C=C4)OC	0
196	85200808	44201930	C1C[C@@H]2COC(=O)[C@H](C/C=C\C[C@H](C(=O)N2C1)CC(=O)N[C@@H](CC3=CC=CC=C3)CO)NC(=O)OCC4C5=CC=CC=C5C6=CC=CC=C46	0
195	85199671	9362243	CC1=CC(=NC(=C1C(=O)N)SCC(=O)C2=C(N(C(=C2)C)C3=NOC(=C3)C)C)C	0
194	56436690	24983077	CC(C)(C)OC(=O)NCCCCCC1=CN(N=N1)CC(=O)NCCCCCCCCCCC(=O)N2CCN(CC2)C(=O)OC(C)(C)C	0
192	51085383	16799546	CCN1C2=C(C=CC=C2SC1=NC(=O)CS(=O)(=O)C3=CC=CC=C3)OC	0
191	26662214	2040010	COC1=CC=CC=C1C2=C(NN=C2C3=C(C=C(C=C3)O)O)C(F)(F)F	0
190	49733812	24793445	CC1=C(OC=N1)C(=O)NC2CCCC3=C2C=NN3C4=CC=C(C=C4)C(C)(C)C	0
189	49826834	2988744	CC1=C(C=C(C=C1)S(=O)(=O)NCCC2=CCCCC2)C(=O)N	0
188	47198242	2834440	CC1=C2C=C(C=CC2=[N+](C=C1)CC3=CC=CC=C3)OC.[Cl-]	0
187	49679239	1096045	C1CC1C(=O)C2=CN(C3=CC=CC=C32)CC(=O)NC4=CC=CC=C4Cl	0
205	14732183	5190015	CC1=CC(=CC=C1)NC(=S)N=NC2=C(N(C3=CC=CC=C32)CC=C)O	0
206	14726872	1427983	C1CN(CCN1C2=NC3=CC=CC=C3S2)C(=O)C4=CC5=C(N4CC6=CC=C(C=C6)F)C=CS5	0
207	17510870	5952109	CC(=O)/C(=N\NC1=C(C=C(C=C1)Cl)Cl)/SC2=CC=CC3=C2N=CC=C3	0
217	24838071	6898766	CC\1(C2=CC=CC=C2N(/C1=C\C=N\NC(=O)C3=CC=NC=C3)C)C	0
223	26661852	846378	CN(C)CCN1C2=CC=CC=C2C3=C1C=C4C=C(C=CC4=N3)[N+](=O)[O-]	0
222	26662051	16682254	C1CSC2=[N+]1C=C(N2C3=CC=CC=C3)C4=CC=CC=C4.[Br-]	0
221	24781497	16187547	CN(CC1=CC=C(C=C1)OCC(CN2CCCCC2)O)CC3=CC=NC4=CC=CC=C34	0
220	24806418	1091514	C1=CC=C2C(=C1)C(=CN2CC(=O)NC3=CC=CC=C3F)C(=O)C4=CC=CO4	0
219	24804267	3227250	CCC1=C(N2C(=NC=N2)N=C1C)N3CCN(CC3)S(=O)(=O)C4=CC=C(C=C4)OC	0
218	24829940	16196193	C1=CC=C(C=C1)C2=C[N+]3=C(N2CC(=O)C4=CC=C(C=C4)Br)SC=C3.[Br-]	0
216	24828553	16196081	CC(=O)C1=CC=C(C=C1)N2C=C([N+]3=C2SCCC3)C4=CC=C(C=C4)C(C)(C)C.[Br-]	0
209	17512879	135517105	CC1=CC(=NC(=N1)N2C(=CC(=N2)C)C)N/N=C/C3=C(C=C(C=C3)O)O	0
252	22410645	3963248	CC1=C(NC(=C1C(=O)C)C)C(=O)OCC(=O)NC2=CC(=CC=C2)S(=O)(=O)N3CCCC3	0
214	24830255	15270871	COC1=CC=C(C=C1)C2=C[N+](=C3N2CCCC3)CC(=O)C4=CC=C(C=C4)OC.[Br-]	0
213	24827549	2409129	CC(=O)NC1=CC(=CC=C1)OCC(=O)/C=C\2/C(C3=CC=CC=C3N2C)(C)C	0
212	22404425	15944981	C1=CC=C(C=C1)C[N+]2=CC=CC(=C2)C3=CC=CC=C3.[Cl-]	0
211	22408301	2092278	CC\1(C2=CC=CC=C2N(/C1=C\C(=O)COC(=O)CNC(=O)C3=CC4=CC=CC=C4C=C3)C)C	0
210	22411217	3942275	CC1CN(CC(O1)C)S(=O)(=O)C2=CC=C(C=C2)C(=O)NC3=NC(=CS3)C4=CC5=CC=CC=C5O4	0
251	17505609	9668287	CC1=C(C=C(C=C1)NC(=O)C(=O)N/N=C(\C)/C2=CC=NC=C2)Cl	0
261	26732368	16060974	CCCN1CCC(=O)N(CC1)[C@@H](CC2=CC=CC=C2)CSC3=CC=C(C=C3)OC	0
253	22409263	3436736	COC1=C(C=C(C=C1)CC(=O)NC2=CC(=CC=C2)S(=O)(=O)N3CCCCCC3)OC	0
322	24840481	2419979	C1CCCN(CC1)S(=O)(=O)C2=CC=CC(=C2)C(=O)NC3=NC(=CS3)C4=CC=CS4	0
320	7976775	1095103	CC(=O)NC1=CC=C(C=C1)S(=O)(=O)NC2=CC(=C(C=C2)OC)OC	0
319	57257286	25161512	CC1=CC(=C(C=C1)S(=O)(=O)N2CCN(CC2)C(=O)C3CCN(CC3)C4=C5C(=C(SC5=NC=N4)C)C)C	0
318	57257244	25161481	CN(CCOC1=CC=C(C=C1)Cl)C(=O)C2=CC(=CC=C2)S(=O)(=O)N3CCN(CC3)C4=CC=C(C=C4)F	0
317	85268562	9507363	CC1=CC=C(S1)C2=CSC(=N2)NC(=O)C3=C(ON=C3C)C	0
316	57268943	7545139	C1CCN(C1)S(=O)(=O)C2=CC=CC(=C2)NC(=O)CN3C=NC4=CC=CC=C43	0
314	56320441	6492310	CCOC1=C(C=C(C=C1)S(=O)(=O)NCC2=CC=NC=C2)NC(=O)C3=CC=CC=C3	0
313	56316924	24687220	CC(C(=O)N(C)C1CCCCC1)SC2=NC3=CC=CC=C3C(=O)N2C	0
312	56318278	7536005	CCN(CC)S(=O)(=O)C1=CC=C(C=C1)S(=O)(=O)NC2=C(N(N=C2C)C)C	0
311	49826191	24819220	CC1=C(SN=N1)C(=O)NC2CCCC3=C2C=NN3C4=C(C=C(C=C4)F)F	0
310	49826545	24819388	C1CCC2=C(C1)C=CC(=C2)OCC3=CC(=NO3)C(=O)NC(C4=CN=CC=C4)C(F)(F)F	0
309	49723571	24792017	CCOC(=O)CC1CCCCN1C(=O)C2=NOC(=C2)COC3=CC=CC4=C3C=CN=C4	0
308	49719191	24790764	CCC1=NN(C(=C1)C(=O)NC2CCCN(C2)CC3=CC=CC=C3F)C	0
307	47200324	6473490	C1=CC=C(C(=C1)C(=O)NCCNC2=C3C=CC(=CC3=NC=C2)Cl)F	0
306	24779374	1147047	CCOC(=O)C1=CC=C(C=C1)NC(=O)CN2C=NC3=C2C=C(C(=C3)C)C	0
305	26660019	15420790	C1C[N+]2=C(N(C(=C2)C3=CC=CC=C3)CC4=CC=CC=C4)SC1.[Br-]	0
304	26659199	2869586	CC1=NC2=CC=CC=C2C3=C1CC(O3)C(C)(Cl)Br	0
303	26663414	16682356	CC[N+](CC)(CC#CC1=CC=CC=C1)CC#CC2=CC=CC=C2.[Br-]	0
321	845126	647462	CC1=CC(=CC=C1)CN2C3=C(N=C2NCCOC)N(C(=O)N(C3=O)C)C	0
323	14727179	3225147	C1CN(CCN1C2=NC3=CC=CC=C3S2)C(=O)C4=CC5=C(N4CC6=CC=CC=C6)C=CS5	0
301	24806480	2872135	CC1CC(=CC(C12COC(OC2)C3=C[N+](=CC=C3)C)C)C.[I-]	0
324	17432615	5720078	CC1=C(C=C2CCCCC2=N1)C(=O)/C=C/C3=CC=CC=C3	0
343	85200107	1276160	CC1=C(SC2=NC=NC(=C12)N3CCN(CC3)S(=O)(=O)C4=CC=C(C=C4)C(C)(C)C)C	0
342	85200798	44201920	C1/C=C\C[C@H](C(=O)O[C@H](CNC(=O)[C@H]1CC(=O)N[C@@H](CC2=CC=CC=C2)CO)C3=CC=CC=C3)NC(=O)OCC4C5=CC=CC=C5C6=CC=CC=C46	0
340	57262135	3746718	COC1=CC=C(C=C1)NS(=O)(=O)C2=CC(=C(C=C2)N3CCCCC3)N	0
339	56317292	24687650	CC1CCC(CC1)NC(=O)C2=CC(=CC=C2)S(=O)(=O)N3CCN(CC3)C4=CC=CC=C4	0
338	49723653	24792035	C1CC(CN(C1)C(=O)C2=NOC(=C2)COC3=CC=CC4=C3C=CN=C4)CCCO	0
337	49720720	24791374	CCC1=CC=C(C=C1)CN(C)C(=O)C2=NOC(=C2)COC3=CC=CC4=C3C=CN=C4	0
336	49728031	3214767	CCN(CC)S(=O)(=O)C1=CC=C(C=C1)S(=O)(=O)N2CCCC(C2)C(=O)NC3CC3	0
335	26729211	2823693	C1CCC(CC1)C(=O)N2CCN(CC2)C3=C4C=CC(=CC4=NC=C3)Cl	0
334	26661953	16682247	C1CSC2=[N+]1C=C(N2C3=CC=CC=C3)C4=CC=C(C=C4)Br.[Br-]	0
333	24791212	2424950	C1CCC2=C(C1)C3=C(N2)C=CC(=C3)C(=O)OCC(=O)NC4=CC=CC=C4Cl	0
332	24829495	16196153	COC1=CC=CC(=C1)N2C3=[N+](C=C2C4=CC=CS4)C5=CC=CC=C5CC3.[Br-]	0
331	24829596	2428525	CC(C)C(=O)NC(=S)/C=C/1\C(C2=CC=CC=C2N1C)(C)C	0
330	24810056	16193001	C1CCC2=C(C1)C(=N)C3=C(N2CC4=CC=C(C=C4)F)CCC3.Cl	0
329	24825451	16195908	CC1(CC2=C(O1)C(=CC=C2)OCC(CNCC3=CC=C(C=C3)OC)O)C.Cl	0
328	17508936	674277	CCOC(=O)CSC1=C(NC2=CC=CC=C21)C3=CC=CS3	0
326	17511743	12005559	C1CCC2=[N+](C=C(N2CC1)C3=CC=CC=C3)CC(=O)C4=CC=C(C=C4)Cl.[Br-]	0
325	17511867	12005568	CC1C(=NN2C3=CC=CC=C3[N+](=C2S1)C)C4=CC=CC=C4.[Br-]	0
302	26670767	2025187	CCOC1=CC2=C(C=C1)NC3=C2N=CN=C3N4CCN(CC4)C(=O)C5=CC=CO5	0
300	24784371	2852817	CCCCCCCN1C2=CC=CC=C2N3C1=NCCC3.Cl	0
254	17513611	12005722	CCCCCCCCCCCC[N+](C)(C)CC#C.[Br-]	0
276	85200816	44201938	C1/C=C\C[C@H](C(=O)O[C@@H](CNC(=O)[C@H]1CC(=O)N(CCO)CC2=CC=CC=C2)C3=CC=CC=C3)NC(=O)OCC4C5=CC=CC=C5C6=CC=CC=C46	0
274	57265848	2448681	CC1=CC(=C(C=C1)S(=O)(=O)N2CCN(CC2)C3=C4C(=C(SC4=NC=N3)C)C)C	0
273	57264828	9203733	CC1=CC(=C(C(=C1C)S(=O)(=O)N2CCN(CC2)C3=NC=NC4=CC=CC=C43)C)C	0
272	56463680	25102708	CCC(CC)CN1[C@H](CN=C1N(C)C)CC(C)C	0
271	49724690	6461315	CC1=CC(=C(C=C1C)Br)S(=O)(=O)NCC2=CC=NC=C2	0
270	49823538	8624377	COC1=CC=C(C=C1)NC(=S)N2CCC(CC2)CC3=CC=CC=C3	0
269	51089062	7153852	CCN1C2=C(C=CC=C2SC1=NC(=O)CCS(=O)(=O)C3=CC=CC=C3)OC	0
268	49828530	24685438	COC1=CC=C(C=C1)NS(=O)(=O)C2=CC(=C(C=C2)N3CCN(CC3)CCO)[N+](=O)[O-]	0
267	49816016	17585754	C1CC(=O)N(C1)C2=CC=C(C=C2)S(=O)(=O)N3CCC(CC3)C(=O)NC4=CC=CC(=C4)C(F)(F)F	0
266	49818608	24817543	CC(C)(C)C1=CC=C(C=C1)N2C3=C(C=N2)C(CCC3)NC(=O)CCN4CCCC4=O	0
265	47204921	951679	CC(=O)C1=CN(C2=CC=CC=C21)CC3=CC=CC=C3F	0
264	49643288	24746957	CCCCOC1=CC=C(C=C1)N2C(=NC(=NC23CCCCC3)N)N.Cl	0
263	47195217	838339	C1CCCN(CC1)C2=NC(=CS2)C3=CC=C(C=C3)Br	0
262	49644237	3137242	CC1=NC2=CC=CC=C2C(=C1)NC3=CC=C(C=C3)[N+](=O)[O-]	0
259	24800022	16191692	CN(CC1=CC(=CC=C1)OC)C(=O)C2=NOC(=C2)COC3=CC4=C(C=C3)N=CC=C4	0
258	24782192	16187802	CCOC(=O)N1CCN(CC1)C(=O)C2=NOC(=C2)COC3=CC4=C(C=C3)N=CC=C4	0
257	24790244	754594	C1=CC=C2C(=C1)NC(=O)C(=N2)C3=C(C=CC(=C3)Br)N	0
256	24780441	15399740	C1CSC2=[N+]1C(=CN2C3=CC=CC=C3)C4=CC=CC=C4.[Br-]	0
275	85200796	44201918	CC(C)(C)[C@H]1COC(=O)[C@@H](C/C=C\C[C@H](C(=O)N1)CC(=O)N(CCO)CC2=CC=CC=C2)NC(=O)OCC3C4=CC=CC=C4C5=CC=CC=C35	0
277	85200797	44201919	C1/C=C\C[C@H](C(=O)O[C@H](CNC(=O)[C@@H]1CC(=O)N(CCO)CC2=CC=CC=C2)C3=CC=CC=C3)NC(=O)OCC4C5=CC=CC=C5C6=CC=CC=C46	0
299	24831033	2319959	CC(C)(C1=CC=CC=C1NC)C2=CC(=NO2)C3=CC(=CC=C3)Br	0
278	85200815	44201937	C1/C=C\C[C@H](C(=O)OC[C@@H](NC(=O)[C@H]1CC(=O)N(CCO)CC2=CC=CC=C2)CC3=CNC4=CC=CC=C43)NC(=O)OCC5C6=CC=CC=C6C7=CC=CC=C57	0
298	24784949	16188590	CC1=CC2=C(C=C1)N(/C(=C\C3=C[N+](=CC=C3)C)/S2)CCO.[I-]	0
297	22413647	1214679	C1=CC=C(C=C1)N2C(=N)C(=CC(=N2)C(=O)C3=CC=CO3)C4=NC5=CC=CC=C5N4	0
296	17413690	5734258	CC1=CC(=C(N1C2=CN=CC=C2)C)/C=C/3\C(=O)N(C(=S)S3)C4=CC=C(C=C4)[N+](=O)[O-]	0
295	22413504	15945706	CCCN1C2=C(CCCC2)C(=N)C3=C1CCC3.I	0
294	17505628	6890358	C1[C@@H]([C@H]1C(=O)N/N=C/C2=CC3=CC=CC=C3N=C2Cl)C4=CC=CC=C4	0
293	22401035	135521435	CC1=CC(=O)NC(=N1)SCC(=O)/C=C\2/C(C3=CC=CC=C3N2C)(C)C	0
292	22405066	1231799	CC1=NN(C(=C1Cl)C(=O)NCC2=CC=C(C=C2)Cl)C	0
290	22406972	12549420	CC1=CC2=C(C=C[N+](=C2C=C1)CC3=CC=CC=C3)C.[Cl-]	0
289	17408765	11958752	C[N+]1=C2N(C3=CC=CC=C31)N=C(CS2)C4=CC=CC=C4.[Br-]	0
288	17414866	6897243	COC1=CC=C(C=C1)C2=NN(C=C2/C=N/NC(=O)C3=CC=C(O3)Br)C4=CC=CC=C4	0
286	14722946	1436935	CCN(CC)C(=O)C1=CC=C(C=C1)S(=O)(=O)N2CCC(CC2)C3=NC4=CC=CC=C4S3	0
285	14733533	669165	CC(C)N(CC1=CC=CC=C1)S(=O)(=O)C2=CC=C(C=C2)NC(=O)C	0
284	14732488	135476833	CCCOC1=CC=CC=C1N/C(=N/C2=NC(=CC(=N2)C)C)/NC(=O)COC3=CC=C(C=C3)OC	0
283	14723130	135429160	CC1=CC=C(C=C1)S(=O)(=O)N(CC2=CC=CC=C2OC)CC3=NC4=CC=CC=C4C(=O)N3	0
282	4263205	2953423	COC1=NN=C(C2=CC=CC=C21)C3=CC(=C(C=C3)N4CCCCC4)N	0
281	4251984	800766	CC1=C(N2C=CSC2=N1)C3=CSC(=N3)NCC4=CC=CC=C4	0
280	26726293	654035	CC1=NC2=CC(=C(C=C2C(=O)N1CC3=CC=CC=C3)NC(=O)CC4=CC=CC=C4)N5CCN(CC5)C	0
186	49646348	16404087	C[C@@H]1CCC2C(C(O[C@@H]3C24[C@H]1CCC(O3)(OO4)C)OC(=O)CCC(=O)NC(C)(C)CO)C	0
184	26659896	16681991	C1CCC2=[N+](CC1)C(=CN2C3=CC=C(C=C3)Cl)C4=CC=C(C=C4)Cl.[Br-]	0
56	14731863	3530127	CC(C)(C)C1=CC=C(C=C1)OCCNC2=NC3=C(N2C)C(=O)N(C(=O)N3C)C	0
63	24797002	2957852	C1CN(CCN1C2=CC=C(C=C2)[N+](=O)[O-])C(=S)NCC3=CC=C(C=C3)Cl	0
62	24804755	1017652	CC(C)C(=O)N1CCN(CC1)C2=CC=CC=C2NC(=O)COC3=CC=CC=C3	0
61	24805309	16192712	C[N+]1=C2N(C3=CC=CC=C31)N=C(CS2)C4=CC=C(C=C4)C5=CC=CC=C5.[Br-]	0
60	24816424	16194917	CC1=CC(=C(C=C1)C)N2CC([N+]3=C2CCCC3)(C4=CC=CS4)O.[Br-]	0
59	24781479	110119	CC[N+]1=C(C(C2=C1C=CC(=C2)C)(C)C)C.[I-]	0
58	24785021	4288892	CC1=C(C(=CC=C1)C)NC(=S)N(CCN2CCCCCC2)CC3=CC=CO3	0
57	17512531	4130415	CCC1=CC=CC=C1NC(=S)N=NC2=C(N(C3=C2C=C(C=C3)S(=O)(=O)N4CCOCC4)C)O	0
55	22404974	15945026	C[N+]1=C(C2=CC=CN2CC1)C3=C(C=C(C=C3)OC)OC.[I-]	0
65	26658925	1882806	CC(=C)CSC1=NC2=C(C3=C(S2)CN(CC3)C)C(=O)N1C4CCCCC4	0
54	22405641	2086114	CCOC(=O)C1=C(SC(=C1C)C(=O)C)NC(=O)COC2=NC=NC3=CC=CC=C32	0
53	17511580	12005538	C1CC[N+](C1)(CC#CC2=CC=CC=C2)CC#CC3=CC=CC4=CC=CC=C43.[Br-]	0
52	22402484	2428528	CC\1(C2=CC=CC=C2N(/C1=C/C(=S)NC(=O)C3=CC=CC=C3OC)C)C	0
50	17511742	12005558	COC1=CC=C(C=C1)CN2C3=CC=CC=[N+]3C=C2C4=CC=C(C=C4)Cl.[Br-]	0
48	14739835	1475855	COC1=CC=C(C=C1)N2CCN(CC2)C3=NC=NC4=C3NC5=CC=CC=C54	0
47	17407392	11958615	CCCC(C)C(=O)NC1=NC(=C(S1)C2=CSC(=N2)NC3=CC=C(C=C3)Cl)C	0
46	14743195	1998339	CCCCOCCCNC1=NC=NC2=C1NC3=CC=CC=C32	0
64	24841612	16197098	C1CCC(CC1)[C@H]2C[C@H](OC(=C2)C(=O)NC3=CC=CC=C3)OCCCCO	0
66	26662330	1387702	C1CCC2=[N+](CC1)C=C(N2C3=CC=CC=C3)C4=CC=C(C=C4)OC(F)F	0
44	7970564	3144868	CN1C2=C(C(=O)N(C1=O)C)N(C(=N2)NCC=C)CC3=CC=C(C=C3)F	0
76	57263505	3292313	COC1=CC=C(C=C1)NS(=O)(=O)C2=CC(=C(C=C2)N3CCOCC3)N	0
83	7965183	5307470	CC1=NC2=CC=CC=C2C3=C1C=C(O3)C(=O)N4CCN(CC4)C5CCCCC5	0
82	3711343	2997601	CCCCN1C2=C(C=C(C=C2)S(=O)(=O)N)N=C1SCC3=C(ON=C3C)C	0
81	856536	657891	CN1C2=C(C(=O)N(C1=O)C)N(C(=N2)OCC=C)CC3=C(C=C(C=C3)Cl)Cl	0
80	92764818	54368	CC1=C2C(=NC(=NC2=NC=C1CC3=C(C=CC(=C3)OC)OC)N)N.C(CS(=O)(=O)O)O	0
79	92763406	5351598	CC[C@H](C[C@H]1CCC[C@]2(O1)C[C@H]3[C@@H]([C@@H](O2)C[C@]4([C@@H](CC(O4)(C)C)/C=C/CCCCC[C@@]([C@@H]([C@H]([C@@H]([C@H]([C@@H]([C@](/C=C/C(=O)O3)(C)O)O)C)O)OC5CCC(C(O5)C)N(C)C)O)(C)O)O)C)O	0
78	57267831	25163414	CN(CC1=C(C=C(C=C1)OC)OC)C(=O)C2=CC(=CC=C2)NC(=O)CC3C(=O)N=C(S3)N4CCCCC4	0
77	85200812	44201934	C1/C=C\C[C@H](C(=O)OC[C@H](NC(=O)[C@@H]1CC(=O)NCCO)CC2=CC=CC=C2)NC(=O)OCC3C4=CC=CC=C4C5=CC=CC=C35	0
75	56317408	24979803	CC1=C(C=C(C=C1)NCC(=O)NC2=CC(=CC=C2)S(=O)(=O)N(C)C)S(=O)(=O)N3CCCCCC3	0
67	46500295	23640878	CCC(C)[C@H]1CN=C(N1CCC2=CC=CC3=CC=CC=C32)N	0
74	49822200	17838235	C1=CC(=C(C=C1Cl)Cl)CC(=O)NC2=CC=NC=C2	0
73	49723839	20910596	CC1CC2=C(N1C(=O)C)C=CC(=C2)S(=O)(=O)N3CCC(CC3)C(=O)N4CCN(CC4)C5=CC=CC(=C5C)C	0
72	49736025	20938580	COC1=CC(=C(C=C1)OC)C2CCN(C2)S(=O)(=O)C3=CNC(=C3)C(=O)OC	0
71	49731890	16453294	CC1CCN(CC1)S(=O)(=O)C2=CC=C(C=C2)NC(=O)C3=C(N=NS3)C	0
70	47201393	3732195	CC[N+](C)(CC)CCC(C1CCCCC1)C2=CC=CC=C2	0
69	47199167	4194714	CC(C)CC1=CC=C(C=C1)C(C)C(=O)NC2=CN=CC=C2	0
68	49640621	24746741	C1CCC(CC1)[C@@H]2C[C@@H](OC(=C2)C(=O)NC3=CC=CC=C3)OCCCCO	0
45	865868	667127	CN1C2=C(C(=O)N(C1=O)C)N(C(=N2)CN3CCC(CC3)CC4=CC=CC=C4)CCOC	0
42	843683	645986	CC1CCCCC1NS(=O)(=O)C2=CC=C(C=C2)S(=O)(=O)NCC3=CC=NC=C3	0
85	22406286	3457853	C1C(OC2=CC=CC=C2O1)CNC3=C4C=CSC4=NC=N3	0
10	17516319	3649561	CCCN1C(=C(C(=O)N(C1=O)C)C2=NC(=C(S2)C(=O)C3=CC=C(C=C3)C(C)CC)C4CC4)N	0
17	24811600	4917700	C1CCN(C(C1)C2=CN=CC=C2)C(=O)C3=NN4C(=CC(=NC4=C3)C5=CC=C(C=C5)F)C(F)(F)F	0
16	24782360	765802	C1=CC=C(C=C1)C2=CC=C(C=C2)C(=O)NC3=CC=NC=C3	0
15	24785009	16188604	C[N+]1(CCCC1)CC(=O)OC2CCCCCCCCCCC2.[I-]	0
14	17507102	782243	C1=CC=C2C(=C1)NC(=N2)C3=CC=C(C=C3)NC(=O)/C=C/C4=CC=CO4	0
13	22413338	1227109	CC(C)(C)C1=CC=C(C=C1)C(=O)NC(=S)NC2=CC=C(C=C2)N3CCOCC3	0
12	22409639	15945317	[B-](F)(F)(F)F.CCN1C=C[N+](=C1P(C2=CC=CC=C2)C3=CC=CC=C3)C	0
11	22406771	5253159	CC1=C(SC2=NC=NC(=C12)NCC3COC4=CC=CC=C4O3)C	0
9	17406704	1796527	CC\1(C2=CC=CC=C2N(/C1=C\C=NC3=CC=CC=C3)C)C	0
19	24784042	1261460	COC1=CC=CC=C1CCNC(=O)C2=CC(=NC3=C2C=C(C=C3)Br)C4=CC=NC=C4	0
8	17413441	2833359	CC1=C(SC=[N+]1CC2=CC=CC=C2)CCOC(=O)C34CC5CC(C3)CC(C5)(C4)C.[Cl-]	0
7	14733455	4435400	CCOC(=O)C1=C(C2=C(N=C(N=C2S1)CC(=O)OC)NCC3=CC=C(C=C3)Cl)C	0
6	14723818	1448435	CN1C(=O)C2=CC=CC=C2C(=N1)CC(=O)NCC3=CC=C(C=C3)C(F)(F)F	0
5	14746015	2062923	CC1=C(SC2=NC=NC(=C12)NCC3=CC=CS3)C	0
4	14720779	3185256	CCC(C)NS(=O)(=O)C1=CC=C(C=C1)S(=O)(=O)N2CCCC3(C2)CCCCC3	0
3	4264986	2981865	CC1=CC(=NC(=N1)SCC(=O)NC2=CC(=C(C=C2)N3CCOCC3)Cl)C	0
2	857789	6603237	CCCC1=C(C(=N)C2=CC=CC=C2N1C)CC.I	0
18	24830672	16196243	COC1=CC=C(C=C1)N2C=C([N+]3=C2CCCCC3)C4=CC=C(C=C4)OC(F)F.[Br-]	0
20	24784664	3188539	CCN(CC)S(=O)(=O)C1=CC=C(C=C1)S(=O)(=O)N2CCCC(C2)C(=O)OCC	0
41	7969174	5309815	CC1CCN(CC1)C2=C(C(=O)C2=O)NCC3=CC=C(C=C3)C(=O)N4C(CC5=CC=CC=C54)C	0
31	56319338	5100750	CC1=CC(=C(C=C1)C)C2=CSC(=N2)NC(=O)C3=COCCO3	0
40	81065999	135676224	C/C(=N\NC1=NN=C(C=C1)Cl)/C2=CC=CC=C2O	0
38	85200820	44201942	C[C@@H]1COC(=O)[C@@H](C/C=C\C[C@H](C(=O)N1)CC(=O)N[C@H](CC2=CC=CC=C2)CO)NC(=O)OCC3C4=CC=CC=C4C5=CC=CC=C35	0
37	85200782	44201904	C[C@@H]1COC(=O)[C@H](C/C=C\C[C@H](C(=O)N1)CC(=O)N(CCO)CC2=CC=CC=C2)NC(=O)OCC3C4=CC=CC=C4C5=CC=CC=C35	0
36	57262693	4801278	CC1=CC=C(C=C1)OCCOC(=O)C2=C(C=CC(=C2)S(=O)(=O)N3CCCCC3)N4CCOCC4	0
35	57262855	4832979	CC(C)CN1C(=C(C(=O)N(C1=O)C)C(=O)COC(=O)C2CC3=CC=CC=C3CN2S(=O)(=O)C)N	0
34	56463363	175533	CCCCCCC[N+](CC)(CC)CCCCC1=CC=C(C=C1)Cl.CC1=CC=C(C=C1)S(=O)(=O)[O-]	0
33	56319823	24980982	COC1=CC=CC=C1NS(=O)(=O)C2=CC=CC(=C2)C(=O)NC3CCN(CC3)CC4=CC=CC=C4	0
30	47194184	743662	CC1=NC2=CC=CC=C2N1CC3=CC=C(C=C3)Br	0
21	24798022	16189915	CC1=C(N=CC=C1)CN2CCN(CC2)C(=O)C3=NOC(=C3)COC4=CC5=C(C=C4)N=CC=C5	0
29	49724759	24792214	C1CCCN(CC1)C2=C(C=C(C=C2)C(CC(=O)N)NC(=O)C3=CC=CC=C3)[N+](=O)[O-]	0
27	49735308	20919101	CCC(C(=O)NCCC(C)C)N1C=CC2=C1C=CC(=C2)S(=O)(=O)N3CCCCC3	0
26	49716780	5298137	CC1CCC(CC1)NC(=O)C2=NC(=NO2)CN3C(=C(C(=N3)C)Br)C	0
25	49733550	3151318	CC(C1=CC=CC=C1)NC(=O)C2=CC3=C(N=C4C=CC=CN4C3=O)N(C2=N)CC5CCCO5	0
24	49643351	1435354	CC1=CC=C(C=C1)S(=O)(=O)N2CCN(CC2)C(=O)C3=CC=C(C=C3)S(=O)(=O)N4CCCC4	0
23	26661065	16682165	C1CC2=[N+](C1)C=C(N2C3=CC=CC=C3)C4=CC=CC=C4.[Br-]	0
22	24818979	3413479	CC(C)(C)OC(=O)N1CCC(CC1)C2=CC(=NN2)C3=CC=CS3	0
84	14721863	1460629	CC1=C(C=C(C=C1)Cl)N2CCN(CC2)C(=O)CSC3=NN=C4N3C(CC5=CC=CC=C54)(C)C	0
86	22406143	9842653	CC1(C2=CC=CC=C2[N+](=C1/C=C/NC3=CC=CC=C3)C)C.[O-]Cl(=O)(=O)=O	0
182	24790257	5337459	CC1=C(N2C=CC=NC2=N1)C3=CSC(=N3)NC4=CC=C(C=C4)O.Br	0
143	49825213	17585068	C1CC(=O)N(C1)C2=CC=C(C=C2)S(=O)(=O)N3CCC(CC3)C(=O)NC4=CC=C(C=C4)C(F)(F)F	0
153	85200826	44201948	C1COC(=O)[C@@H](C/C=C\C[C@H](C(=O)N1)CC(=O)N(CCO)CC2=CC=CC=C2)NC(=O)OCC3C4=CC=CC=C4C5=CC=CC=C35	0
152	57255713	2595274	C1CN(CCC1CC2=CC=CC=C2)C(=O)COC3=CC=CC=C3C(=O)N	0
151	57264740	4314554	CC1=CC(=C(N1CC2CCCO2)C)C(=O)COC(=O)C3=CC(=CC=C3)S(=O)(=O)NC	0
150	56462907	25102529	CCC(C)CCN1[C@H](CN=C1N(C)C)CC(C)C	0
148	51089211	16031854	CC1=CC(=NO1)NC(=O)CSC2=NC3=C(C(=O)N2C4=CC=CC=C4F)NC5=CC=CC=C53	0
146	49716911	4174238	CCOC1=CC=C(C=C1)C2=NC(=C(O2)C)CSCC(=O)NC3CC3	0
145	49818511	24817446	CN(CC1=NC=CS1)C(=O)C2=NOC(=C2)COC3=CC=CC4=C3C=CN=C4	0
142	49640910	951675	CC1=CC=CC=C1OCCN2C=C(C3=CC=CC=C32)C(=O)C	0
155	85200811	44201933	C1/C=C\C[C@H](C(=O)OC[C@@H](NC(=O)[C@@H]1CC(=O)N(CCO)CC2=CC=CC=C2)C3=CC=CC=C3)NC(=O)OCC4C5=CC=CC=C5C6=CC=CC=C46	0
141	49676049	16278296	CC1=C(SC2=NC=NC(=C12)NCC(C3=CC=C(C=C3)[N+](=O)[O-])O)C	0
140	49647046	1603523	CCCCSC1=NC2=C(C3=C(S2)CN(CC3)C)C(=O)N1C4=CC=C(C=C4)C	0
138	26660000	16682007	C1CCC2=[N+](CC1)C(=CN2C3=CC=C(C=C3)OC(F)F)C4=CC=CC=C4.[Br-]	0
137	24785178	16188708	CN(CC1=C2C=CC=NC2=C(C=C1)OC)CC3=NC(=NO3)CC4=CC(=CC=C4)F	0
136	24829296	3975167	CC1=NC2=CC=CC=C2N1CC(=O)NC(C)C3CC4CCC3C4	0
135	24828228	1540596	C1CCN(CC1)C2=NC=NC(=C2)NC(=O)C3=CC=CC=C3	0
134	24829363	16196147	COC1=CC=CC=C1N2C3=[N+](C=C2C4=CC=CC=C4)C5=CC=CC=C5CC3.[Br-]	0
154	85200784	44201906	CC(C)(C)[C@H]1COC(=O)[C@@H](C/C=C\C[C@H](C(=O)N1)CC(=O)N[C@H](CC2=CC=CC=C2)CO)NC(=O)OCC3C4=CC=CC=C4C5=CC=CC=C35	0
157	57257604	25161778	CN(CC1=CC=C(C=C1)OC(F)F)C(=O)C2=CC(=CC=C2)S(=O)(=O)N3CCN(CC3)CC4=CC=CC=C4	0
132	24810985	15994066	COC1=CC=CC=C1N2CCN(CC2)C3=NC=C(C4=CC=CC=C43)C(=O)N5CCN(CC5)C6=CC(=CC=C6)Cl	0
169	14744781	2571309	CC1=C(SC2=NC=NC(=C12)NCC(C)(C)N3CCOCC3)C	0
180	24793692	1251584	C1CN(CCN1C2=C3C=CC(=CC3=NC=C2)Cl)C(=O)C4=CC=C(C=C4)Cl	0
179	24783400	4692200	CCCCC1=CC=C(C=C1)NC(=O)C(=O)NCCN2CCN(CC2)CC3=CC=C(C=C3)[N+](=O)[O-]	0
178	24821700	1476615	CC1=CSC2=NC=NC(=C12)NCCC3=CC=CC=N3	0
177	24788865	1504737	CC1=C(C(=O)N(N1C)C2=CC=C(C=C2)S(=O)(=O)NCC3=CC=CC=C3)C(C)C	0
175	24780459	5750590	CC1=C(C(=NN1C)C)/C=C/C(=O)C2=C(C=C(C=C2)Cl)Cl	0
174	17515543	4407190	CCOC(=O)C1=C(SC2=C1CCC2)NC(=O)COC3=CC=CC4=C3CCN(C4=O)C	0
170	14729079	3724239	CC1=CC=C(C=C1)C(=O)N2CCN3C2(C4=CC=CC=C4C3=O)C5=CC=C(C=C5)Cl	0
167	14731301	3709177	CN1C2=C(C(=O)N(C1=O)C)N(C(=N2)OCCOC)CC3=CC(=CC=C3)OC	0
158	81066784	42628533	CN1CCC(CC1)NC(=O)C2=CC(=C(C=C2)NC3=NC=C4C(=N3)N(CCC(=O)N4C)CCC5=CC=CC=C5)OC	0
166	863604	664853	CCN1CCCC1CNC2=NC=NC3=C2NC4=C3C=C(C=C4)Cl	0
165	862725	6603430	COC1=C(C=C(C=C1)CCNC2=NC=NC3=C2OC4=CC=CC=C43)OC.Cl	0
164	3714263	2998728	CC(C)N1C(=CSC1=NC2=CN=CC=C2)C3=CC=CO3	0
163	3714291	2998742	C1CC(OC1)CN2C3=C(C=C(C=C3)S(=O)(=O)N4CCOCC4)N=C2COC5=CC=C(C=C5)Cl	0
162	844118	646427	C1CN(CCN1C2=NC=C(C=C2)C(F)(F)F)C3=CC(=NC4=NC=NN34)C5=CC=CC=C5	0
161	7965426	5307613	CCCN(CCC)CCNC(=O)C1=CC2=C(N1C)C3=CC=CC=C3N(C2=O)C	0
160	24840753	657771	CN1C2=C(C(=O)N(C1=O)C)N(C(=N2)NCC3=CC=CO3)CC4=C(C=C(C=C4)Cl)Cl	0
133	24785333	16188796	CC(C)CCOC(=O)C[N+](C)(C)CCOC1CC2CCC1(C2(C)C)C.[Cl-]	0
131	24782735	16187935	C1CN(CCN1C2=CC(=CC=C2)Cl)C(=O)C3=CN=C(C4=CC=CC=C43)N5CCN(CC5)C6=CC=CC=N6	0
88	17507712	808194	CC1=CC=C(C=C1)C2=C(C(=O)CC2)CC(=O)O	0
98	24827368	16195998	CC1=CC(=CC(=[N+]1C)C2=CC=CC=C2)C3=CC=CC=C3.[Cl-]	0
105	26662058	15270872	COC1=CC=C(C=C1)C2=C[N+](=C3N2CCCCC3)CC(=O)C4=CC=CC=C4.[Br-]	0
104	24798477	16190148	C1CCC(C1)NC(=O)C2=NOC(=C2)COC3=CC4=C(C=C3)N=CC=C4	0
103	24805024	54677435	CCCCCCN1C2=CC=CC=C2C(=C(C1=O)C(=O)NC3=NC=CN=C3)O	0
102	24780660	15311784	C1CSC2=[N+]1C(=CN2C3=CC=CC=C3)C4=CC=C(C=C4)Cl.[Br-]	0
101	24783643	2896535	CCOC(=O)N1CCN(CC1)C(=O)C2=CC=C(C=C2)CSC3=CC=C(C=C3)Cl	0
100	24833969	3969468	CCN(CC)S(=O)(=O)C1=CC(=C(C=C1)C)NC(=S)N2CCN(CC2)CC3=CC4=C(C=C3)OCO4	0
99	24822807	16195306	C1CN(CCN1CCCNC(=O)CC2=CSC(=N2)NC3=NC(=S)NC4=CC=CC=C43)C5=CC=CC=C5F	0
97	24826569	16195959	COC1=CC=C(C=C1)N2C3=[N+](C=C2C4=CC=C(C=C4)Cl)C5=CC=CC=C5CC3.[Br-]	0
107	47199921	23723986	CC1=C(C(=NN1C2=CC=C(C=C2)NC(=O)C3=CC=NC=C3)C)Cl	0
96	24785008	16188603	CC(C)(C)C1CCC(CC1)OC(=O)C[N+]2(CCCCC2)C.[I-]	0
95	24790441	16189546	CCOC1=CC=C(C=C1)C2=CC(=[N+](C(=C2)C)CCO)C3=CC=C(C=C3)OCC.[O-]Cl(=O)(=O)=O	0
94	24832629	135466101	CCOC1=CC=C(C=C1)N2C(=C(C3=CC=CC=C3C2=O)/C=N/NC4=NC(=CC(=N4)C)C)O	0
93	17508514	5719370	CCN1C2=C(C=CC(=C2)Cl)[N+](=C1/C=C/NC3=CC=CC=C3)CC.[I-]	0
92	17508127	12004710	C1CC[N+](C1)(CC#CC2=CC=CC=C2)CC#CC3=CC=CC=C3.[Br-]	0
91	22402906	2487493	CC1=C(NC(=C1C(=O)C)C)C(=O)OCC(=O)NC2=C(C3=C(S2)CCCC3)C#N	0
90	22401519	9557743	C1=CC=C2C(=C1)N=C(N2/N=C/C3=CC=C(S3)[N+](=O)[O-])N	0
106	49645642	24747244	CC1CCN(CC1)C(=O)N2[C@H]3CC[C@@H]2C(=C(C3)C4=CC5=CC=CC=C5O4)C(=O)OC	0
108	47202641	1111832	COC1=CC(=C(C=C1)NC2=NC(=NC(=N2)N3CCOCC3)N4CCOCC4)OC	0
130	22411103	5055780	COC1=CC=C(C=C1)NS(=O)(=O)C2=CC=CC(=C2)NC(=O)C3=CC=C(C=C3)S(=O)(=O)N4CCCCCC4	0
119	85200824	44201946	C1C[C@H]2COC(=O)[C@H](C/C=C\C[C@@H](C(=O)N2C1)CC(=O)N[C@@H](CC3=CC=CC=C3)CO)NC(=O)OCC4C5=CC=CC=C5C6=CC=CC=C46	0
127	17508413	3172868	CCCN1C2=C(N=C1SCC(=O)NC3=NC(=CS3)C4=CC=C(C=C4)OC)N(C(=O)N(C2=O)C)C	0
125	14731109	1999904	CC1=CC=C(C=C1)OCCN2CCN(CC2)C3=C4C(=C(SC4=NC=N3)C)C	0
124	7972021	869896	CC(=O)C1=CC=C(C=C1)N2CCN(CC2)C3=NC=C(C=C3)C(F)(F)F	0
123	842392	644660	C1CC(OC1)CNS(=O)(=O)C2=CC=C(C=C2)S(=O)(=O)NCC3=CC=NC=C3	0
122	849061	651526	CC1=NC2=NC=NN2C(=C1)NCC3=C(C=C(C=C3)OC)OC	0
121	24838195	3240229	CCN1C2=CC=CC=C2C(=CC1=O)SCC(=O)N3CCN(CC3)C4CCCCC4	0
120	57268198	25163520	CCOC1=CC=C(C=C1)NS(=O)(=O)C2=CC=CC(=C2)C(=O)N3CCN(CC3)C/C=C/C4=CC=CC=C4	0
118	85146176	17757095	CC1=C(SC=C1)CNC2=NC=NC3=C2C=C(C=C3)C4=C(ON=C4C)C	0
109	49735129	135616992	CC1CCN(CC1)CC2=C(N=NN2C3=NON=C3N)C(=O)N/N=C/C4=CC=CC=C4O	0
117	85200793	44201915	C1/C=C\C[C@@H](C(=O)OC[C@H](NC(=O)[C@@H]1CC(=O)N(CCO)CC2=CC=CC=C2)CC3=CNC4=CC=CC=C43)NC(=O)OCC5C6=CC=CC=C6C7=CC=CC=C57	0
116	51089910	12434472	C1=CC=C(C=C1)C2=CC(=[N+](C(=C2)C3=CC=CC=C3)C4=CC=C(C=C4)Br)C5=CC=CC=C5.[O-]Cl(=O)(=O)=O	0
115	56463479	25102676	CC(C)C[C@H]1CN=C(N1CCCCC2=CC=CC=C2)N(C)C	0
113	56321376	24981581	C1CC(CN(C1)C(=O)C2=CC(=CC=C2)S(=O)(=O)N3CCN(CC3)C4=CC=CC=C4)C(F)(F)F	0
112	51090611	16814136	CCCC1=NC2=C(C(=N1)SCC(=O)NC3=NN=C(S3)CC)C(=O)N(C(=O)N2C)C	0
111	49716795	4175693	CCOC1=CC=C(C=C1)C2=NC(=C(O2)C)CSCC(=O)NCC3CCCO3	0
110	49723153	20901939	CC1CC2=C(N1C(=O)C)C=CC(=C2)S(=O)(=O)N3CCC(CC3)C(=O)N4CCCCC4	0
172	17509096	2848449	CC1=CC(=C[N+](=C1)C(C)C(=O)C2=CC=C(C=C2)C3=CC=CC=C3)C.[Br-]	0
45	98626476	46742372	C1CN(CCC1CC2=CC=CC=C2)CC3=C4C=CC=NC4=C(C=C3)O.C(=O)(C(F)(F)F)O.C(=O)(C(F)(F)F)O	1
38	87349818	44602318	C1=CC=C(C=C1)C2=CC(=NO2)C(=O)NCCCCO	1
60	98626469	46742361	C1CN(CCC1(C#N)C2=CC=CC=C2)CC3=C4C=CC=NC4=C(C=C3)O.C(=O)(C(F)(F)F)O.C(=O)(C(F)(F)F)O	1
58	98626452	46742341	COC1=CC=C(C=C1)CNC2=C(N=NC(=N2)C3=CC=CC=N3)C4=CC=CC=C4	1
57	98626460	46742350	C1=CC=C(C=C1)C2=C(N=C(N=N2)C3=CC=CC=N3)NCC4=CC=CC=N4	1
56	87349813	6404645	CN(C)C1=C(N=NC(=N1)C2=CC=CC=N2)C3=CC=CC=C3	1
55	87349852	44602352	CC1=CC=C(C=C1)CNC2=C(N=NC(=N2)C3=CC=CC=N3)C4=CC=CC=C4	1
52	87349828	34829688	C1CC1CNC(=O)C2=NOC(=C2)C3=CC=CC=C3	1
51	87349817	43417670	C1=CC=C(C=C1)C2=CC(=NO2)C(=O)NCCCO	1
50	87692446	44631787	C1CN(CCC1N2CCOCC2)C3=C(N=NC(=N3)C4=CC=CC=N4)C5=CC=CC=C5.C(=O)(C(F)(F)F)O	1
48	91890037	45099939	C1=CC=C(C=C1)C2=C(N=C(N=N2)C3=CC=CC=N3)NC4=NC5=CC=CC=C5N=C4	1
47	98626471	46742365	COC1=CC=CC=C1N2CCN(CC2)CC3=C4C=CC=NC4=C(C=C3)O.C(=O)(C(F)(F)F)O.C(=O)(C(F)(F)F)O	1
46	91890035	45099935	CC1=NC=C(C=C1)NC2=C(N=NC(=N2)C3=CC=CC=N3)C4=CC=CC=C4.C(=O)(C(F)(F)F)O	1
44	87349831	36711028	CCCCNC(=O)C1=NOC(=C1)C2=CC=CC=C2	1
42	98626463	46742353	C1=CC=C(C=C1)C2=CC=C(C=C2)CNC3=C(N=NC(=N3)C4=CC=CC=N4)C5=CC=CC=C5	1
41	98626466	46742356	C1CN(CC2=CC=CC=C21)CC3=C4C=CC=NC4=C(C=C3)O.C(=O)(C(F)(F)F)O.C(=O)(C(F)(F)F)O	1
40	93621916	2398303	C1CN(CC2=CC=CC=C21)CC3=C4C=CC=NC4=C(C=C3)O	1
62	91890038	45099940	C1=CC=C(C=C1)C2=C(N=C(N=N2)C3=CC=CC=N3)NC4=NC5=CC=CC=C5S4	1
63	87692445	44631786	C1CN(CCC1CO)C2=C(N=NC(=N2)C3=CC=CC=N3)C4=CC=CC=C4	1
64	98626456	46742345	CC(C)(C)C1=CC=C(C=C1)CNC2=C(N=NC(=N2)C3=CC=CC=N3)C4=CC=CC=C4	1
79	87349815	44602315	C1=CC=C(C=C1)C2=CC(=NO2)C(=O)NCCCN3C=CN=C3.C(=O)(C(F)(F)F)O	1
86	91890044	45099948	C1CN(CCN1C2=CC=NC=C2)C3=C(N=NC(=N3)C4=CC=CC=N4)C5=CC=CC=C5.C(=O)(C(F)(F)F)O	1
85	91890040	45099943	C1=CC=C(C=C1)C2=CN=C(S2)NC3=C(N=NC(=N3)C4=CC=CC=N4)C5=CC=CC=C5	1
84	87349850	44602350	CC1=CC=CC=C1CNC2=C(N=NC(=N2)C3=CC=CC=N3)C4=CC=CC=C4	1
83	98626451	46742340	C1=CC=C(C=C1)C2=C(N=C(N=N2)C3=CC=CC=N3)NCC4=CC(=CC=C4)Cl	1
82	98626465	46742355	C1COCCC1CNC2=C(N=NC(=N2)C3=CC=CC=N3)C4=CC=CC=C4	1
80	91890041	45099944	C1=CC=C(C=C1)C2=C(N=C(N=N2)C3=CC=CC=N3)NC4=NN=C(S4)C5=CC=CC=C5	1
78	91890042	45099945	C1=CC=C(C=C1)C2=CSC(=N2)NC3=C(N=NC(=N3)C4=CC=CC=N4)C5=CC=CC=C5	1
66	98626475	46742371	CC(C)(C)OC(=O)N1CCN(CC1)CC2=C3C=CC=NC3=C(C=C2)O.C(=O)(C(F)(F)F)O.C(=O)(C(F)(F)F)O	1
77	98626464	46742354	C1=CC=C(C=C1)C2=CC=CC(=C2)CNC3=C(N=NC(=N3)C4=CC=CC=N4)C5=CC=CC=C5	1
74	98626453	46742342	COC1=CC=CC(=C1)CNC2=C(N=NC(=N2)C3=CC=CC=N3)C4=CC=CC=C4	1
72	87692443	44631784	CC(C)(C)CCNC1=C(N=NC(=N1)C2=CC=CC=N2)C3=CC=CC=C3	1
70	87349853	6404644	C1=CC=C(C=C1)CNC2=C(N=NC(=N2)C3=CC=CC=N3)C4=CC=CC=C4	1
69	98626455	46742344	C[C@H](C1CCCCC1)NC2=C(N=NC(=N2)C3=CC=CC=N3)C4=CC=CC=C4	1
68	98626449	46742338	CC1=C(C=C(C=C1)CNC2=C(N=NC(=N2)C3=CC=CC=N3)C4=CC=CC=C4)C	1
39	87349814	6413024	C=CCNC1=C(N=NC(=N1)C2=CC=CC=N2)C3=CC=CC=C3	1
90	98626461	46742351	C1=CC=C(C=C1)C2=C(N=C(N=N2)C3=CC=CC=N3)NCCC4=CC=CC=N4	1
4	98626448	46742337	C1CN(CC1C2=CC=CC=C2)C3=C(N=NC(=N3)C4=CC=CC=N4)C5=CC=CC=C5	1
27	87349840	17488911	C1=CC=C(C=C1)C2=CC(=NO2)C(=O)NC3=NC4=CC=CC=C4S3	1
20	87349823	44602325	C1COCCN1CCNC(=O)C2=NOC(=C2)C3=CC=CC=C3.C(=O)(C(F)(F)F)O	1
10	91890039	45099941	CC1=NC(=CC=C1)NC2=C(N=NC(=N2)C3=CC=CC=N3)C4=CC=CC=C4.C(=O)(C(F)(F)F)O	1
9	87349824	44602326	C1COCCN1CCCNC(=O)C2=NOC(=C2)C3=CC=CC=C3.C(=O)(C(F)(F)F)O	1
22	98626468	46742359	C1C(CC2=CC=CC=C21)NCC3=C4C=CC=NC4=C(C=C3)O.C(=O)(C(F)(F)F)O.C(=O)(C(F)(F)F)O	1
23	98626459	46742349	C1=CC=C(C=C1)CCNC2=C(N=NC(=N2)C3=CC=CC=N3)C4=CC=CC=C4	1
17	87692442	44631783	C1CCC(CC1)CNC2=C(N=NC(=N2)C3=CC=CC=N3)C4=CC=CC=C4	1
7	98626467	46742357	C1CCC2CN(CCC2C1)CC3=C4C=CC=NC4=C(C=C3)O.C(=O)(C(F)(F)F)O.C(=O)(C(F)(F)F)O	1
11	91890043	45099946	CN1CCN(CC1)C2=C(N=NC(=N2)C3=CC=CC=N3)C4=CC=CC=C4.C(=O)(C(F)(F)F)O	1
6	98626458	46742348	CC(C1=CC=CC=C1)NC2=C(N=NC(=N2)C3=CC=CC=N3)C4=CC=CC=C4	1
5	98626470	46742363	C1CC2=CC=CC=C2C1NCC3=C4C=CC=NC4=C(C=C3)O.C(=O)(C(F)(F)F)O.C(=O)(C(F)(F)F)O	1
36	98626462	46742352	C[C@H](C1=CC=CC=C1)NC2=C(N=NC(=N2)C3=CC=CC=N3)C4=CC=CC=C4	1
3	98626450	46742339	C1CCC(CC1)C2CCN(C2)C3=C(N=NC(=N3)C4=CC=CC=N4)C5=CC=CC=C5	1
2	98626474	46742370	CC1CN(CC(O1)C)CC2=C3C=CC=NC3=C(C=C2)O.C(=O)(C(F)(F)F)O.C(=O)(C(F)(F)F)O	1
30	87692447	44631789	C1COCCN1CCNC2=C(N=NC(=N2)C3=CC=CC=N3)C4=CC=CC=C4.C(=O)(C(F)(F)F)O	1
16	98626454	46742343	C[C@@H](C1CCCCC1)NC2=C(N=NC(=N2)C3=CC=CC=N3)C4=CC=CC=C4	1
31	98626457	46742346	C1=CC=C(C=C1)C2=C(N=C(N=N2)C3=CC=CC=N3)NCC4=CN=CC=C4.C(=O)(C(F)(F)F)O	1
12	87692448	44631791	C1COCCN1CCCNC2=C(N=NC(=N2)C3=CC=CC=N3)C4=CC=CC=C4.C(=O)(C(F)(F)F)O	1
32	87349851	44602351	CC1=CC(=CC=C1)CNC2=C(N=NC(=N2)C3=CC=CC=N3)C4=CC=CC=C4	1
15	87692441	44631782	C1CC1CNC2=C(N=NC(=N2)C3=CC=CC=N3)C4=CC=CC=C4	1
34	87692444	44631785	C1=CC=C(C=C1)C2=C(N=C(N=N2)C3=CC=CC=N3)NCCCO	1
35	98626472	46742366	C1CN(CCC1CO)CC2=C3C=CC=NC3=C(C=C2)O.C(=O)(C(F)(F)F)O.C(=O)(C(F)(F)F)O	1
75	87349816	44602316	CN(C)CCNC(=O)C1=NOC(=C1)C2=CC=CC=C2.C(=O)(C(F)(F)F)O	0
37	87349846	44602346	CN1C2=CC=CC=C2N=C1NC(=O)C3=NOC(=C3)C4=CC=CC=C4.C(=O)(C(F)(F)F)O	0
81	87349837	44602334	C1=CC=C(C=C1)C2=CC(=NO2)C(=O)NC3=NC=C(O3)C4=CC=CC=C4	0
76	87349829	21156700	C1CCC(CC1)CNC(=O)C2=NOC(=C2)C3=CC=CC=C3	0
8	87349841	44602338	C1CN(C2=C1C=CC=N2)C(=O)C3=NOC(=C3)C4=CC=CC=C4.C(=O)(C(F)(F)F)O	0
13	87349822	44602324	C1C(CC2=CC=CC=C21)NC(=O)C3=NOC(=C3)C4=CC=CC=C4	0
87	87349830	34710689	CC(C)(C)CCNC(=O)C1=NOC(=C1)C2=CC=CC=C2	0
88	87349842	44602340	CC1=NC=C(C=C1)NC(=O)C2=NOC(=C2)C3=CC=CC=C3.C(=O)(C(F)(F)F)O	0
89	87349819	44602319	C1CN(CCC1CO)C(=O)C2=NOC(=C2)C3=CC=CC=C3	0
71	87349845	44602344	C1=CC=C(C=C1)C2=CC(=NO2)C(=O)NC3=NC4=CC=CC=C4C=C3.C(=O)(C(F)(F)F)O	0
18	87349839	44602336	CN1C(=CN=C1NC(=O)C2=NOC(=C2)C3=CC=CC=C3)C4=CC=CC=C4.C(=O)(C(F)(F)F)O	0
14	87349827	44602330	C1CN(CCN1C2=CC=NC=C2)C(=O)C3=NOC(=C3)C4=CC=CC=C4.C(=O)(C(F)(F)F)O	0
25	87349832	39440655	CC1=CC=CC=C1CNC(=O)C2=NOC(=C2)C3=CC=CC=C3	0
33	87349844	44602343	C1=CC=C(C=C1)C2=CC(=NO2)C(=O)NC3=CN4C=CC=CC4=N3	0
43	87349820	44602320	C1CCN(CC1)CCNC(=O)C2=NOC(=C2)C3=CC=CC=C3.C(=O)(C(F)(F)F)O	0
1	87349849	44602349	C1CC2=CC=CC=C2CC1NC(=O)C3=NOC(=C3)C4=CC=CC=C4	0
29	87349825	44602327	C1CN(CCC1N2CCOCC2)C(=O)C3=NOC(=C3)C4=CC=CC=C4.C(=O)(C(F)(F)F)O	0
28	87349826	44602329	CN1CCN(CC1)C(=O)C2=NOC(=C2)C3=CC=CC=C3.C(=O)(C(F)(F)F)O	0
49	87349843	44602342	CC1=NC(=CC=C1)NC(=O)C2=NOC(=C2)C3=CC=CC=C3.C(=O)(C(F)(F)F)O	0
26	87349838	44602335	C1=CC=C(C=C1)C2=CC(=NO2)C(=O)NC3=CC4=CC=CC=C4N=C3.C(=O)(C(F)(F)F)O	0
53	87349821	44602322	C1CCN(C1)C2CCN(CC2)C(=O)C3=NOC(=C3)C4=CC=CC=C4.C(=O)(C(F)(F)F)O	0
67	87349833	34166572	CC1=CC(=CC=C1)CNC(=O)C2=NOC(=C2)C3=CC=CC=C3	0
54	98626473	46742368	C1CN(CCC1N2C3=CC=CC=C3NC2=O)CC4=C5C=CC=NC5=C(C=C4)O.C(=O)(C(F)(F)F)O.C(=O)(C(F)(F)F)O	0
24	87349834	16455799	CC1=CC=C(C=C1)CNC(=O)C2=NOC(=C2)C3=CC=CC=C3	0
21	87349835	5243833	C1=CC=C(C=C1)CNC(=O)C2=NOC(=C2)C3=CC=CC=C3	0
59	91890036	45099937	CN1C(=CN=C1NC2=C(N=NC(=N2)C3=CC=CC=N3)C4=CC=CC=C4)C5=CC=CC=C5.C(=O)(C(F)(F)F)O	0
61	87349848	44602348	C1=CC=C(C=C1)C2=CC(=NO2)C(=O)NC3=NC(=CS3)C4=CC=CC=C4	0
19	87349836	44602332	C1=CC=C(C=C1)C2=CC(=NO2)C(=O)NC3=NC4=CC=CC=C4C=N3.C(=O)(C(F)(F)F)O	0
65	87349847	44602347	C1=CC=C(C=C1)C2=CC(=NO2)C(=O)NC3=NN=C(S3)C4=CC=CC=C4	0
